# Supplementary material for: Characterization of microbial dark matter at scale with MetaSBT and taxonomy-aware Sequence Bloom Trees
Source: bioRxiv. 2025 Aug 30:2025.08.25.672238. Preprint. [Version 1] doi: 10.1101/2025.08.25.672238 (PMC12407952; doi:10.1101/2025.08.25.672238)
Supplement: Supplement 1 [file media-1.xlsx]

## Sheet: Species
Summary of Species
Cluster	Lineage	MAGs	Reference genomes	Known	Bloom Filter Density	Genomes (total)	Mean Completeness	Mean Contamination
MSBT713	k__Viruses|p__Nucleocytoviricota|c__Megaviricetes|o__Imitervirales|f__Mimiviridae|g__Mimivirus|s__Acanthamoeba_polyphaga_mimivirus	12934	28	Yes	0.308446	12962	0.910897	0.00406053
MSBT1	k__Viruses|p__Nucleocytoviricota|c__Pokkesviricetes|o__Chitovirales|f__Poxviridae|g__Orthopoxvirus|s__Monkeypox_virus	20	5579	Yes	0.281166	5599	0.969372	0
MSBT34	k__Viruses|p__Cressdnaviricota|c__Arfiviricetes|o__Cirlivirales|f__Circoviridae|g__Circovirus|s__Porcine_circovirus_2__clade_0	0	2331	Yes	0.074183	2331	0.998987	0
MSBT12378	k__Viruses|p__Pisuviricota|c__Pisoniviricetes|o__Nidovirales|f__Mononiviridae|g__MSBT11196|s__MSBT12378	1834	0	No	0.207571	1834	0.80517	6.19411e-05
MSBT15155	k__Viruses|p__Pisuviricota|c__Pisoniviricetes|o__Nidovirales|f__Mononiviridae|g__MSBT11198|s__MSBT15155	1545	0	No	0.135666	1545	0.81423	0
MSBT398	k__Viruses|p__Uroviricota|c__Caudoviricetes|o__Crassvirales|f__Intestiviridae|g__Carjivirus|s__Carjivirus_communis	1382	1	Yes	0.101594	1383	0.887333	0
MSBT12310	k__Viruses|p__Pisuviricota|c__Pisoniviricetes|o__Nidovirales|f__Mononiviridae|g__MSBT11196|s__MSBT12310	1365	0	No	0.18472	1365	0.837339	0
MSBT11765	k__Viruses|p__Uroviricota|c__Caudoviricetes|o__Kirjokansivirales|f__Graaviviridae|g__MSBT10778|s__MSBT11765	1362	0	No	0.223009	1362	0.652328	0.0538899
MSBT12188	k__Viruses|p__Pisuviricota|c__Pisoniviricetes|o__Nidovirales|f__Mononiviridae|g__MSBT11196|s__MSBT12188	1281	0	No	0.14124	1281	0.918603	0
MSBT12603	k__Viruses|p__Pisuviricota|c__Pisoniviricetes|o__Nidovirales|f__Mononiviridae|g__MSBT11196|s__MSBT12603	1189	0	No	0.158463	1189	0.860747	0
MSBT12205	k__Viruses|p__Pisuviricota|c__Pisoniviricetes|o__Nidovirales|f__Mononiviridae|g__MSBT11196|s__MSBT12205	1183	0	No	0.167791	1183	0.777013	0
MSBT14	k__Viruses|p__Duplornaviricota|c__Resentoviricetes|o__Reovirales|f__Sedoreoviridae|g__Rotavirus|s__Rotavirus_A__clade_0	0	1101	Yes	0.184163	1101	0.0366955	0
MSBT12237	k__Viruses|p__Pisuviricota|c__Pisoniviricetes|o__Nidovirales|f__Mononiviridae|g__MSBT11196|s__MSBT12237	1099	0	No	0.163769	1099	0.840647	5.65059e-05
MSBT10775	k__Viruses|p__Nucleocytoviricota|c__Megaviricetes|o__Algavirales|f__Phycodnaviridae|g__Phaeovirus|s__MSBT10775	1072	0	No	0.189417	1072	0.791964	0
MSBT12605	k__Viruses|p__Pisuviricota|c__Pisoniviricetes|o__Nidovirales|f__Mononiviridae|g__MSBT11196|s__MSBT12605	1033	0	No	0.207314	1033	0.888814	0
MSBT12231	k__Viruses|p__Pisuviricota|c__Pisoniviricetes|o__Nidovirales|f__Mononiviridae|g__MSBT11196|s__MSBT12231	918	0	No	0.167603	918	0.82367	0.000834205
MSBT12466	k__Viruses|p__Pisuviricota|c__Pisoniviricetes|o__Nidovirales|f__Mononiviridae|g__MSBT11196|s__MSBT12466	876	0	No	0.138083	876	0.799872	7.70548e-05
MSBT12186	k__Viruses|p__Pisuviricota|c__Pisoniviricetes|o__Nidovirales|f__Mononiviridae|g__MSBT11196|s__MSBT12186	846	0	No	0.215729	846	0.774807	0.00806714
MSBT8637	k__Viruses|p__Uroviricota|c__Caudoviricetes|o__Crassvirales|f__Crevaviridae|g__Kingevirus|s__Kingevirus_communis	819	1	Yes	0.113246	820	0.828869	0
MSBT12235	k__Viruses|p__Pisuviricota|c__Pisoniviricetes|o__Nidovirales|f__Mononiviridae|g__MSBT11196|s__MSBT12235	706	0	No	0.177946	706	0.843631	0
MSBT12712	k__Viruses|p__Pisuviricota|c__Pisoniviricetes|o__Nidovirales|f__Mononiviridae|g__MSBT11196|s__MSBT12712	663	0	No	0.140106	663	0.881647	0
MSBT8761	k__Viruses|p__Nucleocytoviricota|c__Megaviricetes|o__Imitervirales|f__Mimiviridae|g__Cafeteriavirus|s__Cafeteria_roenbergensis_virus	645	1	Yes	0.18668	646	0.845697	0
MSBT11830	k__Viruses|p__Uroviricota|c__Caudoviricetes|o__Kirjokansivirales|f__Graaviviridae|g__MSBT10843|s__MSBT11830	614	0	No	0.205554	614	0.824533	0
MSBT12268	k__Viruses|p__Pisuviricota|c__Pisoniviricetes|o__Nidovirales|f__Mononiviridae|g__MSBT11196|s__MSBT12268	597	0	No	0.166657	597	0.807492	0
MSBT165	k__Viruses|p__Peploviricota|c__Herviviricetes|o__Herpesvirales|f__Herpesviridae|g__Lymphocryptovirus|s__Human_gammaherpesvirus_4	2	584	Yes	0.260769	586	0.993884	0
MSBT12256	k__Viruses|p__Pisuviricota|c__Pisoniviricetes|o__Nidovirales|f__Mononiviridae|g__MSBT11196|s__MSBT12256	569	0	No	0.137071	569	0.802245	0.000272583
MSBT12273	k__Viruses|p__Pisuviricota|c__Pisoniviricetes|o__Nidovirales|f__Mononiviridae|g__MSBT11196|s__MSBT12273	543	0	No	0.116086	543	0.786545	0.00253591
MSBT15160	k__Viruses|p__Pisuviricota|c__Pisoniviricetes|o__Nidovirales|f__Mononiviridae|g__MSBT11198|s__MSBT15160	538	0	No	0.11954	538	0.841436	0.00104777
MSBT2266	k__Viruses|p__Uroviricota|c__Caudoviricetes|o__Crassvirales|f__Crevaviridae|g__Junduvirus|s__Junduvirus_communis	501	1	Yes	0.1209	502	0.854101	0.00212072
MSBT12652	k__Viruses|p__Pisuviricota|c__Pisoniviricetes|o__Nidovirales|f__Mononiviridae|g__MSBT11196|s__MSBT12652	496	0	No	0.16254	496	0.879042	0
MSBT12492	k__Viruses|p__Pisuviricota|c__Pisoniviricetes|o__Nidovirales|f__Mononiviridae|g__MSBT11196|s__MSBT12492	496	0	No	0.149209	496	0.794734	0.000169758
MSBT15186	k__Viruses|p__Pisuviricota|c__Pisoniviricetes|o__Nidovirales|f__Mononiviridae|g__MSBT11202|s__MSBT15186	492	0	No	0.112723	492	0.829721	0
MSBT12409	k__Viruses|p__Pisuviricota|c__Pisoniviricetes|o__Nidovirales|f__Mononiviridae|g__MSBT11196|s__MSBT12409	490	0	No	0.107837	490	0.800592	0.00218776
MSBT12557	k__Viruses|p__Pisuviricota|c__Pisoniviricetes|o__Nidovirales|f__Mononiviridae|g__MSBT11196|s__MSBT12557	489	0	No	0.114409	489	0.833576	0
MSBT12434	k__Viruses|p__Pisuviricota|c__Pisoniviricetes|o__Nidovirales|f__Mononiviridae|g__MSBT11196|s__MSBT12434	488	0	No	0.141486	488	0.854875	0
MSBT12386	k__Viruses|p__Pisuviricota|c__Pisoniviricetes|o__Nidovirales|f__Mononiviridae|g__MSBT11196|s__MSBT12386	487	0	No	0.139354	487	0.8274	0.000201437
MSBT12290	k__Viruses|p__Pisuviricota|c__Pisoniviricetes|o__Nidovirales|f__Mononiviridae|g__MSBT11196|s__MSBT12290	487	0	No	0.114783	487	0.816312	0.000979466
MSBT12573	k__Viruses|p__Pisuviricota|c__Pisoniviricetes|o__Nidovirales|f__Mononiviridae|g__MSBT11196|s__MSBT12573	477	0	No	0.179466	477	0.909583	0
MSBT12443	k__Viruses|p__Pisuviricota|c__Pisoniviricetes|o__Nidovirales|f__Mononiviridae|g__MSBT11196|s__MSBT12443	469	0	No	0.159406	469	0.912349	0.000979957
MSBT131	k__Viruses|p__Preplasmiviricota|c__Tectiliviricetes|o__Rowavirales|f__Adenoviridae|g__Mastadenovirus|s__Human_mastadenovirus_B__clade_0	2	464	Yes	0.155709	466	0.9982	0
MSBT12351	k__Viruses|p__Pisuviricota|c__Pisoniviricetes|o__Nidovirales|f__Mononiviridae|g__MSBT11196|s__MSBT12351	455	0	No	0.153263	455	0.853613	0
MSBT12435	k__Viruses|p__Pisuviricota|c__Pisoniviricetes|o__Nidovirales|f__Mononiviridae|g__MSBT11196|s__MSBT12435	449	0	No	0.205734	449	0.782387	0
MSBT12262	k__Viruses|p__Pisuviricota|c__Pisoniviricetes|o__Nidovirales|f__Mononiviridae|g__MSBT11196|s__MSBT12262	444	0	No	0.166371	444	0.825152	0
MSBT12287	k__Viruses|p__Pisuviricota|c__Pisoniviricetes|o__Nidovirales|f__Mononiviridae|g__MSBT11196|s__MSBT12287	442	0	No	0.152617	442	0.86477	0
MSBT12803	k__Viruses|p__Pisuviricota|c__Pisoniviricetes|o__Nidovirales|f__Mononiviridae|g__MSBT11196|s__MSBT12803	430	0	No	0.125511	430	0.778182	0.00484884
MSBT11898	k__Viruses|p__Uroviricota|c__Caudoviricetes|o__Kirjokansivirales|f__Graaviviridae|g__MSBT10911|s__MSBT11898	429	0	No	0.152703	429	0.832581	0.000845688
MSBT12866	k__Viruses|p__Pisuviricota|c__Pisoniviricetes|o__Nidovirales|f__Mononiviridae|g__MSBT11196|s__MSBT12866	418	0	No	0.211503	418	0.902306	7.77512e-05
MSBT12334	k__Viruses|p__Pisuviricota|c__Pisoniviricetes|o__Nidovirales|f__Mononiviridae|g__MSBT11196|s__MSBT12334	413	0	No	0.12798	413	0.904239	0.000456416
MSBT12388	k__Viruses|p__Pisuviricota|c__Pisoniviricetes|o__Nidovirales|f__Mononiviridae|g__MSBT11196|s__MSBT12388	413	0	No	0.162603	413	0.562062	0
MSBT15159	k__Viruses|p__Pisuviricota|c__Pisoniviricetes|o__Nidovirales|f__Mononiviridae|g__MSBT11198|s__MSBT15159	394	0	No	0.098006	394	0.805726	0
MSBT12212	k__Viruses|p__Pisuviricota|c__Pisoniviricetes|o__Nidovirales|f__Mononiviridae|g__MSBT11196|s__MSBT12212	393	0	No	0.103117	393	0.677982	0
MSBT12214	k__Viruses|p__Pisuviricota|c__Pisoniviricetes|o__Nidovirales|f__Mononiviridae|g__MSBT11196|s__MSBT12214	392	0	No	0.070234	392	0.785066	0
MSBT12239	k__Viruses|p__Pisuviricota|c__Pisoniviricetes|o__Nidovirales|f__Mononiviridae|g__MSBT11196|s__MSBT12239	388	0	No	0.140777	388	0.788735	0
MSBT12473	k__Viruses|p__Pisuviricota|c__Pisoniviricetes|o__Nidovirales|f__Mononiviridae|g__MSBT11196|s__MSBT12473	388	0	No	0.174454	388	0.428059	0
MSBT6196	k__Viruses|p__Uroviricota|c__Caudoviricetes|o__Crassvirales|f__Suoliviridae|g__Afonbuvirus|s__Afonbuvirus_coli	372	2	Yes	0.147274	374	0.8921	0
MSBT12306	k__Viruses|p__Pisuviricota|c__Pisoniviricetes|o__Nidovirales|f__Mononiviridae|g__MSBT11196|s__MSBT12306	371	0	No	0.195414	371	0.820624	0
MSBT12245	k__Viruses|p__Pisuviricota|c__Pisoniviricetes|o__Nidovirales|f__Mononiviridae|g__MSBT11196|s__MSBT12245	366	0	No	0.154757	366	0.841211	0.0012388
MSBT12385	k__Viruses|p__Pisuviricota|c__Pisoniviricetes|o__Nidovirales|f__Mononiviridae|g__MSBT11196|s__MSBT12385	363	0	No	0.183889	363	0.76688	0.000376584
MSBT12244	k__Viruses|p__Pisuviricota|c__Pisoniviricetes|o__Nidovirales|f__Mononiviridae|g__MSBT11196|s__MSBT12244	360	0	No	0.158586	360	0.71881	0
MSBT82	k__Viruses|p__Phixviricota|c__Malgrandaviricetes|o__Petitvirales|f__Microviridae|g__Gequatrovirus|s__Gequatrovirus_G4__clade_0	0	359	Yes	0.032457	359	0.963698	0
MSBT55	k__Viruses|p__Peploviricota|c__Herviviricetes|o__Herpesvirales|f__Herpesviridae|g__Cytomegalovirus|s__Human_betaherpesvirus_5__clade_0	0	336	Yes	0.30474	336	0.998325	0
MSBT12656	k__Viruses|p__Pisuviricota|c__Pisoniviricetes|o__Nidovirales|f__Mononiviridae|g__MSBT11196|s__MSBT12656	336	0	No	0.134774	336	0.868701	0
MSBT12326	k__Viruses|p__Pisuviricota|c__Pisoniviricetes|o__Nidovirales|f__Mononiviridae|g__MSBT11196|s__MSBT12326	336	0	No	0.197866	336	0.811549	0
MSBT12296	k__Viruses|p__Pisuviricota|c__Pisoniviricetes|o__Nidovirales|f__Mononiviridae|g__MSBT11196|s__MSBT12296	335	0	No	0.153606	335	0.79808	0
MSBT15152	k__Viruses|p__Pisuviricota|c__Pisoniviricetes|o__Nidovirales|f__Mononiviridae|g__MSBT11198|s__MSBT15152	329	0	No	0.092223	329	0.830483	0
MSBT92	k__Viruses|p__Duplornaviricota|c__Resentoviricetes|o__Reovirales|f__Sedoreoviridae|g__Rotavirus|s__Rotavirus_A__clade_1	0	328	Yes	0.148789	328	0.0427915	0
MSBT15292	k__Viruses|p__Pisuviricota|c__Pisoniviricetes|o__Nidovirales|f__Mononiviridae|g__MSBT11223|s__MSBT15292	326	0	No	0.155206	326	0.799947	0
MSBT12327	k__Viruses|p__Pisuviricota|c__Pisoniviricetes|o__Nidovirales|f__Mononiviridae|g__MSBT11196|s__MSBT12327	320	0	No	0.181797	320	0.641701	0
MSBT11805	k__Viruses|p__Uroviricota|c__Caudoviricetes|o__Kirjokansivirales|f__Graaviviridae|g__MSBT10818|s__MSBT11805	318	0	No	0.142426	318	0.794128	0
MSBT11802	k__Viruses|p__Uroviricota|c__Caudoviricetes|o__Kirjokansivirales|f__Graaviviridae|g__MSBT10815|s__MSBT11802	317	0	No	0.157223	317	0.709401	0
MSBT11775	k__Viruses|p__Uroviricota|c__Caudoviricetes|o__Kirjokansivirales|f__Graaviviridae|g__MSBT10788|s__MSBT11775	316	0	No	0.209477	316	0.746905	0
MSBT12681	k__Viruses|p__Pisuviricota|c__Pisoniviricetes|o__Nidovirales|f__Mononiviridae|g__MSBT11196|s__MSBT12681	313	0	No	0.123846	313	0.847649	0
MSBT12393	k__Viruses|p__Pisuviricota|c__Pisoniviricetes|o__Nidovirales|f__Mononiviridae|g__MSBT11196|s__MSBT12393	310	0	No	0.135549	310	0.838121	0.000664516
MSBT12372	k__Viruses|p__Pisuviricota|c__Pisoniviricetes|o__Nidovirales|f__Mononiviridae|g__MSBT11196|s__MSBT12372	309	0	No	0.120711	309	0.884427	0
MSBT12202	k__Viruses|p__Pisuviricota|c__Pisoniviricetes|o__Nidovirales|f__Mononiviridae|g__MSBT11196|s__MSBT12202	299	0	No	0.137143	299	0.843415	0.000369231
MSBT12358	k__Viruses|p__Pisuviricota|c__Pisoniviricetes|o__Nidovirales|f__Mononiviridae|g__MSBT11196|s__MSBT12358	297	0	No	0.125349	297	0.83701	0
MSBT12588	k__Viruses|p__Pisuviricota|c__Pisoniviricetes|o__Nidovirales|f__Mononiviridae|g__MSBT11196|s__MSBT12588	295	0	No	0.19406	295	0.933581	0
MSBT12278	k__Viruses|p__Pisuviricota|c__Pisoniviricetes|o__Nidovirales|f__Mononiviridae|g__MSBT11196|s__MSBT12278	293	0	No	0.088031	293	0.919268	0.000235495
MSBT12184	k__Viruses|p__Pisuviricota|c__Pisoniviricetes|o__Nidovirales|f__Mononiviridae|g__MSBT11196|s__MSBT12184	291	0	No	0.08604	291	0.754716	0.00666357
MSBT12600	k__Viruses|p__Pisuviricota|c__Pisoniviricetes|o__Nidovirales|f__Mononiviridae|g__MSBT11196|s__MSBT12600	289	0	No	0.096203	289	0.645744	0
MSBT13459	k__Viruses|p__Pisuviricota|c__Pisoniviricetes|o__Nidovirales|f__Mononiviridae|g__MSBT11196|s__MSBT13459	283	0	No	0.110631	283	0.89482	0.000986219
MSBT12396	k__Viruses|p__Pisuviricota|c__Pisoniviricetes|o__Nidovirales|f__Mononiviridae|g__MSBT11196|s__MSBT12396	279	0	No	0.17686	279	0.740001	0.000549104
MSBT12754	k__Viruses|p__Pisuviricota|c__Pisoniviricetes|o__Nidovirales|f__Mononiviridae|g__MSBT11196|s__MSBT12754	277	0	No	0.141203	277	0.797079	0.000512996
MSBT12628	k__Viruses|p__Pisuviricota|c__Pisoniviricetes|o__Nidovirales|f__Mononiviridae|g__MSBT11196|s__MSBT12628	270	0	No	0.15088	270	0.89557	0
MSBT5755	k__Viruses|p__Uroviricota|c__Caudoviricetes|o__Crassvirales|f__Intestiviridae|g__Endlipuvirus|s__Endlipuvirus_intestinihominis	268	1	Yes	0.089577	269	0.876169	0
MSBT12337	k__Viruses|p__Pisuviricota|c__Pisoniviricetes|o__Nidovirales|f__Mononiviridae|g__MSBT11196|s__MSBT12337	265	0	No	0.193174	265	0.762462	0
MSBT12818	k__Viruses|p__Pisuviricota|c__Pisoniviricetes|o__Nidovirales|f__Mononiviridae|g__MSBT11196|s__MSBT12818	265	0	No	0.119634	265	0.653744	0.00130264
MSBT12680	k__Viruses|p__Pisuviricota|c__Pisoniviricetes|o__Nidovirales|f__Mononiviridae|g__MSBT11196|s__MSBT12680	261	0	No	0.124854	261	0.822166	0
MSBT12222	k__Viruses|p__Pisuviricota|c__Pisoniviricetes|o__Nidovirales|f__Mononiviridae|g__MSBT11196|s__MSBT12222	259	0	No	0.213157	259	0.91025	0.00116178
MSBT13222	k__Viruses|p__Pisuviricota|c__Pisoniviricetes|o__Nidovirales|f__Mononiviridae|g__MSBT11196|s__MSBT13222	258	0	No	0.136451	258	0.875175	0
MSBT15161	k__Viruses|p__Pisuviricota|c__Pisoniviricetes|o__Nidovirales|f__Mononiviridae|g__MSBT11198|s__MSBT15161	258	0	No	0.100249	258	0.831908	0
MSBT12719	k__Viruses|p__Pisuviricota|c__Pisoniviricetes|o__Nidovirales|f__Mononiviridae|g__MSBT11196|s__MSBT12719	256	0	No	0.088337	256	0.510195	0
MSBT108	k__Viruses|p__Cressdnaviricota|c__Arfiviricetes|o__Cirlivirales|f__Circoviridae|g__Circovirus|s__Porcine_circovirus_3__clade_0	0	249	Yes	0.021306	249	0.996798	0
MSBT12546	k__Viruses|p__Pisuviricota|c__Pisoniviricetes|o__Nidovirales|f__Mononiviridae|g__MSBT11196|s__MSBT12546	248	0	No	0.176394	248	0.886949	0
MSBT12808	k__Viruses|p__Pisuviricota|c__Pisoniviricetes|o__Nidovirales|f__Mononiviridae|g__MSBT11196|s__MSBT12808	248	0	No	0.173334	248	0.863526	0
MSBT12469	k__Viruses|p__Pisuviricota|c__Pisoniviricetes|o__Nidovirales|f__Mononiviridae|g__MSBT11196|s__MSBT12469	244	0	No	0.118326	244	0.855546	0
MSBT11777	k__Viruses|p__Uroviricota|c__Caudoviricetes|o__Kirjokansivirales|f__Graaviviridae|g__MSBT10790|s__MSBT11777	244	0	No	0.146414	244	0.704855	0.000497131
MSBT13642	k__Viruses|p__Pisuviricota|c__Pisoniviricetes|o__Nidovirales|f__Mononiviridae|g__MSBT11196|s__MSBT13642	243	0	No	0.155417	243	0.901909	0
MSBT12617	k__Viruses|p__Pisuviricota|c__Pisoniviricetes|o__Nidovirales|f__Mononiviridae|g__MSBT11196|s__MSBT12617	241	0	No	0.051957	241	0.921846	0
MSBT11842	k__Viruses|p__Uroviricota|c__Caudoviricetes|o__Kirjokansivirales|f__Graaviviridae|g__MSBT10855|s__MSBT11842	241	0	No	0.172946	241	0.830798	0
MSBT12236	k__Viruses|p__Pisuviricota|c__Pisoniviricetes|o__Nidovirales|f__Mononiviridae|g__MSBT11196|s__MSBT12236	236	0	No	0.113966	236	0.821164	0.0100915
MSBT120	k__Viruses|p__Preplasmiviricota|c__Tectiliviricetes|o__Rowavirales|f__Adenoviridae|g__Mastadenovirus|s__Human_mastadenovirus_C__clade_0	7	227	Yes	0.168503	234	0.991847	0
MSBT12460	k__Viruses|p__Pisuviricota|c__Pisoniviricetes|o__Nidovirales|f__Mononiviridae|g__MSBT11196|s__MSBT12460	234	0	No	0.125523	234	0.841562	0
MSBT12625	k__Viruses|p__Pisuviricota|c__Pisoniviricetes|o__Nidovirales|f__Mononiviridae|g__MSBT11196|s__MSBT12625	229	0	No	0.088223	229	0.901813	0.000496507
MSBT13561	k__Viruses|p__Pisuviricota|c__Pisoniviricetes|o__Nidovirales|f__Mononiviridae|g__MSBT11196|s__MSBT13561	223	0	No	0.122549	223	0.855564	0
MSBT12609	k__Viruses|p__Pisuviricota|c__Pisoniviricetes|o__Nidovirales|f__Mononiviridae|g__MSBT11196|s__MSBT12609	213	0	No	0.131089	213	0.876857	0.000546948
MSBT12986	k__Viruses|p__Pisuviricota|c__Pisoniviricetes|o__Nidovirales|f__Mononiviridae|g__MSBT11196|s__MSBT12986	210	0	No	0.090771	210	0.833419	0
MSBT326	k__Viruses|p__Nucleocytoviricota|c__Pokkesviricetes|o__Asfuvirales|f__Asfarviridae|g__Asfivirus|s__African_swine_fever_virus__clade_0	2	204	Yes	0.287243	206	0.987991	0
MSBT15154	k__Viruses|p__Pisuviricota|c__Pisoniviricetes|o__Nidovirales|f__Mononiviridae|g__MSBT11198|s__MSBT15154	205	0	No	0.097491	205	0.846296	0
MSBT11776	k__Viruses|p__Uroviricota|c__Caudoviricetes|o__Kirjokansivirales|f__Graaviviridae|g__MSBT10789|s__MSBT11776	203	0	No	0.147249	203	0.839247	0
MSBT12682	k__Viruses|p__Pisuviricota|c__Pisoniviricetes|o__Nidovirales|f__Mononiviridae|g__MSBT11196|s__MSBT12682	202	0	No	0.162357	202	0.876011	0
MSBT12988	k__Viruses|p__Pisuviricota|c__Pisoniviricetes|o__Nidovirales|f__Mononiviridae|g__MSBT11196|s__MSBT12988	198	0	No	0.162897	198	0.847656	0.00148889
MSBT11772	k__Viruses|p__Uroviricota|c__Caudoviricetes|o__Kirjokansivirales|f__Graaviviridae|g__MSBT10785|s__MSBT11772	197	0	No	0.188797	197	0.874877	0
MSBT12616	k__Viruses|p__Pisuviricota|c__Pisoniviricetes|o__Nidovirales|f__Mononiviridae|g__MSBT11196|s__MSBT12616	196	0	No	0.109537	196	0.844926	0.00177551
MSBT12406	k__Viruses|p__Pisuviricota|c__Pisoniviricetes|o__Nidovirales|f__Mononiviridae|g__MSBT11196|s__MSBT12406	193	0	No	0.139371	193	0.711345	0
MSBT876	k__Viruses|p__Nucleocytoviricota|c__Megaviricetes|o__Algavirales|f__Phycodnaviridae|g__Phaeovirus|s__Ectocarpus_siliculosus_virus_1	191	1	Yes	0.257529	192	0.881867	0.0159354
MSBT11794	k__Viruses|p__Uroviricota|c__Caudoviricetes|o__Kirjokansivirales|f__Graaviviridae|g__MSBT10807|s__MSBT11794	192	0	No	0.139851	192	0.819226	0.000341146
MSBT12374	k__Viruses|p__Pisuviricota|c__Pisoniviricetes|o__Nidovirales|f__Mononiviridae|g__MSBT11196|s__MSBT12374	192	0	No	0.105366	192	0.703651	0
MSBT13166	k__Viruses|p__Pisuviricota|c__Pisoniviricetes|o__Nidovirales|f__Mononiviridae|g__MSBT11196|s__MSBT13166	192	0	No	0.135691	192	0.636983	0.00158958
MSBT12479	k__Viruses|p__Pisuviricota|c__Pisoniviricetes|o__Nidovirales|f__Mononiviridae|g__MSBT11196|s__MSBT12479	190	0	No	0.093523	190	0.82072	0.00300263
MSBT12632	k__Viruses|p__Pisuviricota|c__Pisoniviricetes|o__Nidovirales|f__Mononiviridae|g__MSBT11196|s__MSBT12632	189	0	No	0.1446	189	0.813309	0
MSBT12874	k__Viruses|p__Pisuviricota|c__Pisoniviricetes|o__Nidovirales|f__Mononiviridae|g__MSBT11196|s__MSBT12874	187	0	No	0.139934	187	0.886063	0
MSBT6601	k__Viruses|p__Uroviricota|c__Caudoviricetes|o__Crassvirales|f__Steigviridae|g__Kehishuvirus|s__Kehishuvirus_primarius	184	1	Yes	0.121357	185	0.852477	0.000713514
MSBT12817	k__Viruses|p__Pisuviricota|c__Pisoniviricetes|o__Nidovirales|f__Mononiviridae|g__MSBT11196|s__MSBT12817	184	0	No	0.132914	184	0.919182	0.0091163
MSBT11910	k__Viruses|p__Uroviricota|c__Caudoviricetes|o__Kirjokansivirales|f__Graaviviridae|g__MSBT10923|s__MSBT11910	183	0	No	0.147691	183	0.821346	0
MSBT11779	k__Viruses|p__Uroviricota|c__Caudoviricetes|o__Kirjokansivirales|f__Graaviviridae|g__MSBT10792|s__MSBT11779	182	0	No	0.146277	182	0.819549	0
MSBT12987	k__Viruses|p__Pisuviricota|c__Pisoniviricetes|o__Nidovirales|f__Mononiviridae|g__MSBT11196|s__MSBT12987	181	0	No	0.162526	181	0.872896	0
MSBT12621	k__Viruses|p__Pisuviricota|c__Pisoniviricetes|o__Nidovirales|f__Mononiviridae|g__MSBT11196|s__MSBT12621	180	0	No	0.132609	180	0.502549	0
MSBT12319	k__Viruses|p__Pisuviricota|c__Pisoniviricetes|o__Nidovirales|f__Mononiviridae|g__MSBT11196|s__MSBT12319	179	0	No	0.236443	179	0.847051	0
MSBT6975	k__Viruses|p__Uroviricota|c__Caudoviricetes|o__Crassvirales|f__Intestiviridae|g__Dabirmavirus|s__Dabirmavirus_hominis	177	1	Yes	0.094217	178	0.940146	0
MSBT12201	k__Viruses|p__Pisuviricota|c__Pisoniviricetes|o__Nidovirales|f__Mononiviridae|g__MSBT11196|s__MSBT12201	178	0	No	0.132577	178	0.809476	0.00125899
MSBT13643	k__Viruses|p__Pisuviricota|c__Pisoniviricetes|o__Nidovirales|f__Mononiviridae|g__MSBT11196|s__MSBT13643	177	0	No	0.09222	177	0.784054	0.00131356
MSBT587	k__Viruses|p__Phixviricota|c__Malgrandaviricetes|o__Petitvirales|f__Microviridae|g__Sinsheimervirus|s__Sinsheimervirus_phiX174	21	155	Yes	0.045217	176	0.87577	0
MSBT12596	k__Viruses|p__Pisuviricota|c__Pisoniviricetes|o__Nidovirales|f__Mononiviridae|g__MSBT11196|s__MSBT12596	176	0	No	0.144169	176	0.66446	0
MSBT16254	k__Viruses|p__Preplasmiviricota|c__Maveriviricetes|o__MSBT11491|f__MSBT15705|g__MSBT15979|s__MSBT16254	171	0	No	0.048549	171	0.979311	0
MSBT191	k__Viruses|p__Duplornaviricota|c__Resentoviricetes|o__Reovirales|f__Sedoreoviridae|g__Rotavirus|s__Rotavirus_A__clade_6	0	170	Yes	0.103357	170	0.0366929	0
MSBT401	k__Viruses|p__Preplasmiviricota|c__Tectiliviricetes|o__Rowavirales|f__Adenoviridae|g__Mastadenovirus|s__Human_mastadenovirus_F__clade_1	10	157	Yes	0.1096	167	0.97586	0
MSBT12411	k__Viruses|p__Pisuviricota|c__Pisoniviricetes|o__Nidovirales|f__Mononiviridae|g__MSBT11196|s__MSBT12411	165	0	No	0.118549	165	0.773182	0
MSBT188	k__Viruses|p__Preplasmiviricota|c__Tectiliviricetes|o__Rowavirales|f__Adenoviridae|g__Mastadenovirus|s__Human_mastadenovirus_D__clade_0	2	162	Yes	0.221491	164	0.999532	0
MSBT12897	k__Viruses|p__Pisuviricota|c__Pisoniviricetes|o__Nidovirales|f__Mononiviridae|g__MSBT11196|s__MSBT12897	163	0	No	0.09584	163	0.755793	0
MSBT11815	k__Viruses|p__Uroviricota|c__Caudoviricetes|o__Kirjokansivirales|f__Graaviviridae|g__MSBT10828|s__MSBT11815	162	0	No	0.174571	162	0.838702	0.00115494
MSBT147	k__Viruses|p__Preplasmiviricota|c__Tectiliviricetes|o__Rowavirales|f__Adenoviridae|g__Mastadenovirus|s__Human_mastadenovirus_B__clade_1	0	161	Yes	0.116366	161	0.995107	0
MSBT12325	k__Viruses|p__Pisuviricota|c__Pisoniviricetes|o__Nidovirales|f__Mononiviridae|g__MSBT11196|s__MSBT12325	160	0	No	0.18624	160	0.694936	0
MSBT11808	k__Viruses|p__Uroviricota|c__Caudoviricetes|o__Kirjokansivirales|f__Graaviviridae|g__MSBT10821|s__MSBT11808	158	0	No	0.164074	158	0.879029	0
MSBT11795	k__Viruses|p__Uroviricota|c__Caudoviricetes|o__Kirjokansivirales|f__Graaviviridae|g__MSBT10808|s__MSBT11795	158	0	No	0.174589	158	0.846676	0
MSBT12360	k__Viruses|p__Pisuviricota|c__Pisoniviricetes|o__Nidovirales|f__Mononiviridae|g__MSBT11196|s__MSBT12360	158	0	No	0.168974	158	0.837504	0
MSBT15266	k__Viruses|p__Pisuviricota|c__Pisoniviricetes|o__Nidovirales|f__Mononiviridae|g__MSBT11212|s__MSBT15266	158	0	No	0.077874	158	0.700923	0
MSBT1032	k__Viruses|p__Uroviricota|c__Caudoviricetes|o__Crassvirales|f__Steigviridae|g__Kahnovirus|s__Kahnovirus_copri	154	1	Yes	0.122769	155	0.884767	0
MSBT15280	k__Viruses|p__Pisuviricota|c__Pisoniviricetes|o__Nidovirales|f__Mononiviridae|g__MSBT11216|s__MSBT15280	155	0	No	0.05456	155	0.640831	0
MSBT93	k__Viruses|p__Negarnaviricota|c__Ellioviricetes|o__Bunyavirales|f__Phenuiviridae|g__Phlebovirus|s__SFTS_phlebovirus__clade_0	0	154	Yes	0.089814	154	0.151006	0
MSBT12704	k__Viruses|p__Pisuviricota|c__Pisoniviricetes|o__Nidovirales|f__Mononiviridae|g__MSBT11196|s__MSBT12704	152	0	No	0.135557	152	0.878527	0.00172895
MSBT12701	k__Viruses|p__Pisuviricota|c__Pisoniviricetes|o__Nidovirales|f__Mononiviridae|g__MSBT11196|s__MSBT12701	152	0	No	0.129137	152	0.766062	0.000315789
MSBT11820	k__Viruses|p__Uroviricota|c__Caudoviricetes|o__Kirjokansivirales|f__Graaviviridae|g__MSBT10833|s__MSBT11820	150	0	No	0.13292	150	0.75264	0
MSBT13786	k__Viruses|p__Pisuviricota|c__Pisoniviricetes|o__Nidovirales|f__Mononiviridae|g__MSBT11196|s__MSBT13786	149	0	No	0.123817	149	0.923229	0.000861074
MSBT12622	k__Viruses|p__Pisuviricota|c__Pisoniviricetes|o__Nidovirales|f__Mononiviridae|g__MSBT11196|s__MSBT12622	149	0	No	0.08498	149	0.838245	0.002
MSBT12414	k__Viruses|p__Pisuviricota|c__Pisoniviricetes|o__Nidovirales|f__Mononiviridae|g__MSBT11196|s__MSBT12414	149	0	No	0.178154	149	0.715362	0
MSBT15291	k__Viruses|p__Pisuviricota|c__Pisoniviricetes|o__Nidovirales|f__Mononiviridae|g__MSBT11223|s__MSBT15291	146	0	No	0.107346	146	0.522906	0
MSBT15529	k__Viruses|p__Pisuviricota|c__Pisoniviricetes|o__Nidovirales|f__Mononiviridae|g__MSBT11341|s__MSBT15529	145	0	No	0.05904	145	0.85888	0
MSBT12330	k__Viruses|p__Pisuviricota|c__Pisoniviricetes|o__Nidovirales|f__Mononiviridae|g__MSBT11196|s__MSBT12330	145	0	No	0.136186	145	0.846689	0.00245034
MSBT12336	k__Viruses|p__Pisuviricota|c__Pisoniviricetes|o__Nidovirales|f__Mononiviridae|g__MSBT11196|s__MSBT12336	145	0	No	0.142603	145	0.818531	0.00962069
MSBT12675	k__Viruses|p__Pisuviricota|c__Pisoniviricetes|o__Nidovirales|f__Mononiviridae|g__MSBT11196|s__MSBT12675	144	0	No	0.13064	144	0.872085	0
MSBT13533	k__Viruses|p__Pisuviricota|c__Pisoniviricetes|o__Nidovirales|f__Mononiviridae|g__MSBT11196|s__MSBT13533	144	0	No	0.109523	144	0.871349	0.00140903
MSBT13355	k__Viruses|p__Pisuviricota|c__Pisoniviricetes|o__Nidovirales|f__Mononiviridae|g__MSBT11196|s__MSBT13355	144	0	No	0.08084	144	0.823737	0.000784722
MSBT12633	k__Viruses|p__Pisuviricota|c__Pisoniviricetes|o__Nidovirales|f__Mononiviridae|g__MSBT11196|s__MSBT12633	142	0	No	0.147443	142	0.91923	0
MSBT12379	k__Viruses|p__Pisuviricota|c__Pisoniviricetes|o__Nidovirales|f__Mononiviridae|g__MSBT11196|s__MSBT12379	142	0	No	0.12854	142	0.843662	0
MSBT11778	k__Viruses|p__Uroviricota|c__Caudoviricetes|o__Kirjokansivirales|f__Graaviviridae|g__MSBT10791|s__MSBT11778	142	0	No	0.171594	142	0.787235	0
MSBT2027	k__Viruses|p__Uroviricota|c__Caudoviricetes|o__Crassvirales|f__Intestiviridae|g__Jahgtovirus|s__Jahgtovirus_gastrointestinalis	140	1	Yes	0.11658	141	0.91594	0
MSBT12352	k__Viruses|p__Pisuviricota|c__Pisoniviricetes|o__Nidovirales|f__Mononiviridae|g__MSBT11196|s__MSBT12352	140	0	No	0.188849	140	0.952465	0
MSBT12445	k__Viruses|p__Pisuviricota|c__Pisoniviricetes|o__Nidovirales|f__Mononiviridae|g__MSBT11196|s__MSBT12445	140	0	No	0.135514	140	0.820044	0
MSBT7146	k__Viruses|p__Uroviricota|c__Caudoviricetes|o__Crassvirales|f__Steigviridae|g__Mahstovirus|s__Mahstovirus_faecalis	139	1	Yes	0.118646	140	0.853603	0.000275714
MSBT12516	k__Viruses|p__Pisuviricota|c__Pisoniviricetes|o__Nidovirales|f__Mononiviridae|g__MSBT11196|s__MSBT12516	140	0	No	0.114297	140	0.534599	0
MSBT12253	k__Viruses|p__Pisuviricota|c__Pisoniviricetes|o__Nidovirales|f__Mononiviridae|g__MSBT11196|s__MSBT12253	139	0	No	0.155217	139	0.836768	0
MSBT12713	k__Viruses|p__Pisuviricota|c__Pisoniviricetes|o__Nidovirales|f__Mononiviridae|g__MSBT11196|s__MSBT12713	139	0	No	0.101574	139	0.79236	0
MSBT12563	k__Viruses|p__Pisuviricota|c__Pisoniviricetes|o__Nidovirales|f__Mononiviridae|g__MSBT11196|s__MSBT12563	137	0	No	0.172774	137	0.879839	0
MSBT15164	k__Viruses|p__Pisuviricota|c__Pisoniviricetes|o__Nidovirales|f__Mononiviridae|g__MSBT11198|s__MSBT15164	137	0	No	0.094457	137	0.879617	0
MSBT257	k__Viruses|p__Preplasmiviricota|c__Tectiliviricetes|o__Rowavirales|f__Adenoviridae|g__Mastadenovirus|s__Human_mastadenovirus_A__clade_0	3	134	Yes	0.100146	137	0.98452	0
MSBT17813	k__Viruses|p__Preplasmiviricota|c__Maveriviricetes|o__MSBT11531|f__MSBT15745|g__MSBT16019|s__MSBT17813	135	0	No	0.08998	135	0.911761	0
MSBT12247	k__Viruses|p__Pisuviricota|c__Pisoniviricetes|o__Nidovirales|f__Mononiviridae|g__MSBT11196|s__MSBT12247	135	0	No	0.099334	135	0.786779	0
MSBT12834	k__Viruses|p__Pisuviricota|c__Pisoniviricetes|o__Nidovirales|f__Mononiviridae|g__MSBT11196|s__MSBT12834	133	0	No	0.094623	133	0.761313	0.00563835
MSBT11773	k__Viruses|p__Uroviricota|c__Caudoviricetes|o__Kirjokansivirales|f__Graaviviridae|g__MSBT10786|s__MSBT11773	132	0	No	0.176574	132	0.800224	0.000917424
MSBT146	k__Viruses|p__Duplornaviricota|c__Resentoviricetes|o__Reovirales|f__Sedoreoviridae|g__Rotavirus|s__Rotavirus_A__clade_5	0	132	Yes	0.096434	132	0.0458091	0
MSBT15307	k__Viruses|p__Pisuviricota|c__Pisoniviricetes|o__Nidovirales|f__Mononiviridae|g__MSBT11227|s__MSBT15307	132	0	No	0.093251	132	0.705376	0
MSBT11889	k__Viruses|p__Uroviricota|c__Caudoviricetes|o__Kirjokansivirales|f__Graaviviridae|g__MSBT10902|s__MSBT11889	130	0	No	0.129374	130	0.891102	0
MSBT13324	k__Viruses|p__Pisuviricota|c__Pisoniviricetes|o__Nidovirales|f__Mononiviridae|g__MSBT11196|s__MSBT13324	130	0	No	0.132051	130	0.856576	0
MSBT12293	k__Viruses|p__Pisuviricota|c__Pisoniviricetes|o__Nidovirales|f__Mononiviridae|g__MSBT11196|s__MSBT12293	130	0	No	0.073557	130	0.80136	0
MSBT5349	k__Viruses|p__Uroviricota|c__Caudoviricetes|o__Crassvirales|f__Intestiviridae|g__Fohxhuevirus|s__Fohxhuevirus_gastrointestinalis	129	1	Yes	0.107143	130	0.951305	0
MSBT12744	k__Viruses|p__Pisuviricota|c__Pisoniviricetes|o__Nidovirales|f__Mononiviridae|g__MSBT11196|s__MSBT12744	130	0	No	0.123046	130	0.671869	0
MSBT12976	k__Viruses|p__Pisuviricota|c__Pisoniviricetes|o__Nidovirales|f__Mononiviridae|g__MSBT11196|s__MSBT12976	129	0	No	0.1435	129	0.958388	0
MSBT12316	k__Viruses|p__Pisuviricota|c__Pisoniviricetes|o__Nidovirales|f__Mononiviridae|g__MSBT11196|s__MSBT12316	129	0	No	0.154626	129	0.921884	0.00109922
MSBT12661	k__Viruses|p__Pisuviricota|c__Pisoniviricetes|o__Nidovirales|f__Mononiviridae|g__MSBT11196|s__MSBT12661	129	0	No	0.147131	129	0.587957	0
MSBT13489	k__Viruses|p__Pisuviricota|c__Pisoniviricetes|o__Nidovirales|f__Mononiviridae|g__MSBT11196|s__MSBT13489	128	0	No	0.146777	128	0.922037	0
MSBT11904	k__Viruses|p__Uroviricota|c__Caudoviricetes|o__Kirjokansivirales|f__Graaviviridae|g__MSBT10917|s__MSBT11904	128	0	No	0.128426	128	0.511667	0.0117508
MSBT12210	k__Viruses|p__Pisuviricota|c__Pisoniviricetes|o__Nidovirales|f__Mononiviridae|g__MSBT11196|s__MSBT12210	127	0	No	0.190277	127	0.950185	0
MSBT12983	k__Viruses|p__Pisuviricota|c__Pisoniviricetes|o__Nidovirales|f__Mononiviridae|g__MSBT11196|s__MSBT12983	127	0	No	0.138571	127	0.904824	0
MSBT12392	k__Viruses|p__Pisuviricota|c__Pisoniviricetes|o__Nidovirales|f__Mononiviridae|g__MSBT11196|s__MSBT12392	126	0	No	0.17564	126	0.868563	0
MSBT11780	k__Viruses|p__Uroviricota|c__Caudoviricetes|o__Kirjokansivirales|f__Graaviviridae|g__MSBT10793|s__MSBT11780	126	0	No	0.125194	126	0.80673	0.00649603
MSBT12941	k__Viruses|p__Pisuviricota|c__Pisoniviricetes|o__Nidovirales|f__Mononiviridae|g__MSBT11196|s__MSBT12941	125	0	No	0.146591	125	0.865592	0
MSBT15185	k__Viruses|p__Pisuviricota|c__Pisoniviricetes|o__Nidovirales|f__Mononiviridae|g__MSBT11202|s__MSBT15185	125	0	No	0.074666	125	0.829897	0
MSBT13538	k__Viruses|p__Pisuviricota|c__Pisoniviricetes|o__Nidovirales|f__Mononiviridae|g__MSBT11196|s__MSBT13538	124	0	No	0.094334	124	0.825782	0
MSBT137	k__Viruses|p__Negarnaviricota|c__Insthoviricetes|o__Articulavirales|f__Orthomyxoviridae|g__Alphainfluenzavirus|s__Influenza_A_virus__clade_0	0	124	Yes	0.055191	124	0.0621145	0
MSBT12193	k__Viruses|p__Pisuviricota|c__Pisoniviricetes|o__Nidovirales|f__Mononiviridae|g__MSBT11196|s__MSBT12193	123	0	No	0.13424	123	0.916698	0
MSBT12197	k__Viruses|p__Pisuviricota|c__Pisoniviricetes|o__Nidovirales|f__Mononiviridae|g__MSBT11196|s__MSBT12197	121	0	No	0.15222	121	0.898436	0
MSBT13246	k__Viruses|p__Pisuviricota|c__Pisoniviricetes|o__Nidovirales|f__Mononiviridae|g__MSBT11196|s__MSBT13246	120	0	No	0.143423	120	0.974417	0
MSBT12436	k__Viruses|p__Pisuviricota|c__Pisoniviricetes|o__Nidovirales|f__Mononiviridae|g__MSBT11196|s__MSBT12436	120	0	No	0.136463	120	0.781711	0
MSBT13304	k__Viruses|p__Pisuviricota|c__Pisoniviricetes|o__Nidovirales|f__Mononiviridae|g__MSBT11196|s__MSBT13304	120	0	No	0.168683	120	0.718847	0
MSBT12509	k__Viruses|p__Pisuviricota|c__Pisoniviricetes|o__Nidovirales|f__Mononiviridae|g__MSBT11196|s__MSBT12509	119	0	No	0.147726	119	0.892754	0
MSBT12331	k__Viruses|p__Pisuviricota|c__Pisoniviricetes|o__Nidovirales|f__Mononiviridae|g__MSBT11196|s__MSBT12331	118	0	No	0.085286	118	0.83216	0
MSBT12400	k__Viruses|p__Pisuviricota|c__Pisoniviricetes|o__Nidovirales|f__Mononiviridae|g__MSBT11196|s__MSBT12400	117	0	No	0.136737	117	0.926804	0
MSBT12810	k__Viruses|p__Pisuviricota|c__Pisoniviricetes|o__Nidovirales|f__Mononiviridae|g__MSBT11196|s__MSBT12810	117	0	No	0.096574	117	0.84817	0
MSBT331	k__Viruses|p__Nucleocytoviricota|c__Pokkesviricetes|o__Chitovirales|f__Poxviridae|g__Leporipoxvirus|s__Myxoma_virus__clade_0	0	117	Yes	0.212154	117	0.999874	0
MSBT11816	k__Viruses|p__Uroviricota|c__Caudoviricetes|o__Kirjokansivirales|f__Graaviviridae|g__MSBT10829|s__MSBT11816	117	0	No	0.181011	117	0.565528	0
MSBT14175	k__Viruses|p__Pisuviricota|c__Pisoniviricetes|o__Nidovirales|f__Mononiviridae|g__MSBT11196|s__MSBT14175	116	0	No	0.126303	116	0.941556	0
MSBT12508	k__Viruses|p__Pisuviricota|c__Pisoniviricetes|o__Nidovirales|f__Mononiviridae|g__MSBT11196|s__MSBT12508	115	0	No	0.175443	115	0.96378	0
MSBT12242	k__Viruses|p__Pisuviricota|c__Pisoniviricetes|o__Nidovirales|f__Mononiviridae|g__MSBT11196|s__MSBT12242	115	0	No	0.142054	115	0.852314	0
MSBT12827	k__Viruses|p__Pisuviricota|c__Pisoniviricetes|o__Nidovirales|f__Mononiviridae|g__MSBT11196|s__MSBT12827	115	0	No	0.112191	115	0.804288	0.00954261
MSBT12410	k__Viruses|p__Pisuviricota|c__Pisoniviricetes|o__Nidovirales|f__Mononiviridae|g__MSBT11196|s__MSBT12410	115	0	No	0.103977	115	0.791486	0.000454783
MSBT12295	k__Viruses|p__Pisuviricota|c__Pisoniviricetes|o__Nidovirales|f__Mononiviridae|g__MSBT11196|s__MSBT12295	114	0	No	0.223883	114	0.58124	0
MSBT12885	k__Viruses|p__Pisuviricota|c__Pisoniviricetes|o__Nidovirales|f__Mononiviridae|g__MSBT11196|s__MSBT12885	113	0	No	0.110411	113	0.838122	0
MSBT5128	k__Viruses|p__Uroviricota|c__Caudoviricetes|o__Crassvirales|f__Suoliviridae|g__Cohcovirus|s__Cohcovirus_splanchnicus	112	1	Yes	0.129291	113	0.673605	0
MSBT12567	k__Viruses|p__Pisuviricota|c__Pisoniviricetes|o__Nidovirales|f__Mononiviridae|g__MSBT11196|s__MSBT12567	112	0	No	0.211586	112	0.947419	0
MSBT12940	k__Viruses|p__Pisuviricota|c__Pisoniviricetes|o__Nidovirales|f__Mononiviridae|g__MSBT11196|s__MSBT12940	112	0	No	0.155811	112	0.902138	0
MSBT11826	k__Viruses|p__Uroviricota|c__Caudoviricetes|o__Kirjokansivirales|f__Graaviviridae|g__MSBT10839|s__MSBT11826	112	0	No	0.142094	112	0.889693	0
MSBT13870	k__Viruses|p__Pisuviricota|c__Pisoniviricetes|o__Nidovirales|f__Mononiviridae|g__MSBT11196|s__MSBT13870	112	0	No	0.092151	112	0.845649	0
MSBT15455	k__Viruses|p__Pisuviricota|c__Pisoniviricetes|o__Nidovirales|f__Mononiviridae|g__MSBT11296|s__MSBT15455	112	0	No	0.050326	112	0.837959	0
MSBT16457	k__Viruses|p__Preplasmiviricota|c__Maveriviricetes|o__MSBT11583|f__MSBT15797|g__MSBT16071|s__MSBT16457	110	0	No	0.05272	110	0.87281	0
MSBT12459	k__Viruses|p__Pisuviricota|c__Pisoniviricetes|o__Nidovirales|f__Mononiviridae|g__MSBT11196|s__MSBT12459	110	0	No	0.111829	110	0.857267	0
MSBT12688	k__Viruses|p__Pisuviricota|c__Pisoniviricetes|o__Nidovirales|f__Mononiviridae|g__MSBT11196|s__MSBT12688	109	0	No	0.08768	109	0.797272	0
MSBT12905	k__Viruses|p__Pisuviricota|c__Pisoniviricetes|o__Nidovirales|f__Mononiviridae|g__MSBT11196|s__MSBT12905	108	0	No	0.105937	108	0.779067	0
MSBT13514	k__Viruses|p__Pisuviricota|c__Pisoniviricetes|o__Nidovirales|f__Mononiviridae|g__MSBT11196|s__MSBT13514	108	0	No	0.112597	108	0.66492	0
MSBT1145	k__Viruses|p__Uroviricota|c__Caudoviricetes|o__Crassvirales|f__Intestiviridae|g__Jahgtovirus|s__Jahgtovirus_intestinihominis	106	2	Yes	0.140566	108	0.88092	0
MSBT11860	k__Viruses|p__Uroviricota|c__Caudoviricetes|o__Kirjokansivirales|f__Graaviviridae|g__MSBT10873|s__MSBT11860	107	0	No	0.130623	107	0.866399	0.00168224
MSBT12708	k__Viruses|p__Pisuviricota|c__Pisoniviricetes|o__Nidovirales|f__Mononiviridae|g__MSBT11196|s__MSBT12708	107	0	No	0.19166	107	0.712987	0
MSBT16452	k__Viruses|p__Preplasmiviricota|c__Maveriviricetes|o__MSBT11579|f__MSBT15793|g__MSBT16067|s__MSBT16452	106	0	No	0.047629	106	0.870086	0.0017
MSBT12549	k__Viruses|p__Pisuviricota|c__Pisoniviricetes|o__Nidovirales|f__Mononiviridae|g__MSBT11196|s__MSBT12549	106	0	No	0.097894	106	0.788164	0
MSBT12255	k__Viruses|p__Pisuviricota|c__Pisoniviricetes|o__Nidovirales|f__Mononiviridae|g__MSBT11196|s__MSBT12255	105	0	No	0.093337	105	0.934973	0.000734286
MSBT12418	k__Viruses|p__Pisuviricota|c__Pisoniviricetes|o__Nidovirales|f__Mononiviridae|g__MSBT11196|s__MSBT12418	105	0	No	0.114983	105	0.786103	0
MSBT12899	k__Viruses|p__Pisuviricota|c__Pisoniviricetes|o__Nidovirales|f__Mononiviridae|g__MSBT11196|s__MSBT12899	105	0	No	0.127551	105	0.75155	0.00273714
MSBT389	k__Viruses|p__Duplornaviricota|c__Resentoviricetes|o__Reovirales|f__Sedoreoviridae|g__Rotavirus|s__Rotavirus_A__clade_7	0	105	Yes	0.11504	105	0.04176	0
MSBT567	k__Viruses|p__Peploviricota|c__Herviviricetes|o__Herpesvirales|f__Herpesviridae|g__Simplexvirus|s__Human_alphaherpesvirus_1__clade_1	0	105	Yes	0.212314	105	0.988889	0
MSBT12668	k__Viruses|p__Pisuviricota|c__Pisoniviricetes|o__Nidovirales|f__Mononiviridae|g__MSBT11196|s__MSBT12668	104	0	No	0.077286	104	0.850617	0
MSBT12505	k__Viruses|p__Pisuviricota|c__Pisoniviricetes|o__Nidovirales|f__Mononiviridae|g__MSBT11196|s__MSBT12505	104	0	No	0.124357	104	0.835083	0
MSBT12301	k__Viruses|p__Pisuviricota|c__Pisoniviricetes|o__Nidovirales|f__Mononiviridae|g__MSBT11196|s__MSBT12301	104	0	No	0.056826	104	0.784863	0.0315913
MSBT12807	k__Viruses|p__Pisuviricota|c__Pisoniviricetes|o__Nidovirales|f__Mononiviridae|g__MSBT11196|s__MSBT12807	104	0	No	0.137914	104	0.628137	0
MSBT15162	k__Viruses|p__Pisuviricota|c__Pisoniviricetes|o__Nidovirales|f__Mononiviridae|g__MSBT11198|s__MSBT15162	103	0	No	0.09852	103	0.843984	0
MSBT12373	k__Viruses|p__Pisuviricota|c__Pisoniviricetes|o__Nidovirales|f__Mononiviridae|g__MSBT11196|s__MSBT12373	101	0	No	0.149406	101	0.954551	0
MSBT12769	k__Viruses|p__Pisuviricota|c__Pisoniviricetes|o__Nidovirales|f__Mononiviridae|g__MSBT11196|s__MSBT12769	101	0	No	0.138803	101	0.924752	0
MSBT12196	k__Viruses|p__Pisuviricota|c__Pisoniviricetes|o__Nidovirales|f__Mononiviridae|g__MSBT11196|s__MSBT12196	100	0	No	0.109497	100	0.847279	0
MSBT13329	k__Viruses|p__Pisuviricota|c__Pisoniviricetes|o__Nidovirales|f__Mononiviridae|g__MSBT11196|s__MSBT13329	100	0	No	0.095051	100	0.796522	0
MSBT182	k__Viruses|p__Nucleocytoviricota|c__Pokkesviricetes|o__Chitovirales|f__Poxviridae|g__Capripoxvirus|s__Lumpy_skin_disease_virus__clade_0	2	97	Yes	0.16516	99	0.970831	0
MSBT13180	k__Viruses|p__Pisuviricota|c__Pisoniviricetes|o__Nidovirales|f__Mononiviridae|g__MSBT11196|s__MSBT13180	99	0	No	0.11152	99	0.901344	0
MSBT11954	k__Viruses|p__Uroviricota|c__Caudoviricetes|o__Kirjokansivirales|f__Graaviviridae|g__MSBT10967|s__MSBT11954	99	0	No	0.15586	99	0.756752	0
MSBT22	k__Viruses|p__Cressdnaviricota|c__Arfiviricetes|o__Mulpavirales|f__Nanoviridae|g__Babuvirus|s__Banana_bunchy_top_virus__clade_0	0	98	Yes	0.050691	98	1	0
MSBT12597	k__Viruses|p__Pisuviricota|c__Pisoniviricetes|o__Nidovirales|f__Mononiviridae|g__MSBT11196|s__MSBT12597	98	0	No	0.160006	98	0.93381	0
MSBT12328	k__Viruses|p__Pisuviricota|c__Pisoniviricetes|o__Nidovirales|f__Mononiviridae|g__MSBT11196|s__MSBT12328	98	0	No	0.109063	98	0.888271	0.00278163
MSBT17953	k__Viruses|p__Preplasmiviricota|c__Maveriviricetes|o__MSBT11531|f__MSBT15745|g__MSBT16019|s__MSBT17953	98	0	No	0.074534	98	0.883333	0
MSBT12606	k__Viruses|p__Pisuviricota|c__Pisoniviricetes|o__Nidovirales|f__Mononiviridae|g__MSBT11196|s__MSBT12606	98	0	No	0.128534	98	0.831032	0.00304388
MSBT12404	k__Viruses|p__Pisuviricota|c__Pisoniviricetes|o__Nidovirales|f__Mononiviridae|g__MSBT11196|s__MSBT12404	98	0	No	0.149083	98	0.758088	0.00103163
MSBT13046	k__Viruses|p__Pisuviricota|c__Pisoniviricetes|o__Nidovirales|f__Mononiviridae|g__MSBT11196|s__MSBT13046	97	0	No	0.178566	97	0.671209	0
MSBT12723	k__Viruses|p__Pisuviricota|c__Pisoniviricetes|o__Nidovirales|f__Mononiviridae|g__MSBT11196|s__MSBT12723	97	0	No	0.186317	97	0.669614	0.00063299
MSBT12752	k__Viruses|p__Pisuviricota|c__Pisoniviricetes|o__Nidovirales|f__Mononiviridae|g__MSBT11196|s__MSBT12752	96	0	No	0.097554	96	0.899091	0.00150625
MSBT444	k__Viruses|p__Preplasmiviricota|c__Tectiliviricetes|o__Rowavirales|f__Adenoviridae|g__Mastadenovirus|s__Human_mastadenovirus_E__clade_0	0	95	Yes	0.101989	95	1	0
MSBT13418	k__Viruses|p__Pisuviricota|c__Pisoniviricetes|o__Nidovirales|f__Mononiviridae|g__MSBT11196|s__MSBT13418	95	0	No	0.110486	95	0.805167	0
MSBT13079	k__Viruses|p__Pisuviricota|c__Pisoniviricetes|o__Nidovirales|f__Mononiviridae|g__MSBT11196|s__MSBT13079	95	0	No	0.108914	95	0.796821	0
MSBT12441	k__Viruses|p__Pisuviricota|c__Pisoniviricetes|o__Nidovirales|f__Mononiviridae|g__MSBT11196|s__MSBT12441	95	0	No	0.10632	95	0.687738	0
MSBT11994	k__Viruses|p__Uroviricota|c__Caudoviricetes|o__Kirjokansivirales|f__Graaviviridae|g__MSBT11007|s__MSBT11994	95	0	No	0.133034	95	0.647141	0
MSBT13198	k__Viruses|p__Pisuviricota|c__Pisoniviricetes|o__Nidovirales|f__Mononiviridae|g__MSBT11196|s__MSBT13198	94	0	No	0.094006	94	0.904696	0
MSBT13106	k__Viruses|p__Pisuviricota|c__Pisoniviricetes|o__Nidovirales|f__Mononiviridae|g__MSBT11196|s__MSBT13106	94	0	No	0.108077	94	0.888819	0
MSBT12451	k__Viruses|p__Pisuviricota|c__Pisoniviricetes|o__Nidovirales|f__Mononiviridae|g__MSBT11196|s__MSBT12451	94	0	No	0.122349	94	0.819114	0
MSBT20550	k__Viruses|p__Taleaviricota|c__Tokiviricetes|o__Ligamenvirales|f__MSBT18226|g__MSBT19088|s__MSBT20550	94	0	No	0.127477	94	0.795057	0
MSBT12356	k__Viruses|p__Pisuviricota|c__Pisoniviricetes|o__Nidovirales|f__Mononiviridae|g__MSBT11196|s__MSBT12356	93	0	No	0.110323	93	0.935651	0
MSBT13062	k__Viruses|p__Pisuviricota|c__Pisoniviricetes|o__Nidovirales|f__Mononiviridae|g__MSBT11196|s__MSBT13062	93	0	No	0.126926	93	0.873146	0
MSBT11787	k__Viruses|p__Uroviricota|c__Caudoviricetes|o__Kirjokansivirales|f__Graaviviridae|g__MSBT10800|s__MSBT11787	93	0	No	0.178354	93	0.560677	0
MSBT189	k__Viruses|p__Pisuviricota|c__Pisoniviricetes|o__Nidovirales|f__Coronaviridae|g__Betacoronavirus|s__Severe_acute_respiratory_syndrome_related_coronavirus__clade_0	0	92	Yes	0.068503	92	0.999974	0
MSBT12398	k__Viruses|p__Pisuviricota|c__Pisoniviricetes|o__Nidovirales|f__Mononiviridae|g__MSBT11196|s__MSBT12398	92	0	No	0.126331	92	0.812404	0
MSBT13293	k__Viruses|p__Pisuviricota|c__Pisoniviricetes|o__Nidovirales|f__Mononiviridae|g__MSBT11196|s__MSBT13293	91	0	No	0.139726	91	0.90564	0
MSBT14151	k__Viruses|p__Pisuviricota|c__Pisoniviricetes|o__Nidovirales|f__Mononiviridae|g__MSBT11196|s__MSBT14151	91	0	No	0.091477	91	0.889396	0
MSBT4663	k__Viruses|p__Uroviricota|c__Caudoviricetes|o__Crassvirales|f__Steigviridae|g__Pamirivirus|s__Pamirivirus_faecium	90	1	Yes	0.119229	91	0.886223	0
MSBT12977	k__Viruses|p__Pisuviricota|c__Pisoniviricetes|o__Nidovirales|f__Mononiviridae|g__MSBT11196|s__MSBT12977	91	0	No	0.16482	91	0.701684	0
MSBT12778	k__Viruses|p__Pisuviricota|c__Pisoniviricetes|o__Nidovirales|f__Mononiviridae|g__MSBT11196|s__MSBT12778	90	0	No	0.120489	90	0.832982	0
MSBT12510	k__Viruses|p__Pisuviricota|c__Pisoniviricetes|o__Nidovirales|f__Mononiviridae|g__MSBT11196|s__MSBT12510	90	0	No	0.148003	90	0.697569	0
MSBT14139	k__Viruses|p__Pisuviricota|c__Pisoniviricetes|o__Nidovirales|f__Mononiviridae|g__MSBT11196|s__MSBT14139	89	0	No	0.138166	89	0.881474	0.020373
MSBT12718	k__Viruses|p__Pisuviricota|c__Pisoniviricetes|o__Nidovirales|f__Mononiviridae|g__MSBT11196|s__MSBT12718	89	0	No	0.133751	89	0.840826	0.00126966
MSBT12283	k__Viruses|p__Pisuviricota|c__Pisoniviricetes|o__Nidovirales|f__Mononiviridae|g__MSBT11196|s__MSBT12283	89	0	No	0.152603	89	0.720652	0
MSBT12029	k__Viruses|p__Uroviricota|c__Caudoviricetes|o__Kirjokansivirales|f__Graaviviridae|g__MSBT11042|s__MSBT12029	87	0	No	0.189037	87	0.932185	0
MSBT14728	k__Viruses|p__Pisuviricota|c__Pisoniviricetes|o__Nidovirales|f__Mononiviridae|g__MSBT11196|s__MSBT14728	87	0	No	0.117977	87	0.898715	0
MSBT13903	k__Viruses|p__Pisuviricota|c__Pisoniviricetes|o__Nidovirales|f__Mononiviridae|g__MSBT11196|s__MSBT13903	87	0	No	0.116466	87	0.875525	0
MSBT12241	k__Viruses|p__Pisuviricota|c__Pisoniviricetes|o__Nidovirales|f__Mononiviridae|g__MSBT11196|s__MSBT12241	87	0	No	0.076666	87	0.853417	0
MSBT12009	k__Viruses|p__Uroviricota|c__Caudoviricetes|o__Kirjokansivirales|f__Graaviviridae|g__MSBT11022|s__MSBT12009	87	0	No	0.124469	87	0.824489	0.00407701
MSBT13916	k__Viruses|p__Pisuviricota|c__Pisoniviricetes|o__Nidovirales|f__Mononiviridae|g__MSBT11196|s__MSBT13916	87	0	No	0.041397	87	0.79164	0.0132391
MSBT12814	k__Viruses|p__Pisuviricota|c__Pisoniviricetes|o__Nidovirales|f__Mononiviridae|g__MSBT11196|s__MSBT12814	87	0	No	0.177243	87	0.66313	0
MSBT12733	k__Viruses|p__Pisuviricota|c__Pisoniviricetes|o__Nidovirales|f__Mononiviridae|g__MSBT11196|s__MSBT12733	87	0	No	0.177457	87	0.542795	0
MSBT12270	k__Viruses|p__Pisuviricota|c__Pisoniviricetes|o__Nidovirales|f__Mononiviridae|g__MSBT11196|s__MSBT12270	87	0	No	0.087223	87	0.269726	0.00128736
MSBT823	k__Viruses|p__Uroviricota|c__Caudoviricetes|o__Crassvirales|f__Crevaviridae|g__Kahucivirus|s__Kahucivirus_intestinalis	85	1	Yes	0.088911	86	0.898836	0
MSBT14162	k__Viruses|p__Pisuviricota|c__Pisoniviricetes|o__Nidovirales|f__Mononiviridae|g__MSBT11196|s__MSBT14162	86	0	No	0.056706	86	0.870808	0.00144767
MSBT12427	k__Viruses|p__Pisuviricota|c__Pisoniviricetes|o__Nidovirales|f__Mononiviridae|g__MSBT11196|s__MSBT12427	86	0	No	0.106626	86	0.819606	0
MSBT2178	k__Viruses|p__Uroviricota|c__Caudoviricetes|o__Crassvirales|f__Suoliviridae|g__Aurodevirus|s__Aurodevirus_hiberniae	85	1	Yes	0.127746	86	0.731262	0
MSBT11836	k__Viruses|p__Uroviricota|c__Caudoviricetes|o__Kirjokansivirales|f__Graaviviridae|g__MSBT10849|s__MSBT11836	86	0	No	0.111977	86	0.564386	0
MSBT404	k__Viruses|p__Peploviricota|c__Herviviricetes|o__Herpesvirales|f__Herpesviridae|g__Iltovirus|s__Gallid_alphaherpesvirus_1	0	85	Yes	0.228577	85	0.986216	0
MSBT685	k__Viruses|p__Preplasmiviricota|c__Tectiliviricetes|o__Rowavirales|f__Adenoviridae|g__Mastadenovirus|s__Human_mastadenovirus_D__clade_1	0	84	Yes	0.106331	84	0.995532	0
MSBT13114	k__Viruses|p__Pisuviricota|c__Pisoniviricetes|o__Nidovirales|f__Mononiviridae|g__MSBT11196|s__MSBT13114	84	0	No	0.138023	84	0.953835	0
MSBT13231	k__Viruses|p__Pisuviricota|c__Pisoniviricetes|o__Nidovirales|f__Mononiviridae|g__MSBT11196|s__MSBT13231	84	0	No	0.121191	84	0.897698	0
MSBT13636	k__Viruses|p__Pisuviricota|c__Pisoniviricetes|o__Nidovirales|f__Mononiviridae|g__MSBT11196|s__MSBT13636	84	0	No	0.174006	84	0.866929	0
MSBT12176	k__Viruses|p__Uroviricota|c__Caudoviricetes|o__Kirjokansivirales|f__Graaviviridae|g__MSBT11189|s__MSBT12176	84	0	No	0.082474	84	0.850208	0
MSBT11769	k__Viruses|p__Uroviricota|c__Caudoviricetes|o__Kirjokansivirales|f__Graaviviridae|g__MSBT10782|s__MSBT11769	84	0	No	0.123574	84	0.823132	0
MSBT12475	k__Viruses|p__Pisuviricota|c__Pisoniviricetes|o__Nidovirales|f__Mononiviridae|g__MSBT11196|s__MSBT12475	83	0	No	0.166846	83	0.835914	0
MSBT5294	k__Viruses|p__Uroviricota|c__Caudoviricetes|o__Crassvirales|f__Suoliviridae|g__Blohavirus|s__Blohavirus_americanus	81	2	Yes	0.159977	83	0.76273	0
MSBT369	k__Viruses|p__Duplornaviricota|c__Resentoviricetes|o__Reovirales|f__Sedoreoviridae|g__Orbivirus|s__African_horse_sickness_virus__clade_4	0	83	Yes	0.097434	83	0.0387602	0
MSBT919	k__Viruses|p__Preplasmiviricota|c__Tectiliviricetes|o__Rowavirales|f__Adenoviridae|g__Aviadenovirus|s__Fowl_aviadenovirus_C	0	82	Yes	0.12542	82	0.99469	0
MSBT12224	k__Viruses|p__Pisuviricota|c__Pisoniviricetes|o__Nidovirales|f__Mononiviridae|g__MSBT11196|s__MSBT12224	82	0	No	0.12812	82	0.903063	0
MSBT20753	k__Viruses|p__Taleaviricota|c__Tokiviricetes|o__Ligamenvirales|f__MSBT18226|g__MSBT19144|s__MSBT20753	82	0	No	0.100806	82	0.878852	0.0175402
MSBT13308	k__Viruses|p__Pisuviricota|c__Pisoniviricetes|o__Nidovirales|f__Mononiviridae|g__MSBT11196|s__MSBT13308	82	0	No	0.141863	82	0.850754	0.0016378
MSBT13515	k__Viruses|p__Pisuviricota|c__Pisoniviricetes|o__Nidovirales|f__Mononiviridae|g__MSBT11196|s__MSBT13515	82	0	No	0.107349	82	0.827417	0.00197317
MSBT12269	k__Viruses|p__Pisuviricota|c__Pisoniviricetes|o__Nidovirales|f__Mononiviridae|g__MSBT11196|s__MSBT12269	82	0	No	0.124917	82	0.820761	0
MSBT12277	k__Viruses|p__Pisuviricota|c__Pisoniviricetes|o__Nidovirales|f__Mononiviridae|g__MSBT11196|s__MSBT12277	82	0	No	0.135749	82	0.769426	0
MSBT14007	k__Viruses|p__Pisuviricota|c__Pisoniviricetes|o__Nidovirales|f__Mononiviridae|g__MSBT11196|s__MSBT14007	81	0	No	0.14546	81	0.988784	0
MSBT12741	k__Viruses|p__Pisuviricota|c__Pisoniviricetes|o__Nidovirales|f__Mononiviridae|g__MSBT11196|s__MSBT12741	81	0	No	0.158663	81	0.694005	0
MSBT12951	k__Viruses|p__Pisuviricota|c__Pisoniviricetes|o__Nidovirales|f__Mononiviridae|g__MSBT11196|s__MSBT12951	80	0	No	0.085023	80	0.933993	0
MSBT11764	k__Viruses|p__Uroviricota|c__Caudoviricetes|o__Kirjokansivirales|f__Graaviviridae|g__MSBT10777|s__MSBT11764	80	0	No	0.161414	80	0.808276	0
MSBT12717	k__Viruses|p__Pisuviricota|c__Pisoniviricetes|o__Nidovirales|f__Mononiviridae|g__MSBT11196|s__MSBT12717	80	0	No	0.134003	80	0.805211	0
MSBT15488	k__Viruses|p__Pisuviricota|c__Pisoniviricetes|o__Nidovirales|f__Mononiviridae|g__MSBT11316|s__MSBT15488	80	0	No	0.081409	80	0.763416	0
MSBT15487	k__Viruses|p__Pisuviricota|c__Pisoniviricetes|o__Nidovirales|f__Mononiviridae|g__MSBT11315|s__MSBT15487	80	0	No	0.059006	80	0.646019	0
MSBT15156	k__Viruses|p__Pisuviricota|c__Pisoniviricetes|o__Nidovirales|f__Mononiviridae|g__MSBT11198|s__MSBT15156	79	0	No	0.100646	79	0.869118	0
MSBT11890	k__Viruses|p__Uroviricota|c__Caudoviricetes|o__Kirjokansivirales|f__Graaviviridae|g__MSBT10903|s__MSBT11890	79	0	No	0.16056	79	0.819578	0
MSBT2033	k__Viruses|p__Uroviricota|c__Caudoviricetes|o__Crassvirales|f__Suoliviridae|g__Afonbuvirus|s__Afonbuvirus_faecalis	77	1	Yes	0.118983	78	0.841403	0
MSBT12425	k__Viruses|p__Pisuviricota|c__Pisoniviricetes|o__Nidovirales|f__Mononiviridae|g__MSBT11196|s__MSBT12425	78	0	No	0.088471	78	0.840077	0
MSBT12461	k__Viruses|p__Pisuviricota|c__Pisoniviricetes|o__Nidovirales|f__Mononiviridae|g__MSBT11196|s__MSBT12461	78	0	No	0.071977	78	0.818267	0
MSBT11798	k__Viruses|p__Uroviricota|c__Caudoviricetes|o__Kirjokansivirales|f__Graaviviridae|g__MSBT10811|s__MSBT11798	78	0	No	0.118409	78	0.778221	0
MSBT12990	k__Viruses|p__Pisuviricota|c__Pisoniviricetes|o__Nidovirales|f__Mononiviridae|g__MSBT11196|s__MSBT12990	78	0	No	0.160506	78	0.71269	0.00193333
MSBT13159	k__Viruses|p__Pisuviricota|c__Pisoniviricetes|o__Nidovirales|f__Mononiviridae|g__MSBT11196|s__MSBT13159	78	0	No	0.085234	78	0.551019	0
MSBT12794	k__Viruses|p__Pisuviricota|c__Pisoniviricetes|o__Nidovirales|f__Mononiviridae|g__MSBT11196|s__MSBT12794	77	0	No	0.151003	77	0.89196	0
MSBT15701	k__Viruses|p__Pisuviricota|c__Pisoniviricetes|o__Nidovirales|f__Mononiviridae|g__MSBT11487|s__MSBT15701	77	0	No	0.041071	77	0.781812	0
MSBT13487	k__Viruses|p__Pisuviricota|c__Pisoniviricetes|o__Nidovirales|f__Mononiviridae|g__MSBT11196|s__MSBT13487	77	0	No	0.066829	77	0.758371	0.00395065
MSBT12517	k__Viruses|p__Pisuviricota|c__Pisoniviricetes|o__Nidovirales|f__Mononiviridae|g__MSBT11196|s__MSBT12517	77	0	No	0.136869	77	0.674478	0.00349091
MSBT12979	k__Viruses|p__Pisuviricota|c__Pisoniviricetes|o__Nidovirales|f__Mononiviridae|g__MSBT11196|s__MSBT12979	77	0	No	0.100131	77	0.662736	0
MSBT20212	k__Viruses|p__Dividoviricota|c__Laserviricetes|o__Halopanivirales|f__MSBT18048|g__MSBT18892|s__MSBT20212	76	0	No	0.07156	76	0.931329	0.0385618
MSBT13655	k__Viruses|p__Pisuviricota|c__Pisoniviricetes|o__Nidovirales|f__Mononiviridae|g__MSBT11196|s__MSBT13655	76	0	No	0.208809	76	0.912668	0.000326316
MSBT13465	k__Viruses|p__Pisuviricota|c__Pisoniviricetes|o__Nidovirales|f__Mononiviridae|g__MSBT11196|s__MSBT13465	76	0	No	0.105629	76	0.904116	0
MSBT14085	k__Viruses|p__Pisuviricota|c__Pisoniviricetes|o__Nidovirales|f__Mononiviridae|g__MSBT11196|s__MSBT14085	76	0	No	0.075857	76	0.762317	0.00254605
MSBT32725	k__Viruses|p__Negarnaviricota|c__Ellioviricetes|o__MSBT25030|f__MSBT26632|g__MSBT28591|s__MSBT32725	76	0	No	0.074589	76	0.607066	0.00517895
MSBT12533	k__Viruses|p__Pisuviricota|c__Pisoniviricetes|o__Nidovirales|f__Mononiviridae|g__MSBT11196|s__MSBT12533	76	0	No	0.11056	76	0.596984	0
MSBT12447	k__Viruses|p__Pisuviricota|c__Pisoniviricetes|o__Nidovirales|f__Mononiviridae|g__MSBT11196|s__MSBT12447	75	0	No	0.081311	75	0.871817	0
MSBT12755	k__Viruses|p__Pisuviricota|c__Pisoniviricetes|o__Nidovirales|f__Mononiviridae|g__MSBT11196|s__MSBT12755	75	0	No	0.124963	75	0.780355	0
MSBT14109	k__Viruses|p__Pisuviricota|c__Pisoniviricetes|o__Nidovirales|f__Mononiviridae|g__MSBT11196|s__MSBT14109	75	0	No	0.189294	75	0.670189	0
MSBT12307	k__Viruses|p__Pisuviricota|c__Pisoniviricetes|o__Nidovirales|f__Mononiviridae|g__MSBT11196|s__MSBT12307	74	0	No	0.188637	74	0.878065	0
MSBT12298	k__Viruses|p__Pisuviricota|c__Pisoniviricetes|o__Nidovirales|f__Mononiviridae|g__MSBT11196|s__MSBT12298	74	0	No	0.105443	74	0.877481	0
MSBT13283	k__Viruses|p__Pisuviricota|c__Pisoniviricetes|o__Nidovirales|f__Mononiviridae|g__MSBT11196|s__MSBT13283	74	0	No	0.129966	74	0.844505	0
MSBT8072	k__Viruses|p__Uroviricota|c__Caudoviricetes|o__Crassvirales|f__Intestiviridae|g__Delmidovirus|s__Delmidovirus_copri	72	1	Yes	0.111891	73	0.91379	0
MSBT3460	k__Viruses|p__Uroviricota|c__Caudoviricetes|o__Crassvirales|f__Intestiviridae|g__Jahgtovirus|s__Jahgtovirus_intestinalis	72	1	Yes	0.114894	73	0.895014	0
MSBT11917	k__Viruses|p__Uroviricota|c__Caudoviricetes|o__Kirjokansivirales|f__Graaviviridae|g__MSBT10930|s__MSBT11917	73	0	No	0.190851	73	0.839759	0.00105205
MSBT12630	k__Viruses|p__Pisuviricota|c__Pisoniviricetes|o__Nidovirales|f__Mononiviridae|g__MSBT11196|s__MSBT12630	73	0	No	0.09092	73	0.56123	0
MSBT145	k__Viruses|p__Duplornaviricota|c__Resentoviricetes|o__Reovirales|f__Sedoreoviridae|g__Rotavirus|s__Rotavirus_A__clade_4	0	73	Yes	0.062046	73	0.0352205	0
MSBT12380	k__Viruses|p__Pisuviricota|c__Pisoniviricetes|o__Nidovirales|f__Mononiviridae|g__MSBT11196|s__MSBT12380	72	0	No	0.157506	72	0.90346	0
MSBT14532	k__Viruses|p__Pisuviricota|c__Pisoniviricetes|o__Nidovirales|f__Mononiviridae|g__MSBT11196|s__MSBT14532	72	0	No	0.1436	72	0.867549	0
MSBT12276	k__Viruses|p__Pisuviricota|c__Pisoniviricetes|o__Nidovirales|f__Mononiviridae|g__MSBT11196|s__MSBT12276	72	0	No	0.164263	72	0.850065	0
MSBT12586	k__Viruses|p__Pisuviricota|c__Pisoniviricetes|o__Nidovirales|f__Mononiviridae|g__MSBT11196|s__MSBT12586	72	0	No	0.164049	72	0.823231	0
MSBT11943	k__Viruses|p__Uroviricota|c__Caudoviricetes|o__Kirjokansivirales|f__Graaviviridae|g__MSBT10956|s__MSBT11943	72	0	No	0.137766	72	0.804282	0.00344444
MSBT14814	k__Viruses|p__Pisuviricota|c__Pisoniviricetes|o__Nidovirales|f__Mononiviridae|g__MSBT11196|s__MSBT14814	72	0	No	0.089091	72	0.790443	0
MSBT12332	k__Viruses|p__Pisuviricota|c__Pisoniviricetes|o__Nidovirales|f__Mononiviridae|g__MSBT11196|s__MSBT12332	71	0	No	0.116389	71	0.95847	0
MSBT11790	k__Viruses|p__Uroviricota|c__Caudoviricetes|o__Kirjokansivirales|f__Graaviviridae|g__MSBT10803|s__MSBT11790	71	0	No	0.167057	71	0.868504	0
MSBT13414	k__Viruses|p__Pisuviricota|c__Pisoniviricetes|o__Nidovirales|f__Mononiviridae|g__MSBT11196|s__MSBT13414	71	0	No	0.095037	71	0.866186	0.00107042
MSBT11918	k__Viruses|p__Uroviricota|c__Caudoviricetes|o__Kirjokansivirales|f__Graaviviridae|g__MSBT10931|s__MSBT11918	71	0	No	0.149066	71	0.798024	0.00182676
MSBT22851	k__Viruses|p__Nucleocytoviricota|c__MSBT18499|o__MSBT19787|f__MSBT21687|g__MSBT22303|s__MSBT22851	71	0	No	0.057474	71	0.725285	0
MSBT73	k__Viruses|p__Negarnaviricota|c__Monjiviricetes|o__Mononegavirales|f__Pneumoviridae|g__Orthopneumovirus|s__Human_orthopneumovirus	0	70	Yes	0.079746	70	0.997477	0
MSBT12676	k__Viruses|p__Pisuviricota|c__Pisoniviricetes|o__Nidovirales|f__Mononiviridae|g__MSBT11196|s__MSBT12676	70	0	No	0.17746	70	0.941401	0
MSBT17001	k__Viruses|p__Pisuviricota|c__Pisoniviricetes|o__Nidovirales|f__Mononiviridae|g__MSBT11210|s__MSBT17001	70	0	No	0.104474	70	0.72647	0
MSBT13590	k__Viruses|p__Pisuviricota|c__Pisoniviricetes|o__Nidovirales|f__Mononiviridae|g__MSBT11196|s__MSBT13590	69	0	No	0.101463	69	0.94867	0
MSBT12321	k__Viruses|p__Pisuviricota|c__Pisoniviricetes|o__Nidovirales|f__Mononiviridae|g__MSBT11196|s__MSBT12321	69	0	No	0.11668	69	0.880304	0
MSBT12361	k__Viruses|p__Pisuviricota|c__Pisoniviricetes|o__Nidovirales|f__Mononiviridae|g__MSBT11196|s__MSBT12361	69	0	No	0.109774	69	0.869643	0.00231594
MSBT14336	k__Viruses|p__Pisuviricota|c__Pisoniviricetes|o__Nidovirales|f__Mononiviridae|g__MSBT11196|s__MSBT14336	69	0	No	0.093177	69	0.857997	0.00994348
MSBT11792	k__Viruses|p__Uroviricota|c__Caudoviricetes|o__Kirjokansivirales|f__Graaviviridae|g__MSBT10805|s__MSBT11792	69	0	No	0.156446	69	0.85349	0
MSBT12347	k__Viruses|p__Pisuviricota|c__Pisoniviricetes|o__Nidovirales|f__Mononiviridae|g__MSBT11196|s__MSBT12347	69	0	No	0.073997	69	0.849741	0
MSBT13273	k__Viruses|p__Pisuviricota|c__Pisoniviricetes|o__Nidovirales|f__Mononiviridae|g__MSBT11196|s__MSBT13273	69	0	No	0.073323	69	0.824501	0
MSBT397	k__Viruses|p__Cressdnaviricota|c__Arfiviricetes|o__Cirlivirales|f__Circoviridae|g__Circovirus|s__Porcine_circovirus_2__clade_1	0	68	Yes	0.013617	68	0.999428	0
MSBT13525	k__Viruses|p__Pisuviricota|c__Pisoniviricetes|o__Nidovirales|f__Mononiviridae|g__MSBT11196|s__MSBT13525	68	0	No	0.15052	68	0.971035	0
MSBT2943	k__Viruses|p__Uroviricota|c__Caudoviricetes|o__Crassvirales|f__Intestiviridae|g__Drivevirus|s__Drivevirus_gastrointestinalis	67	1	Yes	0.111751	68	0.941563	0
MSBT14117	k__Viruses|p__Pisuviricota|c__Pisoniviricetes|o__Nidovirales|f__Mononiviridae|g__MSBT11196|s__MSBT14117	68	0	No	0.124206	68	0.904637	0
MSBT13566	k__Viruses|p__Pisuviricota|c__Pisoniviricetes|o__Nidovirales|f__Mononiviridae|g__MSBT11196|s__MSBT13566	68	0	No	0.08404	68	0.833619	0
MSBT12657	k__Viruses|p__Pisuviricota|c__Pisoniviricetes|o__Nidovirales|f__Mononiviridae|g__MSBT11196|s__MSBT12657	68	0	No	0.13432	68	0.821949	0
MSBT11936	k__Viruses|p__Uroviricota|c__Caudoviricetes|o__Kirjokansivirales|f__Graaviviridae|g__MSBT10949|s__MSBT11936	68	0	No	0.133057	68	0.808	0
MSBT15242	k__Viruses|p__Pisuviricota|c__Pisoniviricetes|o__Nidovirales|f__Mononiviridae|g__MSBT11207|s__MSBT15242	67	0	No	0.037497	67	0.772088	0
MSBT20443	k__Viruses|p__Dividoviricota|c__Laserviricetes|o__Halopanivirales|f__MSBT18205|g__MSBT19049|s__MSBT20443	67	0	No	0.063711	67	0.558634	0.0155791
MSBT637	k__Viruses|p__Peploviricota|c__Herviviricetes|o__Herpesvirales|f__Herpesviridae|g__Mardivirus|s__Gallid_alphaherpesvirus_2	0	66	Yes	0.223334	66	0.999283	0
MSBT13598	k__Viruses|p__Pisuviricota|c__Pisoniviricetes|o__Nidovirales|f__Mononiviridae|g__MSBT11196|s__MSBT13598	66	0	No	0.071511	66	0.984055	0
MSBT12240	k__Viruses|p__Pisuviricota|c__Pisoniviricetes|o__Nidovirales|f__Mononiviridae|g__MSBT11196|s__MSBT12240	66	0	No	0.150229	66	0.870738	0
MSBT12638	k__Viruses|p__Pisuviricota|c__Pisoniviricetes|o__Nidovirales|f__Mononiviridae|g__MSBT11196|s__MSBT12638	66	0	No	0.125791	66	0.814245	0.0535258
MSBT13966	k__Viruses|p__Pisuviricota|c__Pisoniviricetes|o__Nidovirales|f__Mononiviridae|g__MSBT11196|s__MSBT13966	66	0	No	0.072637	66	0.797623	0
MSBT12792	k__Viruses|p__Pisuviricota|c__Pisoniviricetes|o__Nidovirales|f__Mononiviridae|g__MSBT11196|s__MSBT12792	66	0	No	0.101049	66	0.740794	0
MSBT16304	k__Viruses|p__Preplasmiviricota|c__Maveriviricetes|o__MSBT11502|f__MSBT15716|g__MSBT15990|s__MSBT16304	66	0	No	0.069694	66	0.731089	0
MSBT12961	k__Viruses|p__Pisuviricota|c__Pisoniviricetes|o__Nidovirales|f__Mononiviridae|g__MSBT11196|s__MSBT12961	65	0	No	0.072526	65	0.944328	0
MSBT12735	k__Viruses|p__Pisuviricota|c__Pisoniviricetes|o__Nidovirales|f__Mononiviridae|g__MSBT11196|s__MSBT12735	65	0	No	0.094757	65	0.927388	0.00123385
MSBT12647	k__Viruses|p__Pisuviricota|c__Pisoniviricetes|o__Nidovirales|f__Mononiviridae|g__MSBT11196|s__MSBT12647	65	0	No	0.092597	65	0.901278	0
MSBT12631	k__Viruses|p__Pisuviricota|c__Pisoniviricetes|o__Nidovirales|f__Mononiviridae|g__MSBT11196|s__MSBT12631	65	0	No	0.095194	65	0.881688	0.00244308
MSBT12691	k__Viruses|p__Pisuviricota|c__Pisoniviricetes|o__Nidovirales|f__Mononiviridae|g__MSBT11196|s__MSBT12691	65	0	No	0.110586	65	0.869858	0
MSBT12821	k__Viruses|p__Pisuviricota|c__Pisoniviricetes|o__Nidovirales|f__Mononiviridae|g__MSBT11196|s__MSBT12821	65	0	No	0.083617	65	0.658498	0
MSBT12142	k__Viruses|p__Uroviricota|c__Caudoviricetes|o__Kirjokansivirales|f__Graaviviridae|g__MSBT11155|s__MSBT12142	64	0	No	0.091877	64	0.919042	0
MSBT13000	k__Viruses|p__Pisuviricota|c__Pisoniviricetes|o__Nidovirales|f__Mononiviridae|g__MSBT11196|s__MSBT13000	64	0	No	0.124694	64	0.913284	0
MSBT14825	k__Viruses|p__Pisuviricota|c__Pisoniviricetes|o__Nidovirales|f__Mononiviridae|g__MSBT11196|s__MSBT14825	64	0	No	0.08936	64	0.8765	0
MSBT13479	k__Viruses|p__Pisuviricota|c__Pisoniviricetes|o__Nidovirales|f__Mononiviridae|g__MSBT11196|s__MSBT13479	64	0	No	0.071366	64	0.816973	0
MSBT12364	k__Viruses|p__Pisuviricota|c__Pisoniviricetes|o__Nidovirales|f__Mononiviridae|g__MSBT11196|s__MSBT12364	64	0	No	0.086197	64	0.755492	0
MSBT12227	k__Viruses|p__Pisuviricota|c__Pisoniviricetes|o__Nidovirales|f__Mononiviridae|g__MSBT11196|s__MSBT12227	64	0	No	0.103711	64	0.698375	0
MSBT12886	k__Viruses|p__Pisuviricota|c__Pisoniviricetes|o__Nidovirales|f__Mononiviridae|g__MSBT11196|s__MSBT12886	64	0	No	0.144029	64	0.652822	0
MSBT21294	k__Viruses|p__Taleaviricota|c__Tokiviricetes|o__Ligamenvirales|f__MSBT18237|g__MSBT19481|s__MSBT21294	64	0	No	0.051489	64	0.58932	0
MSBT12003	k__Viruses|p__Uroviricota|c__Caudoviricetes|o__Kirjokansivirales|f__Graaviviridae|g__MSBT11016|s__MSBT12003	64	0	No	0.1592	64	0.554725	0
MSBT143	k__Viruses|p__Cressdnaviricota|c__Arfiviricetes|o__Cirlivirales|f__Circoviridae|g__Circovirus|s__Porcine_circovirus_1	0	63	Yes	0.011657	63	0.985433	0
MSBT21157	k__Viruses|p__Taleaviricota|c__Tokiviricetes|o__Ligamenvirales|f__MSBT18229|g__MSBT19408|s__MSBT21157	63	0	No	0.072703	63	0.939365	0
MSBT14757	k__Viruses|p__Pisuviricota|c__Pisoniviricetes|o__Nidovirales|f__Mononiviridae|g__MSBT11196|s__MSBT14757	63	0	No	0.092409	63	0.924819	0
MSBT3634	k__Viruses|p__Uroviricota|c__Caudoviricetes|o__Crassvirales|f__Intestiviridae|g__Carjivirus|s__Carjivirus_hominis	62	1	Yes	0.10214	63	0.877378	0
MSBT16366	k__Viruses|p__Preplasmiviricota|c__Maveriviricetes|o__MSBT11533|f__MSBT15747|g__MSBT16021|s__MSBT16366	63	0	No	0.055597	63	0.860729	0
MSBT11818	k__Viruses|p__Uroviricota|c__Caudoviricetes|o__Kirjokansivirales|f__Graaviviridae|g__MSBT10831|s__MSBT11818	63	0	No	0.128806	63	0.815805	0
MSBT11827	k__Viruses|p__Uroviricota|c__Caudoviricetes|o__Kirjokansivirales|f__Graaviviridae|g__MSBT10840|s__MSBT11827	63	0	No	0.108474	63	0.814143	0
MSBT11983	k__Viruses|p__Uroviricota|c__Caudoviricetes|o__Kirjokansivirales|f__Graaviviridae|g__MSBT10996|s__MSBT11983	63	0	No	0.109817	63	0.812671	0
MSBT11884	k__Viruses|p__Uroviricota|c__Caudoviricetes|o__Kirjokansivirales|f__Graaviviridae|g__MSBT10897|s__MSBT11884	63	0	No	0.177429	63	0.776578	0
MSBT14039	k__Viruses|p__Pisuviricota|c__Pisoniviricetes|o__Nidovirales|f__Mononiviridae|g__MSBT11196|s__MSBT14039	63	0	No	0.069146	63	0.766027	0
MSBT12303	k__Viruses|p__Pisuviricota|c__Pisoniviricetes|o__Nidovirales|f__Mononiviridae|g__MSBT11196|s__MSBT12303	63	0	No	0.108791	63	0.66396	0
MSBT14208	k__Viruses|p__Pisuviricota|c__Pisoniviricetes|o__Nidovirales|f__Mononiviridae|g__MSBT11196|s__MSBT14208	63	0	No	0.063511	63	0.654386	0
MSBT12904	k__Viruses|p__Pisuviricota|c__Pisoniviricetes|o__Nidovirales|f__Mononiviridae|g__MSBT11196|s__MSBT12904	62	0	No	0.125163	62	0.893685	0
MSBT13701	k__Viruses|p__Pisuviricota|c__Pisoniviricetes|o__Nidovirales|f__Mononiviridae|g__MSBT11196|s__MSBT13701	62	0	No	0.124803	62	0.885566	0.00349677
MSBT12156	k__Viruses|p__Uroviricota|c__Caudoviricetes|o__Kirjokansivirales|f__Graaviviridae|g__MSBT11169|s__MSBT12156	62	0	No	0.101871	62	0.858487	0
MSBT11812	k__Viruses|p__Uroviricota|c__Caudoviricetes|o__Kirjokansivirales|f__Graaviviridae|g__MSBT10825|s__MSBT11812	62	0	No	0.117754	62	0.854905	0
MSBT20169	k__Viruses|p__Peploviricota|c__Herviviricetes|o__Herpesvirales|f__MSBT18016|g__MSBT18860|s__MSBT20169	62	0	No	0.071746	62	0.851142	0
MSBT12592	k__Viruses|p__Pisuviricota|c__Pisoniviricetes|o__Nidovirales|f__Mononiviridae|g__MSBT11196|s__MSBT12592	62	0	No	0.0771	62	0.847606	0
MSBT12371	k__Viruses|p__Pisuviricota|c__Pisoniviricetes|o__Nidovirales|f__Mononiviridae|g__MSBT11196|s__MSBT12371	62	0	No	0.171646	62	0.842415	0
MSBT14574	k__Viruses|p__Pisuviricota|c__Pisoniviricetes|o__Nidovirales|f__Mononiviridae|g__MSBT11196|s__MSBT14574	62	0	No	0.104411	62	0.805737	0.00224355
MSBT12562	k__Viruses|p__Pisuviricota|c__Pisoniviricetes|o__Nidovirales|f__Mononiviridae|g__MSBT11196|s__MSBT12562	62	0	No	0.07686	62	0.653215	0
MSBT13728	k__Viruses|p__Pisuviricota|c__Pisoniviricetes|o__Nidovirales|f__Mononiviridae|g__MSBT11196|s__MSBT13728	61	0	No	0.146026	61	0.979052	0
MSBT14531	k__Viruses|p__Pisuviricota|c__Pisoniviricetes|o__Nidovirales|f__Mononiviridae|g__MSBT11196|s__MSBT14531	61	0	No	0.092	61	0.93971	0
MSBT3242	k__Viruses|p__Uroviricota|c__Caudoviricetes|o__Crassvirales|f__Intestiviridae|g__Delmidovirus|s__Delmidovirus_intestinihominis	59	2	Yes	0.127386	61	0.901305	0
MSBT12833	k__Viruses|p__Pisuviricota|c__Pisoniviricetes|o__Nidovirales|f__Mononiviridae|g__MSBT11196|s__MSBT12833	61	0	No	0.117743	61	0.897962	0
MSBT13220	k__Viruses|p__Pisuviricota|c__Pisoniviricetes|o__Nidovirales|f__Mononiviridae|g__MSBT11196|s__MSBT13220	61	0	No	0.160283	61	0.876097	0
MSBT14637	k__Viruses|p__Pisuviricota|c__Pisoniviricetes|o__Nidovirales|f__Mononiviridae|g__MSBT11196|s__MSBT14637	61	0	No	0.100737	61	0.802477	0
MSBT13190	k__Viruses|p__Pisuviricota|c__Pisoniviricetes|o__Nidovirales|f__Mononiviridae|g__MSBT11196|s__MSBT13190	61	0	No	0.100106	61	0.786938	0
MSBT13925	k__Viruses|p__Pisuviricota|c__Pisoniviricetes|o__Nidovirales|f__Mononiviridae|g__MSBT11196|s__MSBT13925	61	0	No	0.076003	61	0.58599	0
MSBT17941	k__Viruses|p__Preplasmiviricota|c__Maveriviricetes|o__MSBT11531|f__MSBT15745|g__MSBT16019|s__MSBT17941	60	0	No	0.067074	60	0.879843	0
MSBT12481	k__Viruses|p__Pisuviricota|c__Pisoniviricetes|o__Nidovirales|f__Mononiviridae|g__MSBT11196|s__MSBT12481	60	0	No	0.110074	60	0.837427	0
MSBT11924	k__Viruses|p__Uroviricota|c__Caudoviricetes|o__Kirjokansivirales|f__Graaviviridae|g__MSBT10937|s__MSBT11924	60	0	No	0.132357	60	0.832627	0
MSBT11905	k__Viruses|p__Uroviricota|c__Caudoviricetes|o__Kirjokansivirales|f__Graaviviridae|g__MSBT10918|s__MSBT11905	59	0	No	0.111877	59	0.883485	0
MSBT8865	k__Viruses|p__Uroviricota|c__Caudoviricetes|o__Crassvirales|f__Crevaviridae|g__Junduvirus|s__Junduvirus_copri	58	1	Yes	0.112266	59	0.881534	0.00284576
MSBT20986	k__Viruses|p__Taleaviricota|c__Tokiviricetes|o__Ligamenvirales|f__MSBT18226|g__MSBT19280|s__MSBT20986	59	0	No	0.126574	59	0.880725	0
MSBT11949	k__Viruses|p__Uroviricota|c__Caudoviricetes|o__Kirjokansivirales|f__Graaviviridae|g__MSBT10962|s__MSBT11949	59	0	No	0.141911	59	0.876847	0
MSBT11922	k__Viruses|p__Uroviricota|c__Caudoviricetes|o__Kirjokansivirales|f__Graaviviridae|g__MSBT10935|s__MSBT11922	59	0	No	0.097794	59	0.861353	0
MSBT12402	k__Viruses|p__Pisuviricota|c__Pisoniviricetes|o__Nidovirales|f__Mononiviridae|g__MSBT11196|s__MSBT12402	59	0	No	0.1625	59	0.86038	0
MSBT13181	k__Viruses|p__Pisuviricota|c__Pisoniviricetes|o__Nidovirales|f__Mononiviridae|g__MSBT11196|s__MSBT13181	59	0	No	0.130094	59	0.757812	0
MSBT14935	k__Viruses|p__Pisuviricota|c__Pisoniviricetes|o__Nidovirales|f__Mononiviridae|g__MSBT11196|s__MSBT14935	58	0	No	0.083257	58	0.997853	0
MSBT13868	k__Viruses|p__Pisuviricota|c__Pisoniviricetes|o__Nidovirales|f__Mononiviridae|g__MSBT11196|s__MSBT13868	58	0	No	0.098603	58	0.93984	0
MSBT12780	k__Viruses|p__Pisuviricota|c__Pisoniviricetes|o__Nidovirales|f__Mononiviridae|g__MSBT11196|s__MSBT12780	58	0	No	0.146986	58	0.900957	0
MSBT13209	k__Viruses|p__Pisuviricota|c__Pisoniviricetes|o__Nidovirales|f__Mononiviridae|g__MSBT11196|s__MSBT13209	58	0	No	0.104534	58	0.867516	0
MSBT15438	k__Viruses|p__Pisuviricota|c__Pisoniviricetes|o__Nidovirales|f__Mononiviridae|g__MSBT11287|s__MSBT15438	58	0	No	0.0632	58	0.860622	0
MSBT11900	k__Viruses|p__Uroviricota|c__Caudoviricetes|o__Kirjokansivirales|f__Graaviviridae|g__MSBT10913|s__MSBT11900	58	0	No	0.148271	58	0.849338	0
MSBT13754	k__Viruses|p__Pisuviricota|c__Pisoniviricetes|o__Nidovirales|f__Mononiviridae|g__MSBT11196|s__MSBT13754	58	0	No	0.093074	58	0.801248	0
MSBT11799	k__Viruses|p__Uroviricota|c__Caudoviricetes|o__Kirjokansivirales|f__Graaviviridae|g__MSBT10812|s__MSBT11799	58	0	No	0.073623	58	0.728512	0
MSBT14238	k__Viruses|p__Pisuviricota|c__Pisoniviricetes|o__Nidovirales|f__Mononiviridae|g__MSBT11196|s__MSBT14238	58	0	No	0.096549	58	0.720364	0
MSBT15220	k__Viruses|p__Pisuviricota|c__Pisoniviricetes|o__Nidovirales|f__Mononiviridae|g__MSBT11207|s__MSBT15220	58	0	No	0.0473	58	0.601241	0
MSBT21366	k__Viruses|p__Taleaviricota|c__Tokiviricetes|o__Ligamenvirales|f__MSBT18273|g__MSBT19534|s__MSBT21366	58	0	No	0.089534	58	0.578509	0.00122241
MSBT15347	k__Viruses|p__Pisuviricota|c__Pisoniviricetes|o__Nidovirales|f__Mononiviridae|g__MSBT11241|s__MSBT15347	58	0	No	0.033217	58	0.518393	0
MSBT13709	k__Viruses|p__Pisuviricota|c__Pisoniviricetes|o__Nidovirales|f__Mononiviridae|g__MSBT11196|s__MSBT13709	57	0	No	0.079334	57	0.926128	0
MSBT12289	k__Viruses|p__Pisuviricota|c__Pisoniviricetes|o__Nidovirales|f__Mononiviridae|g__MSBT11196|s__MSBT12289	57	0	No	0.127283	57	0.890077	0
MSBT12888	k__Viruses|p__Pisuviricota|c__Pisoniviricetes|o__Nidovirales|f__Mononiviridae|g__MSBT11196|s__MSBT12888	57	0	No	0.080297	57	0.836665	0.00398772
MSBT12790	k__Viruses|p__Pisuviricota|c__Pisoniviricetes|o__Nidovirales|f__Mononiviridae|g__MSBT11196|s__MSBT12790	57	0	No	0.110177	57	0.829698	0
MSBT12679	k__Viruses|p__Pisuviricota|c__Pisoniviricetes|o__Nidovirales|f__Mononiviridae|g__MSBT11196|s__MSBT12679	57	0	No	0.112289	57	0.81534	0
MSBT177	k__Viruses|p__Nucleocytoviricota|c__Megaviricetes|o__Pimascovirales|f__Iridoviridae|g__Ranavirus|s__Common_midwife_toad_virus	0	56	Yes	0.241269	56	0.934911	0
MSBT14047	k__Viruses|p__Pisuviricota|c__Pisoniviricetes|o__Nidovirales|f__Mononiviridae|g__MSBT11196|s__MSBT14047	56	0	No	0.143009	56	0.910066	0
MSBT13404	k__Viruses|p__Pisuviricota|c__Pisoniviricetes|o__Nidovirales|f__Mononiviridae|g__MSBT11196|s__MSBT13404	56	0	No	0.093754	56	0.892296	0
MSBT15157	k__Viruses|p__Pisuviricota|c__Pisoniviricetes|o__Nidovirales|f__Mononiviridae|g__MSBT11198|s__MSBT15157	56	0	No	0.118014	56	0.86365	0
MSBT12086	k__Viruses|p__Uroviricota|c__Caudoviricetes|o__Kirjokansivirales|f__Graaviviridae|g__MSBT11099|s__MSBT12086	56	0	No	0.111169	56	0.861007	0
MSBT15354	k__Viruses|p__Pisuviricota|c__Pisoniviricetes|o__Nidovirales|f__Mononiviridae|g__MSBT11246|s__MSBT15354	56	0	No	0.067154	56	0.8488	0
MSBT16916	k__Viruses|p__Pisuviricota|c__Pisoniviricetes|o__Nidovirales|f__Mononiviridae|g__MSBT11210|s__MSBT16916	56	0	No	0.104346	56	0.820193	0
MSBT14343	k__Viruses|p__Pisuviricota|c__Pisoniviricetes|o__Nidovirales|f__Mononiviridae|g__MSBT11196|s__MSBT14343	56	0	No	0.083463	56	0.806259	0.00566429
MSBT167	k__Viruses|p__Peploviricota|c__Herviviricetes|o__Herpesvirales|f__Herpesviridae|g__Varicellovirus|s__Felid_alphaherpesvirus_1	0	55	Yes	0.191897	55	0.988207	0
MSBT11870	k__Viruses|p__Uroviricota|c__Caudoviricetes|o__Kirjokansivirales|f__Graaviviridae|g__MSBT10883|s__MSBT11870	55	0	No	0.161717	55	0.928291	0
MSBT12206	k__Viruses|p__Pisuviricota|c__Pisoniviricetes|o__Nidovirales|f__Mononiviridae|g__MSBT11196|s__MSBT12206	55	0	No	0.13478	55	0.905229	0
MSBT13346	k__Viruses|p__Pisuviricota|c__Pisoniviricetes|o__Nidovirales|f__Mononiviridae|g__MSBT11196|s__MSBT13346	55	0	No	0.122737	55	0.859918	0
MSBT12758	k__Viruses|p__Pisuviricota|c__Pisoniviricetes|o__Nidovirales|f__Mononiviridae|g__MSBT11196|s__MSBT12758	55	0	No	0.077371	55	0.843869	0
MSBT14013	k__Viruses|p__Pisuviricota|c__Pisoniviricetes|o__Nidovirales|f__Mononiviridae|g__MSBT11196|s__MSBT14013	55	0	No	0.100246	55	0.605838	0
MSBT11965	k__Viruses|p__Uroviricota|c__Caudoviricetes|o__Kirjokansivirales|f__Graaviviridae|g__MSBT10978|s__MSBT11965	54	0	No	0.159989	54	0.925124	0
MSBT12345	k__Viruses|p__Pisuviricota|c__Pisoniviricetes|o__Nidovirales|f__Mononiviridae|g__MSBT11196|s__MSBT12345	54	0	No	0.07738	54	0.89758	0
MSBT12394	k__Viruses|p__Pisuviricota|c__Pisoniviricetes|o__Nidovirales|f__Mononiviridae|g__MSBT11196|s__MSBT12394	54	0	No	0.073314	54	0.84393	0
MSBT11817	k__Viruses|p__Uroviricota|c__Caudoviricetes|o__Kirjokansivirales|f__Graaviviridae|g__MSBT10830|s__MSBT11817	54	0	No	0.129997	54	0.818478	0
MSBT12309	k__Viruses|p__Pisuviricota|c__Pisoniviricetes|o__Nidovirales|f__Mononiviridae|g__MSBT11196|s__MSBT12309	54	0	No	0.065563	54	0.809872	0
MSBT11845	k__Viruses|p__Uroviricota|c__Caudoviricetes|o__Kirjokansivirales|f__Graaviviridae|g__MSBT10858|s__MSBT11845	54	0	No	0.127051	54	0.806746	0
MSBT12051	k__Viruses|p__Uroviricota|c__Caudoviricetes|o__Kirjokansivirales|f__Graaviviridae|g__MSBT11064|s__MSBT12051	54	0	No	0.096154	54	0.743846	0
MSBT12211	k__Viruses|p__Pisuviricota|c__Pisoniviricetes|o__Nidovirales|f__Mononiviridae|g__MSBT11196|s__MSBT12211	54	0	No	0.171609	54	0.722909	0
MSBT12944	k__Viruses|p__Pisuviricota|c__Pisoniviricetes|o__Nidovirales|f__Mononiviridae|g__MSBT11196|s__MSBT12944	54	0	No	0.118574	54	0.663146	0
MSBT447	k__Viruses|p__Negarnaviricota|c__Ellioviricetes|o__Bunyavirales|f__Phenuiviridae|g__Bandavirus|s__Dabie_bandavirus__clade_0	0	54	Yes	0.065226	54	0.15147	0
MSBT420	k__Viruses|p__Peploviricota|c__Herviviricetes|o__Herpesvirales|f__Herpesviridae|g__Varicellovirus|s__Suid_alphaherpesvirus_1	0	53	Yes	0.128931	53	0.991658	0
MSBT13341	k__Viruses|p__Pisuviricota|c__Pisoniviricetes|o__Nidovirales|f__Mononiviridae|g__MSBT11196|s__MSBT13341	53	0	No	0.119271	53	0.91554	0
MSBT15248	k__Viruses|p__Pisuviricota|c__Pisoniviricetes|o__Nidovirales|f__Mononiviridae|g__MSBT11209|s__MSBT15248	53	0	No	0.116283	53	0.904266	0.00148113
MSBT13266	k__Viruses|p__Pisuviricota|c__Pisoniviricetes|o__Nidovirales|f__Mononiviridae|g__MSBT11196|s__MSBT13266	53	0	No	0.123277	53	0.768074	0
MSBT12488	k__Viruses|p__Pisuviricota|c__Pisoniviricetes|o__Nidovirales|f__Mononiviridae|g__MSBT11196|s__MSBT12488	53	0	No	0.09392	53	0.765977	0
MSBT13311	k__Viruses|p__Pisuviricota|c__Pisoniviricetes|o__Nidovirales|f__Mononiviridae|g__MSBT11196|s__MSBT13311	53	0	No	0.077437	53	0.625557	0.00148868
MSBT11963	k__Viruses|p__Uroviricota|c__Caudoviricetes|o__Kirjokansivirales|f__Graaviviridae|g__MSBT10976|s__MSBT11963	53	0	No	0.11698	53	0.624287	0
MSBT12348	k__Viruses|p__Pisuviricota|c__Pisoniviricetes|o__Nidovirales|f__Mononiviridae|g__MSBT11196|s__MSBT12348	52	0	No	0.140003	52	0.954158	0
MSBT13620	k__Viruses|p__Pisuviricota|c__Pisoniviricetes|o__Nidovirales|f__Mononiviridae|g__MSBT11196|s__MSBT13620	52	0	No	0.110806	52	0.927698	0
MSBT12829	k__Viruses|p__Pisuviricota|c__Pisoniviricetes|o__Nidovirales|f__Mononiviridae|g__MSBT11196|s__MSBT12829	52	0	No	0.068351	52	0.898233	0
MSBT13282	k__Viruses|p__Pisuviricota|c__Pisoniviricetes|o__Nidovirales|f__Mononiviridae|g__MSBT11196|s__MSBT13282	52	0	No	0.13016	52	0.879408	0
MSBT22121	k__Viruses|p__Taleaviricota|c__Tokiviricetes|o__MSBT18408|f__MSBT19682|g__MSBT21543|s__MSBT22121	52	0	No	0.054543	52	0.836163	0.00217308
MSBT13317	k__Viruses|p__Pisuviricota|c__Pisoniviricetes|o__Nidovirales|f__Mononiviridae|g__MSBT11196|s__MSBT13317	52	0	No	0.118623	52	0.788485	0
MSBT13301	k__Viruses|p__Pisuviricota|c__Pisoniviricetes|o__Nidovirales|f__Mononiviridae|g__MSBT11196|s__MSBT13301	52	0	No	0.08462	52	0.751838	0
MSBT13657	k__Viruses|p__Pisuviricota|c__Pisoniviricetes|o__Nidovirales|f__Mononiviridae|g__MSBT11196|s__MSBT13657	52	0	No	0.093351	52	0.680471	0
MSBT14000	k__Viruses|p__Pisuviricota|c__Pisoniviricetes|o__Nidovirales|f__Mononiviridae|g__MSBT11196|s__MSBT14000	52	0	No	0.071503	52	0.578075	0
MSBT11810	k__Viruses|p__Uroviricota|c__Caudoviricetes|o__Kirjokansivirales|f__Graaviviridae|g__MSBT10823|s__MSBT11810	51	0	No	0.154406	51	0.96618	0
MSBT15167	k__Viruses|p__Pisuviricota|c__Pisoniviricetes|o__Nidovirales|f__Mononiviridae|g__MSBT11198|s__MSBT15167	51	0	No	0.091489	51	0.891159	0
MSBT11897	k__Viruses|p__Uroviricota|c__Caudoviricetes|o__Kirjokansivirales|f__Graaviviridae|g__MSBT10910|s__MSBT11897	51	0	No	0.091211	51	0.870525	0
MSBT13345	k__Viruses|p__Pisuviricota|c__Pisoniviricetes|o__Nidovirales|f__Mononiviridae|g__MSBT11196|s__MSBT13345	51	0	No	0.122517	51	0.85831	0
MSBT12649	k__Viruses|p__Pisuviricota|c__Pisoniviricetes|o__Nidovirales|f__Mononiviridae|g__MSBT11196|s__MSBT12649	51	0	No	0.107494	51	0.830761	0.0120824
MSBT12254	k__Viruses|p__Pisuviricota|c__Pisoniviricetes|o__Nidovirales|f__Mononiviridae|g__MSBT11196|s__MSBT12254	51	0	No	0.113926	51	0.814875	0
MSBT365	k__Viruses|p__Peploviricota|c__Herviviricetes|o__Herpesvirales|f__Herpesviridae|g__Varicellovirus|s__Bovine_alphaherpesvirus_1	0	50	Yes	0.134003	50	0.977892	0
MSBT14065	k__Viruses|p__Pisuviricota|c__Pisoniviricetes|o__Nidovirales|f__Mononiviridae|g__MSBT11196|s__MSBT14065	50	0	No	0.093946	50	0.82187	0
MSBT13257	k__Viruses|p__Pisuviricota|c__Pisoniviricetes|o__Nidovirales|f__Mononiviridae|g__MSBT11196|s__MSBT13257	50	0	No	0.105491	50	0.821266	0
MSBT14218	k__Viruses|p__Pisuviricota|c__Pisoniviricetes|o__Nidovirales|f__Mononiviridae|g__MSBT11196|s__MSBT14218	50	0	No	0.133757	50	0.81388	0
MSBT11952	k__Viruses|p__Uroviricota|c__Caudoviricetes|o__Kirjokansivirales|f__Graaviviridae|g__MSBT10965|s__MSBT11952	50	0	No	0.12996	50	0.808158	0
MSBT11901	k__Viruses|p__Uroviricota|c__Caudoviricetes|o__Kirjokansivirales|f__Graaviviridae|g__MSBT10914|s__MSBT11901	50	0	No	0.145014	50	0.792646	0
MSBT12354	k__Viruses|p__Pisuviricota|c__Pisoniviricetes|o__Nidovirales|f__Mononiviridae|g__MSBT11196|s__MSBT12354	50	0	No	0.100431	50	0.75801	0
MSBT12375	k__Viruses|p__Pisuviricota|c__Pisoniviricetes|o__Nidovirales|f__Mononiviridae|g__MSBT11196|s__MSBT12375	50	0	No	0.116469	50	0.754918	0
MSBT12127	k__Viruses|p__Uroviricota|c__Caudoviricetes|o__Kirjokansivirales|f__Graaviviridae|g__MSBT11140|s__MSBT12127	50	0	No	0.109097	50	0.753178	0
MSBT16374	k__Viruses|p__Preplasmiviricota|c__Maveriviricetes|o__MSBT11534|f__MSBT15748|g__MSBT16022|s__MSBT16374	50	0	No	0.03062	50	0.650944	0
MSBT11859	k__Viruses|p__Uroviricota|c__Caudoviricetes|o__Kirjokansivirales|f__Graaviviridae|g__MSBT10872|s__MSBT11859	49	0	No	0.165031	49	0.924459	0
MSBT20812	k__Viruses|p__Taleaviricota|c__Tokiviricetes|o__Ligamenvirales|f__MSBT18226|g__MSBT19170|s__MSBT20812	49	0	No	0.155143	49	0.895629	0
MSBT12663	k__Viruses|p__Pisuviricota|c__Pisoniviricetes|o__Nidovirales|f__Mononiviridae|g__MSBT11196|s__MSBT12663	49	0	No	0.109706	49	0.872116	0
MSBT13700	k__Viruses|p__Pisuviricota|c__Pisoniviricetes|o__Nidovirales|f__Mononiviridae|g__MSBT11196|s__MSBT13700	49	0	No	0.100223	49	0.862678	0
MSBT13247	k__Viruses|p__Pisuviricota|c__Pisoniviricetes|o__Nidovirales|f__Mononiviridae|g__MSBT11196|s__MSBT13247	49	0	No	0.131097	49	0.8232	0
MSBT13545	k__Viruses|p__Pisuviricota|c__Pisoniviricetes|o__Nidovirales|f__Mononiviridae|g__MSBT11196|s__MSBT13545	49	0	No	0.12612	49	0.813043	0
MSBT15368	k__Viruses|p__Pisuviricota|c__Pisoniviricetes|o__Nidovirales|f__Mononiviridae|g__MSBT11253|s__MSBT15368	49	0	No	0.045586	49	0.731727	0
MSBT12477	k__Viruses|p__Pisuviricota|c__Pisoniviricetes|o__Nidovirales|f__Mononiviridae|g__MSBT11196|s__MSBT12477	49	0	No	0.09992	49	0.648439	0
MSBT13634	k__Viruses|p__Pisuviricota|c__Pisoniviricetes|o__Nidovirales|f__Mononiviridae|g__MSBT11196|s__MSBT13634	49	0	No	0.125974	49	0.643357	0
MSBT16342	k__Viruses|p__Preplasmiviricota|c__Maveriviricetes|o__MSBT11525|f__MSBT15739|g__MSBT16013|s__MSBT16342	48	0	No	0.051326	48	0.932604	0
MSBT112	k__Viruses|p__Nucleocytoviricota|c__Megaviricetes|o__Pimascovirales|f__Iridoviridae|g__Ranavirus|s__Frog_virus_3	1	47	Yes	0.20522	48	0.899327	0
MSBT12878	k__Viruses|p__Pisuviricota|c__Pisoniviricetes|o__Nidovirales|f__Mononiviridae|g__MSBT11196|s__MSBT12878	48	0	No	0.08898	48	0.766465	0
MSBT13430	k__Viruses|p__Pisuviricota|c__Pisoniviricetes|o__Nidovirales|f__Mononiviridae|g__MSBT11196|s__MSBT13430	48	0	No	0.087689	48	0.758642	0
MSBT12670	k__Viruses|p__Pisuviricota|c__Pisoniviricetes|o__Nidovirales|f__Mononiviridae|g__MSBT11196|s__MSBT12670	48	0	No	0.080851	48	0.696533	0
MSBT11878	k__Viruses|p__Uroviricota|c__Caudoviricetes|o__Kirjokansivirales|f__Graaviviridae|g__MSBT10891|s__MSBT11878	48	0	No	0.177506	48	0.526506	0
MSBT12440	k__Viruses|p__Pisuviricota|c__Pisoniviricetes|o__Nidovirales|f__Mononiviridae|g__MSBT11196|s__MSBT12440	47	0	No	0.097669	47	0.951366	0
MSBT1645	k__Viruses|p__Nucleocytoviricota|c__Megaviricetes|o__Algavirales|f__Phycodnaviridae|g__Chlorovirus|s__Acanthocystis_turfacea_chlorella_virus_1	46	1	Yes	0.252903	47	0.94784	0
MSBT15176	k__Viruses|p__Pisuviricota|c__Pisoniviricetes|o__Nidovirales|f__Mononiviridae|g__MSBT11198|s__MSBT15176	47	0	No	0.08886	47	0.901498	0
MSBT16964	k__Viruses|p__Pisuviricota|c__Pisoniviricetes|o__Nidovirales|f__Mononiviridae|g__MSBT11210|s__MSBT16964	47	0	No	0.156806	47	0.87466	0
MSBT14277	k__Viruses|p__Pisuviricota|c__Pisoniviricetes|o__Nidovirales|f__Mononiviridae|g__MSBT11196|s__MSBT14277	47	0	No	0.112569	47	0.850955	0
MSBT12131	k__Viruses|p__Uroviricota|c__Caudoviricetes|o__Kirjokansivirales|f__Graaviviridae|g__MSBT11144|s__MSBT12131	47	0	No	0.07232	47	0.790815	0
MSBT363	k__Viruses|p__Nucleocytoviricota|c__Pokkesviricetes|o__Chitovirales|f__Poxviridae|g__Centapoxvirus|s__Yokapox_virus	46	1	Yes	0.130703	47	0.743504	0
MSBT12828	k__Viruses|p__Pisuviricota|c__Pisoniviricetes|o__Nidovirales|f__Mononiviridae|g__MSBT11196|s__MSBT12828	47	0	No	0.112003	47	0.740411	0
MSBT15512	k__Viruses|p__Pisuviricota|c__Pisoniviricetes|o__Nidovirales|f__Mononiviridae|g__MSBT11332|s__MSBT15512	47	0	No	0.035951	47	0.709232	0
MSBT16684	k__Viruses|p__Pisuviricota|c__Pisoniviricetes|o__Nidovirales|f__Mononiviridae|g__MSBT11210|s__MSBT16684	47	0	No	0.124586	47	0.375536	0
MSBT872	k__Viruses|p__Duplornaviricota|c__Resentoviricetes|o__Reovirales|f__Sedoreoviridae|g__Rotavirus|s__Rotavirus_A__clade_25	0	47	Yes	0.08082	47	0.036366	0
MSBT13747	k__Viruses|p__Pisuviricota|c__Pisoniviricetes|o__Nidovirales|f__Mononiviridae|g__MSBT11196|s__MSBT13747	46	0	No	0.148417	46	0.975222	0
MSBT16253	k__Viruses|p__Preplasmiviricota|c__Maveriviricetes|o__MSBT11491|f__MSBT15705|g__MSBT15979|s__MSBT16253	46	0	No	0.046103	46	0.970643	0
MSBT12478	k__Viruses|p__Pisuviricota|c__Pisoniviricetes|o__Nidovirales|f__Mononiviridae|g__MSBT11196|s__MSBT12478	46	0	No	0.083969	46	0.954965	0
MSBT14244	k__Viruses|p__Pisuviricota|c__Pisoniviricetes|o__Nidovirales|f__Mononiviridae|g__MSBT11196|s__MSBT14244	46	0	No	0.126837	46	0.937315	0
MSBT12806	k__Viruses|p__Pisuviricota|c__Pisoniviricetes|o__Nidovirales|f__Mononiviridae|g__MSBT11196|s__MSBT12806	46	0	No	0.083149	46	0.920289	0
MSBT13674	k__Viruses|p__Pisuviricota|c__Pisoniviricetes|o__Nidovirales|f__Mononiviridae|g__MSBT11196|s__MSBT13674	46	0	No	0.125994	46	0.915441	0
MSBT11873	k__Viruses|p__Uroviricota|c__Caudoviricetes|o__Kirjokansivirales|f__Graaviviridae|g__MSBT10886|s__MSBT11873	46	0	No	0.091846	46	0.903737	0
MSBT13199	k__Viruses|p__Pisuviricota|c__Pisoniviricetes|o__Nidovirales|f__Mononiviridae|g__MSBT11196|s__MSBT13199	46	0	No	0.118569	46	0.877039	0
MSBT14549	k__Viruses|p__Pisuviricota|c__Pisoniviricetes|o__Nidovirales|f__Mononiviridae|g__MSBT11196|s__MSBT14549	46	0	No	0.09048	46	0.858083	0
MSBT12534	k__Viruses|p__Pisuviricota|c__Pisoniviricetes|o__Nidovirales|f__Mononiviridae|g__MSBT11196|s__MSBT12534	46	0	No	0.133969	46	0.847	0
MSBT12071	k__Viruses|p__Uroviricota|c__Caudoviricetes|o__Kirjokansivirales|f__Graaviviridae|g__MSBT11084|s__MSBT12071	46	0	No	0.142303	46	0.827011	0
MSBT12329	k__Viruses|p__Pisuviricota|c__Pisoniviricetes|o__Nidovirales|f__Mononiviridae|g__MSBT11196|s__MSBT12329	46	0	No	0.055186	46	0.807283	0
MSBT14092	k__Viruses|p__Pisuviricota|c__Pisoniviricetes|o__Nidovirales|f__Mononiviridae|g__MSBT11196|s__MSBT14092	46	0	No	0.101069	46	0.789004	0
MSBT17224	k__Viruses|p__Pisuviricota|c__Pisoniviricetes|o__Nidovirales|f__Mononiviridae|g__MSBT11210|s__MSBT17224	46	0	No	0.092426	46	0.774428	0.00231087
MSBT6091	k__Viruses|p__Uroviricota|c__Caudoviricetes|o__Crassvirales|f__Suoliviridae|g__Canhaevirus|s__Canhaevirus_hiberniae	45	1	Yes	0.13204	46	0.682741	0
MSBT14858	k__Viruses|p__Pisuviricota|c__Pisoniviricetes|o__Nidovirales|f__Mononiviridae|g__MSBT11196|s__MSBT14858	46	0	No	0.075454	46	0.62807	0.0116109
MSBT5581	k__Viruses|p__Uroviricota|c__Caudoviricetes|o__Crassvirales|f__Intestiviridae|g__Diorhovirus|s__Diorhovirus_copri	44	1	Yes	0.115837	45	0.977907	0
MSBT15020	k__Viruses|p__Pisuviricota|c__Pisoniviricetes|o__Nidovirales|f__Mononiviridae|g__MSBT11196|s__MSBT15020	45	0	No	0.084026	45	0.963411	0
MSBT12685	k__Viruses|p__Pisuviricota|c__Pisoniviricetes|o__Nidovirales|f__Mononiviridae|g__MSBT11196|s__MSBT12685	45	0	No	0.17176	45	0.962876	0
MSBT14323	k__Viruses|p__Pisuviricota|c__Pisoniviricetes|o__Nidovirales|f__Mononiviridae|g__MSBT11196|s__MSBT14323	45	0	No	0.120314	45	0.957516	0
MSBT12783	k__Viruses|p__Pisuviricota|c__Pisoniviricetes|o__Nidovirales|f__Mononiviridae|g__MSBT11196|s__MSBT12783	45	0	No	0.136331	45	0.942613	0.00174
MSBT13541	k__Viruses|p__Pisuviricota|c__Pisoniviricetes|o__Nidovirales|f__Mononiviridae|g__MSBT11196|s__MSBT13541	45	0	No	0.07128	45	0.929258	0.000846667
MSBT12281	k__Viruses|p__Pisuviricota|c__Pisoniviricetes|o__Nidovirales|f__Mononiviridae|g__MSBT11196|s__MSBT12281	45	0	No	0.1231	45	0.903636	0
MSBT12417	k__Viruses|p__Pisuviricota|c__Pisoniviricetes|o__Nidovirales|f__Mononiviridae|g__MSBT11196|s__MSBT12417	45	0	No	0.167023	45	0.8943	0.0171
MSBT12946	k__Viruses|p__Pisuviricota|c__Pisoniviricetes|o__Nidovirales|f__Mononiviridae|g__MSBT11196|s__MSBT12946	45	0	No	0.106323	45	0.89374	0
MSBT13189	k__Viruses|p__Pisuviricota|c__Pisoniviricetes|o__Nidovirales|f__Mononiviridae|g__MSBT11196|s__MSBT13189	45	0	No	0.110106	45	0.887544	0.00760444
MSBT14753	k__Viruses|p__Pisuviricota|c__Pisoniviricetes|o__Nidovirales|f__Mononiviridae|g__MSBT11196|s__MSBT14753	45	0	No	0.092114	45	0.870987	0
MSBT13943	k__Viruses|p__Pisuviricota|c__Pisoniviricetes|o__Nidovirales|f__Mononiviridae|g__MSBT11196|s__MSBT13943	45	0	No	0.075494	45	0.829733	0
MSBT12291	k__Viruses|p__Pisuviricota|c__Pisoniviricetes|o__Nidovirales|f__Mononiviridae|g__MSBT11196|s__MSBT12291	45	0	No	0.080057	45	0.80122	0
MSBT20562	k__Viruses|p__Taleaviricota|c__Tokiviricetes|o__Ligamenvirales|f__MSBT18226|g__MSBT19088|s__MSBT20562	45	0	No	0.132754	45	0.688718	0
MSBT13450	k__Viruses|p__Pisuviricota|c__Pisoniviricetes|o__Nidovirales|f__Mononiviridae|g__MSBT11196|s__MSBT13450	45	0	No	0.152257	45	0.608664	0
MSBT154	k__Viruses|p__Pisuviricota|c__Pisoniviricetes|o__Nidovirales|f__Coronaviridae|g__Alphacoronavirus|s__Porcine_epidemic_diarrhea_virus	0	44	Yes	0.080006	44	0.9994	0
MSBT14991	k__Viruses|p__Pisuviricota|c__Pisoniviricetes|o__Nidovirales|f__Mononiviridae|g__MSBT11196|s__MSBT14991	44	0	No	0.056226	44	0.956336	0
MSBT23385	k__Viruses|p__Pisuviricota|c__Pisoniviricetes|o__Nidovirales|f__Mononiviridae|g__MSBT11308|s__MSBT23385	44	0	No	0.128346	44	0.954034	0
MSBT12338	k__Viruses|p__Pisuviricota|c__Pisoniviricetes|o__Nidovirales|f__Mononiviridae|g__MSBT11196|s__MSBT12338	44	0	No	0.179197	44	0.932061	0.00115682
MSBT14180	k__Viruses|p__Pisuviricota|c__Pisoniviricetes|o__Nidovirales|f__Mononiviridae|g__MSBT11196|s__MSBT14180	44	0	No	0.075303	44	0.917043	0.00339091
MSBT14325	k__Viruses|p__Pisuviricota|c__Pisoniviricetes|o__Nidovirales|f__Mononiviridae|g__MSBT11196|s__MSBT14325	44	0	No	0.102209	44	0.890757	0
MSBT17323	k__Viruses|p__Pisuviricota|c__Pisoniviricetes|o__Nidovirales|f__Mononiviridae|g__MSBT11210|s__MSBT17323	44	0	No	0.126189	44	0.879105	0
MSBT13785	k__Viruses|p__Pisuviricota|c__Pisoniviricetes|o__Nidovirales|f__Mononiviridae|g__MSBT11196|s__MSBT13785	44	0	No	0.091214	44	0.831707	0
MSBT13790	k__Viruses|p__Pisuviricota|c__Pisoniviricetes|o__Nidovirales|f__Mononiviridae|g__MSBT11196|s__MSBT13790	44	0	No	0.090257	44	0.827084	0
MSBT15212	k__Viruses|p__Pisuviricota|c__Pisoniviricetes|o__Nidovirales|f__Mononiviridae|g__MSBT11207|s__MSBT15212	44	0	No	0.040394	44	0.645189	0
MSBT13232	k__Viruses|p__Pisuviricota|c__Pisoniviricetes|o__Nidovirales|f__Mononiviridae|g__MSBT11196|s__MSBT13232	44	0	No	0.12406	44	0.602907	0
MSBT446	k__Viruses|p__Cressdnaviricota|c__Arfiviricetes|o__Cirlivirales|f__Circoviridae|g__Circovirus|s__Duck_circovirus__clade_0	0	43	Yes	0.01114	43	1	0
MSBT21279	k__Viruses|p__Taleaviricota|c__Tokiviricetes|o__Ligamenvirales|f__MSBT18235|g__MSBT19472|s__MSBT21279	43	0	No	0.110786	43	0.961991	0
MSBT12804	k__Viruses|p__Pisuviricota|c__Pisoniviricetes|o__Nidovirales|f__Mononiviridae|g__MSBT11196|s__MSBT12804	43	0	No	0.076434	43	0.913484	0
MSBT20963	k__Viruses|p__Taleaviricota|c__Tokiviricetes|o__Ligamenvirales|f__MSBT18226|g__MSBT19262|s__MSBT20963	43	0	No	0.126431	43	0.851307	0
MSBT11770	k__Viruses|p__Uroviricota|c__Caudoviricetes|o__Kirjokansivirales|f__Graaviviridae|g__MSBT10783|s__MSBT11770	43	0	No	0.134857	43	0.828233	0
MSBT12430	k__Viruses|p__Pisuviricota|c__Pisoniviricetes|o__Nidovirales|f__Mononiviridae|g__MSBT11196|s__MSBT12430	43	0	No	0.1227	43	0.815333	0
MSBT13076	k__Viruses|p__Pisuviricota|c__Pisoniviricetes|o__Nidovirales|f__Mononiviridae|g__MSBT11196|s__MSBT13076	43	0	No	0.06172	43	0.772409	0
MSBT13213	k__Viruses|p__Pisuviricota|c__Pisoniviricetes|o__Nidovirales|f__Mononiviridae|g__MSBT11196|s__MSBT13213	43	0	No	0.107629	43	0.762053	0
MSBT14356	k__Viruses|p__Pisuviricota|c__Pisoniviricetes|o__Nidovirales|f__Mononiviridae|g__MSBT11196|s__MSBT14356	43	0	No	0.052317	43	0.593121	0
MSBT12860	k__Viruses|p__Pisuviricota|c__Pisoniviricetes|o__Nidovirales|f__Mononiviridae|g__MSBT11196|s__MSBT12860	43	0	No	0.099143	43	0.582109	0
MSBT449	k__Viruses|p__Cressdnaviricota|c__Arfiviricetes|o__Cirlivirales|f__Circoviridae|g__Circovirus|s__Beak_and_feather_disease_virus__clade_7	0	42	Yes	0.016611	42	0.999964	0
MSBT12710	k__Viruses|p__Pisuviricota|c__Pisoniviricetes|o__Nidovirales|f__Mononiviridae|g__MSBT11196|s__MSBT12710	42	0	No	0.098691	42	0.9664	0
MSBT12659	k__Viruses|p__Pisuviricota|c__Pisoniviricetes|o__Nidovirales|f__Mononiviridae|g__MSBT11196|s__MSBT12659	42	0	No	0.112094	42	0.951557	0
MSBT30905	k__Viruses|p__Negarnaviricota|c__Ellioviricetes|o__MSBT25030|f__MSBT26632|g__MSBT28591|s__MSBT30905	42	0	No	0.121206	42	0.942017	0
MSBT13335	k__Viruses|p__Pisuviricota|c__Pisoniviricetes|o__Nidovirales|f__Mononiviridae|g__MSBT11196|s__MSBT13335	42	0	No	0.091014	42	0.821081	0
MSBT14626	k__Viruses|p__Pisuviricota|c__Pisoniviricetes|o__Nidovirales|f__Mononiviridae|g__MSBT11196|s__MSBT14626	42	0	No	0.11238	42	0.815362	0
MSBT14236	k__Viruses|p__Pisuviricota|c__Pisoniviricetes|o__Nidovirales|f__Mononiviridae|g__MSBT11196|s__MSBT14236	42	0	No	0.067206	42	0.783605	0.00294048
MSBT11857	k__Viruses|p__Uroviricota|c__Caudoviricetes|o__Kirjokansivirales|f__Graaviviridae|g__MSBT10870|s__MSBT11857	42	0	No	0.117169	42	0.744412	0
MSBT17119	k__Viruses|p__Pisuviricota|c__Pisoniviricetes|o__Nidovirales|f__Mononiviridae|g__MSBT11210|s__MSBT17119	42	0	No	0.115174	42	0.713555	0
MSBT12654	k__Viruses|p__Pisuviricota|c__Pisoniviricetes|o__Nidovirales|f__Mononiviridae|g__MSBT11196|s__MSBT12654	42	0	No	0.075623	42	0.657214	0
MSBT12736	k__Viruses|p__Pisuviricota|c__Pisoniviricetes|o__Nidovirales|f__Mononiviridae|g__MSBT11196|s__MSBT12736	42	0	No	0.078991	42	0.65496	0
MSBT12113	k__Viruses|p__Uroviricota|c__Caudoviricetes|o__Kirjokansivirales|f__Graaviviridae|g__MSBT11126|s__MSBT12113	42	0	No	0.132886	42	0.630779	0.0284
MSBT21384	k__Viruses|p__Taleaviricota|c__Tokiviricetes|o__Ligamenvirales|f__MSBT18284|g__MSBT19549|s__MSBT21384	42	0	No	0.067954	42	0.617412	0
MSBT11932	k__Viruses|p__Uroviricota|c__Caudoviricetes|o__Kirjokansivirales|f__Graaviviridae|g__MSBT10945|s__MSBT11932	42	0	No	0.163546	42	0.604907	0
MSBT17735	k__Viruses|p__Preplasmiviricota|c__Maveriviricetes|o__MSBT11531|f__MSBT15745|g__MSBT16019|s__MSBT17735	42	0	No	0.065954	42	0.571636	0
MSBT13453	k__Viruses|p__Pisuviricota|c__Pisoniviricetes|o__Nidovirales|f__Mononiviridae|g__MSBT11196|s__MSBT13453	41	0	No	0.16156	41	0.989061	0
MSBT17049	k__Viruses|p__Pisuviricota|c__Pisoniviricetes|o__Nidovirales|f__Mononiviridae|g__MSBT11210|s__MSBT17049	41	0	No	0.094431	41	0.915624	0
MSBT15163	k__Viruses|p__Pisuviricota|c__Pisoniviricetes|o__Nidovirales|f__Mononiviridae|g__MSBT11198|s__MSBT15163	41	0	No	0.081934	41	0.905627	0
MSBT16497	k__Viruses|p__Preplasmiviricota|c__Maveriviricetes|o__MSBT11611|f__MSBT15825|g__MSBT16099|s__MSBT16497	41	0	No	0.025857	41	0.877444	0
MSBT15403	k__Viruses|p__Pisuviricota|c__Pisoniviricetes|o__Nidovirales|f__Mononiviridae|g__MSBT11268|s__MSBT15403	41	0	No	0.058111	41	0.870183	0
MSBT13579	k__Viruses|p__Pisuviricota|c__Pisoniviricetes|o__Nidovirales|f__Mononiviridae|g__MSBT11196|s__MSBT13579	41	0	No	0.106134	41	0.858988	0
MSBT12714	k__Viruses|p__Pisuviricota|c__Pisoniviricetes|o__Nidovirales|f__Mononiviridae|g__MSBT11196|s__MSBT12714	41	0	No	0.096317	41	0.836578	0.00141463
MSBT12915	k__Viruses|p__Pisuviricota|c__Pisoniviricetes|o__Nidovirales|f__Mononiviridae|g__MSBT11196|s__MSBT12915	41	0	No	0.120329	41	0.822632	0
MSBT28746	k__Viruses|p__Uroviricota|c__Caudoviricetes|o__MSBT24033|f__MSBT25202|g__MSBT26785|s__MSBT28746	41	0	No	0.138863	41	0.810468	0
MSBT13780	k__Viruses|p__Pisuviricota|c__Pisoniviricetes|o__Nidovirales|f__Mononiviridae|g__MSBT11196|s__MSBT13780	41	0	No	0.073023	41	0.777644	0
MSBT13361	k__Viruses|p__Pisuviricota|c__Pisoniviricetes|o__Nidovirales|f__Mononiviridae|g__MSBT11196|s__MSBT13361	41	0	No	0.073366	41	0.773341	0
MSBT12645	k__Viruses|p__Pisuviricota|c__Pisoniviricetes|o__Nidovirales|f__Mononiviridae|g__MSBT11196|s__MSBT12645	41	0	No	0.101251	41	0.771388	0.007
MSBT12455	k__Viruses|p__Pisuviricota|c__Pisoniviricetes|o__Nidovirales|f__Mononiviridae|g__MSBT11196|s__MSBT12455	41	0	No	0.116277	41	0.756566	0
MSBT14359	k__Viruses|p__Pisuviricota|c__Pisoniviricetes|o__Nidovirales|f__Mononiviridae|g__MSBT11196|s__MSBT14359	41	0	No	0.143486	41	0.712571	0
MSBT12496	k__Viruses|p__Pisuviricota|c__Pisoniviricetes|o__Nidovirales|f__Mononiviridae|g__MSBT11196|s__MSBT12496	41	0	No	0.092886	41	0.70009	0
MSBT13161	k__Viruses|p__Pisuviricota|c__Pisoniviricetes|o__Nidovirales|f__Mononiviridae|g__MSBT11196|s__MSBT13161	41	0	No	0.152363	41	0.688639	0
MSBT13373	k__Viruses|p__Pisuviricota|c__Pisoniviricetes|o__Nidovirales|f__Mononiviridae|g__MSBT11196|s__MSBT13373	41	0	No	0.106389	41	0.688495	0
MSBT34652	k__Viruses|p__Negarnaviricota|c__Ellioviricetes|o__MSBT25030|f__MSBT26599|g__MSBT28558|s__MSBT34652	41	0	No	0.051631	41	0.56962	0
MSBT20676	k__Viruses|p__Taleaviricota|c__Tokiviricetes|o__Ligamenvirales|f__MSBT18226|g__MSBT19114|s__MSBT20676	40	0	No	0.087266	40	0.999677	0
MSBT12069	k__Viruses|p__Uroviricota|c__Caudoviricetes|o__Kirjokansivirales|f__Graaviviridae|g__MSBT11082|s__MSBT12069	40	0	No	0.158651	40	0.965758	0
MSBT181	k__Viruses|p__Preplasmiviricota|c__Tectiliviricetes|o__Rowavirales|f__Adenoviridae|g__Mastadenovirus|s__Human_mastadenovirus_F__clade_0	0	40	Yes	0.088414	40	0.963672	0
MSBT12703	k__Viruses|p__Pisuviricota|c__Pisoniviricetes|o__Nidovirales|f__Mononiviridae|g__MSBT11196|s__MSBT12703	40	0	No	0.081889	40	0.905138	0
MSBT12612	k__Viruses|p__Pisuviricota|c__Pisoniviricetes|o__Nidovirales|f__Mononiviridae|g__MSBT11196|s__MSBT12612	40	0	No	0.12604	40	0.904035	0
MSBT21016	k__Viruses|p__Taleaviricota|c__Tokiviricetes|o__Ligamenvirales|f__MSBT18226|g__MSBT19302|s__MSBT21016	40	0	No	0.081834	40	0.890867	0
MSBT16764	k__Viruses|p__Pisuviricota|c__Pisoniviricetes|o__Nidovirales|f__Mononiviridae|g__MSBT11210|s__MSBT16764	40	0	No	0.082409	40	0.83912	0
MSBT12048	k__Viruses|p__Uroviricota|c__Caudoviricetes|o__Kirjokansivirales|f__Graaviviridae|g__MSBT11061|s__MSBT12048	40	0	No	0.07698	40	0.79126	0
MSBT12422	k__Viruses|p__Pisuviricota|c__Pisoniviricetes|o__Nidovirales|f__Mononiviridae|g__MSBT11196|s__MSBT12422	40	0	No	0.111246	40	0.780247	0.00499
MSBT11852	k__Viruses|p__Uroviricota|c__Caudoviricetes|o__Kirjokansivirales|f__Graaviviridae|g__MSBT10865|s__MSBT11852	40	0	No	0.130369	40	0.745327	0
MSBT722	k__Viruses|p__Uroviricota|c__Caudoviricetes|o__Crassvirales|f__Suoliviridae|g__Birpovirus|s__Birpovirus_hiberniae	38	2	Yes	0.154846	40	0.729788	0
MSBT13045	k__Viruses|p__Pisuviricota|c__Pisoniviricetes|o__Nidovirales|f__Mononiviridae|g__MSBT11196|s__MSBT13045	40	0	No	0.076671	40	0.710525	0
MSBT11801	k__Viruses|p__Uroviricota|c__Caudoviricetes|o__Kirjokansivirales|f__Graaviviridae|g__MSBT10814|s__MSBT11801	40	0	No	0.164811	40	0.683057	0
MSBT14498	k__Viruses|p__Pisuviricota|c__Pisoniviricetes|o__Nidovirales|f__Mononiviridae|g__MSBT11196|s__MSBT14498	40	0	No	0.083103	40	0.667755	0
MSBT12102	k__Viruses|p__Uroviricota|c__Caudoviricetes|o__Kirjokansivirales|f__Graaviviridae|g__MSBT11115|s__MSBT12102	39	0	No	0.112691	39	0.992646	0
MSBT13036	k__Viruses|p__Pisuviricota|c__Pisoniviricetes|o__Nidovirales|f__Mononiviridae|g__MSBT11196|s__MSBT13036	39	0	No	0.10484	39	0.944003	0
MSBT25052	k__Viruses|p__Taleaviricota|c__Tokiviricetes|o__Ligamenvirales|f__MSBT18237|g__MSBT23977|s__MSBT25052	39	0	No	0.065426	39	0.918823	0
MSBT12997	k__Viruses|p__Pisuviricota|c__Pisoniviricetes|o__Nidovirales|f__Mononiviridae|g__MSBT11196|s__MSBT12997	39	0	No	0.139391	39	0.860533	0.00114615
MSBT14450	k__Viruses|p__Pisuviricota|c__Pisoniviricetes|o__Nidovirales|f__Mononiviridae|g__MSBT11196|s__MSBT14450	39	0	No	0.090797	39	0.855892	0
MSBT44364	k__Viruses|p__Negarnaviricota|c__Ellioviricetes|o__MSBT25030|f__MSBT26616|g__MSBT28575|s__MSBT44364	39	0	No	0.074891	39	0.848049	0
MSBT13152	k__Viruses|p__Pisuviricota|c__Pisoniviricetes|o__Nidovirales|f__Mononiviridae|g__MSBT11196|s__MSBT13152	39	0	No	0.156246	39	0.847559	0
MSBT21186	k__Viruses|p__Taleaviricota|c__Tokiviricetes|o__Ligamenvirales|f__MSBT18232|g__MSBT19421|s__MSBT21186	39	0	No	0.084031	39	0.841351	0
MSBT13462	k__Viruses|p__Pisuviricota|c__Pisoniviricetes|o__Nidovirales|f__Mononiviridae|g__MSBT11196|s__MSBT13462	39	0	No	0.056629	39	0.799038	0
MSBT12054	k__Viruses|p__Uroviricota|c__Caudoviricetes|o__Kirjokansivirales|f__Graaviviridae|g__MSBT11067|s__MSBT12054	39	0	No	0.162117	39	0.751015	0
MSBT14763	k__Viruses|p__Pisuviricota|c__Pisoniviricetes|o__Nidovirales|f__Mononiviridae|g__MSBT11196|s__MSBT14763	39	0	No	0.08588	39	0.745303	0
MSBT20713	k__Viruses|p__Taleaviricota|c__Tokiviricetes|o__Ligamenvirales|f__MSBT18226|g__MSBT19125|s__MSBT20713	39	0	No	0.086291	39	0.706695	0
MSBT16820	k__Viruses|p__Pisuviricota|c__Pisoniviricetes|o__Nidovirales|f__Mononiviridae|g__MSBT11210|s__MSBT16820	39	0	No	0.12408	39	0.659964	0
MSBT12383	k__Viruses|p__Pisuviricota|c__Pisoniviricetes|o__Nidovirales|f__Mononiviridae|g__MSBT11196|s__MSBT12383	39	0	No	0.191291	39	0.5303	0
MSBT15348	k__Viruses|p__Pisuviricota|c__Pisoniviricetes|o__Nidovirales|f__Mononiviridae|g__MSBT11242|s__MSBT15348	39	0	No	0.055823	39	0.527787	0
MSBT917	k__Viruses|p__Cressdnaviricota|c__Arfiviricetes|o__Cirlivirales|f__Circoviridae|g__Circovirus|s__Beak_and_feather_disease_virus__clade_18	0	38	Yes	0.014177	38	0.992705	0
MSBT13686	k__Viruses|p__Pisuviricota|c__Pisoniviricetes|o__Nidovirales|f__Mononiviridae|g__MSBT11196|s__MSBT13686	38	0	No	0.13764	38	0.951087	0
MSBT13849	k__Viruses|p__Pisuviricota|c__Pisoniviricetes|o__Nidovirales|f__Mononiviridae|g__MSBT11196|s__MSBT13849	38	0	No	0.104246	38	0.947829	0
MSBT15111	k__Viruses|p__Pisuviricota|c__Pisoniviricetes|o__Nidovirales|f__Mononiviridae|g__MSBT11196|s__MSBT15111	38	0	No	0.09744	38	0.947184	0
MSBT31208	k__Viruses|p__Negarnaviricota|c__Ellioviricetes|o__MSBT25030|f__MSBT26632|g__MSBT28591|s__MSBT31208	38	0	No	0.098234	38	0.910832	0
MSBT16717	k__Viruses|p__Pisuviricota|c__Pisoniviricetes|o__Nidovirales|f__Mononiviridae|g__MSBT11210|s__MSBT16717	38	0	No	0.120003	38	0.905871	0
MSBT12230	k__Viruses|p__Pisuviricota|c__Pisoniviricetes|o__Nidovirales|f__Mononiviridae|g__MSBT11196|s__MSBT12230	38	0	No	0.106571	38	0.871205	0
MSBT14195	k__Viruses|p__Pisuviricota|c__Pisoniviricetes|o__Nidovirales|f__Mononiviridae|g__MSBT11196|s__MSBT14195	38	0	No	0.155431	38	0.870839	0
MSBT13486	k__Viruses|p__Pisuviricota|c__Pisoniviricetes|o__Nidovirales|f__Mononiviridae|g__MSBT11196|s__MSBT13486	38	0	No	0.112154	38	0.859321	0
MSBT15008	k__Viruses|p__Pisuviricota|c__Pisoniviricetes|o__Nidovirales|f__Mononiviridae|g__MSBT11196|s__MSBT15008	38	0	No	0.050563	38	0.843311	0
MSBT13580	k__Viruses|p__Pisuviricota|c__Pisoniviricetes|o__Nidovirales|f__Mononiviridae|g__MSBT11196|s__MSBT13580	38	0	No	0.081897	38	0.841092	0
MSBT21147	k__Viruses|p__Taleaviricota|c__Tokiviricetes|o__Ligamenvirales|f__MSBT18227|g__MSBT19402|s__MSBT21147	38	0	No	0.079991	38	0.823734	0
MSBT21406	k__Viruses|p__Taleaviricota|c__Tokiviricetes|o__Ligamenvirales|f__MSBT18297|g__MSBT19564|s__MSBT21406	38	0	No	0.057434	38	0.803339	0
MSBT12674	k__Viruses|p__Pisuviricota|c__Pisoniviricetes|o__Nidovirales|f__Mononiviridae|g__MSBT11196|s__MSBT12674	38	0	No	0.069603	38	0.739118	0
MSBT20769	k__Viruses|p__Taleaviricota|c__Tokiviricetes|o__Ligamenvirales|f__MSBT18226|g__MSBT19151|s__MSBT20769	38	0	No	0.121474	38	0.71525	0
MSBT13116	k__Viruses|p__Pisuviricota|c__Pisoniviricetes|o__Nidovirales|f__Mononiviridae|g__MSBT11196|s__MSBT13116	38	0	No	0.080963	38	0.695879	0
MSBT34080	k__Viruses|p__Negarnaviricota|c__Ellioviricetes|o__MSBT25030|f__MSBT33143|g__MSBT33549|s__MSBT34080	38	0	No	0.046783	38	0.671624	0
MSBT20585	k__Viruses|p__Taleaviricota|c__Tokiviricetes|o__Ligamenvirales|f__MSBT18226|g__MSBT19088|s__MSBT20585	38	0	No	0.093369	38	0.642871	0
MSBT13347	k__Viruses|p__Pisuviricota|c__Pisoniviricetes|o__Nidovirales|f__Mononiviridae|g__MSBT11196|s__MSBT13347	38	0	No	0.0573	38	0.581387	0
MSBT15518	k__Viruses|p__Pisuviricota|c__Pisoniviricetes|o__Nidovirales|f__Mononiviridae|g__MSBT11337|s__MSBT15518	38	0	No	0.052194	38	0.553974	0
MSBT233	k__Viruses|p__Peploviricota|c__Herviviricetes|o__Herpesvirales|f__Herpesviridae|g__Rhadinovirus|s__Human_gammaherpesvirus_8	0	37	Yes	0.228194	37	1	0
MSBT7814	k__Viruses|p__Uroviricota|c__Caudoviricetes|o__Crassvirales|f__Intestiviridae|g__Hacihdavirus|s__Hacihdavirus_animalis	36	1	Yes	0.109786	37	0.989341	0
MSBT16611	k__Viruses|p__Preplasmiviricota|c__Maveriviricetes|o__MSBT11707|f__MSBT15921|g__MSBT16195|s__MSBT16611	37	0	No	0.014054	37	0.981703	0
MSBT13758	k__Viruses|p__Pisuviricota|c__Pisoniviricetes|o__Nidovirales|f__Mononiviridae|g__MSBT11196|s__MSBT13758	37	0	No	0.086903	37	0.976027	0
MSBT12786	k__Viruses|p__Pisuviricota|c__Pisoniviricetes|o__Nidovirales|f__Mononiviridae|g__MSBT11196|s__MSBT12786	37	0	No	0.1013	37	0.896476	0
MSBT12739	k__Viruses|p__Pisuviricota|c__Pisoniviricetes|o__Nidovirales|f__Mononiviridae|g__MSBT11196|s__MSBT12739	37	0	No	0.113197	37	0.878011	0
MSBT13421	k__Viruses|p__Pisuviricota|c__Pisoniviricetes|o__Nidovirales|f__Mononiviridae|g__MSBT11196|s__MSBT13421	37	0	No	0.093057	37	0.867722	0
MSBT14729	k__Viruses|p__Pisuviricota|c__Pisoniviricetes|o__Nidovirales|f__Mononiviridae|g__MSBT11196|s__MSBT14729	37	0	No	0.082511	37	0.866559	0
MSBT14417	k__Viruses|p__Pisuviricota|c__Pisoniviricetes|o__Nidovirales|f__Mononiviridae|g__MSBT11196|s__MSBT14417	37	0	No	0.089917	37	0.846246	0
MSBT16950	k__Viruses|p__Pisuviricota|c__Pisoniviricetes|o__Nidovirales|f__Mononiviridae|g__MSBT11210|s__MSBT16950	37	0	No	0.121977	37	0.826511	0
MSBT12499	k__Viruses|p__Pisuviricota|c__Pisoniviricetes|o__Nidovirales|f__Mononiviridae|g__MSBT11196|s__MSBT12499	37	0	No	0.098457	37	0.819124	0
MSBT16303	k__Viruses|p__Preplasmiviricota|c__Maveriviricetes|o__MSBT11501|f__MSBT15715|g__MSBT15989|s__MSBT16303	37	0	No	0.039643	37	0.801057	0
MSBT20398	k__Viruses|p__Dividoviricota|c__Laserviricetes|o__Halopanivirales|f__MSBT18163|g__MSBT19007|s__MSBT20398	37	0	No	0.0678	37	0.757262	0.00835946
MSBT13496	k__Viruses|p__Pisuviricota|c__Pisoniviricetes|o__Nidovirales|f__Mononiviridae|g__MSBT11196|s__MSBT13496	37	0	No	0.085131	37	0.735781	0
MSBT12776	k__Viruses|p__Pisuviricota|c__Pisoniviricetes|o__Nidovirales|f__Mononiviridae|g__MSBT11196|s__MSBT12776	37	0	No	0.070269	37	0.727449	0
MSBT12650	k__Viruses|p__Pisuviricota|c__Pisoniviricetes|o__Nidovirales|f__Mononiviridae|g__MSBT11196|s__MSBT12650	37	0	No	0.078274	37	0.715957	0
MSBT20948	k__Viruses|p__Taleaviricota|c__Tokiviricetes|o__Ligamenvirales|f__MSBT18226|g__MSBT19250|s__MSBT20948	37	0	No	0.121517	37	0.684843	0.0115378
MSBT12203	k__Viruses|p__Pisuviricota|c__Pisoniviricetes|o__Nidovirales|f__Mononiviridae|g__MSBT11196|s__MSBT12203	37	0	No	0.08822	37	0.673476	0.0103351
MSBT12761	k__Viruses|p__Pisuviricota|c__Pisoniviricetes|o__Nidovirales|f__Mononiviridae|g__MSBT11196|s__MSBT12761	37	0	No	0.093354	37	0.669716	0
MSBT13372	k__Viruses|p__Pisuviricota|c__Pisoniviricetes|o__Nidovirales|f__Mononiviridae|g__MSBT11196|s__MSBT13372	37	0	No	0.068789	37	0.665303	0
MSBT12615	k__Viruses|p__Pisuviricota|c__Pisoniviricetes|o__Nidovirales|f__Mononiviridae|g__MSBT11196|s__MSBT12615	37	0	No	0.071997	37	0.578978	0
MSBT1201	k__Viruses|p__Cressdnaviricota|c__Arfiviricetes|o__Cirlivirales|f__Circoviridae|g__Circovirus|s__Duck_circovirus__clade_2	0	36	Yes	0.013209	36	1	0
MSBT341	k__Viruses|p__Nucleocytoviricota|c__Pokkesviricetes|o__Chitovirales|f__Poxviridae|g__Avipoxvirus|s__Fowlpox_virus__clade_0	0	36	Yes	0.25312	36	0.98165	0
MSBT12382	k__Viruses|p__Pisuviricota|c__Pisoniviricetes|o__Nidovirales|f__Mononiviridae|g__MSBT11196|s__MSBT12382	36	0	No	0.10418	36	0.952886	0.00131944
MSBT11811	k__Viruses|p__Uroviricota|c__Caudoviricetes|o__Kirjokansivirales|f__Graaviviridae|g__MSBT10824|s__MSBT11811	36	0	No	0.115483	36	0.948042	0
MSBT13151	k__Viruses|p__Pisuviricota|c__Pisoniviricetes|o__Nidovirales|f__Mononiviridae|g__MSBT11196|s__MSBT13151	36	0	No	0.084977	36	0.925547	0
MSBT13298	k__Viruses|p__Pisuviricota|c__Pisoniviricetes|o__Nidovirales|f__Mononiviridae|g__MSBT11196|s__MSBT13298	36	0	No	0.08154	36	0.925286	0
MSBT17061	k__Viruses|p__Pisuviricota|c__Pisoniviricetes|o__Nidovirales|f__Mononiviridae|g__MSBT11210|s__MSBT17061	36	0	No	0.087723	36	0.919506	0
MSBT12971	k__Viruses|p__Pisuviricota|c__Pisoniviricetes|o__Nidovirales|f__Mononiviridae|g__MSBT11196|s__MSBT12971	36	0	No	0.077846	36	0.857242	0
MSBT39955	k__Viruses|p__Duplornaviricota|c__Resentoviricetes|o__MSBT25002|f__MSBT26535|g__MSBT28322|s__MSBT39955	36	0	No	0.06684	36	0.853386	0
MSBT14270	k__Viruses|p__Pisuviricota|c__Pisoniviricetes|o__Nidovirales|f__Mononiviridae|g__MSBT11196|s__MSBT14270	36	0	No	0.078977	36	0.830169	0
MSBT12275	k__Viruses|p__Pisuviricota|c__Pisoniviricetes|o__Nidovirales|f__Mononiviridae|g__MSBT11196|s__MSBT12275	36	0	No	0.060263	36	0.819617	0
MSBT16746	k__Viruses|p__Pisuviricota|c__Pisoniviricetes|o__Nidovirales|f__Mononiviridae|g__MSBT11210|s__MSBT16746	36	0	No	0.0971	36	0.809339	0
MSBT12770	k__Viruses|p__Pisuviricota|c__Pisoniviricetes|o__Nidovirales|f__Mononiviridae|g__MSBT11196|s__MSBT12770	36	0	No	0.089986	36	0.805394	0
MSBT11848	k__Viruses|p__Uroviricota|c__Caudoviricetes|o__Kirjokansivirales|f__Graaviviridae|g__MSBT10861|s__MSBT11848	36	0	No	0.119114	36	0.796081	0
MSBT11939	k__Viruses|p__Uroviricota|c__Caudoviricetes|o__Kirjokansivirales|f__Graaviviridae|g__MSBT10952|s__MSBT11939	36	0	No	0.069337	36	0.763483	0
MSBT17768	k__Viruses|p__Preplasmiviricota|c__Maveriviricetes|o__MSBT11531|f__MSBT15745|g__MSBT16019|s__MSBT17768	36	0	No	0.048906	36	0.750111	0
MSBT12591	k__Viruses|p__Pisuviricota|c__Pisoniviricetes|o__Nidovirales|f__Mononiviridae|g__MSBT11196|s__MSBT12591	36	0	No	0.082974	36	0.734417	0
MSBT4523	k__Viruses|p__Nucleocytoviricota|c__Megaviricetes|o__Pimascovirales|f__Marseilleviridae|g__Marseillevirus|s__Noumeavirus	35	1	Yes	0.233557	36	0.729364	0
MSBT258	k__Viruses|p__Kitrinoviricota|c__Alsuviricetes|o__Martellivirales|f__Bromoviridae|g__Cucumovirus|s__Cucumber_mosaic_virus__clade_1	0	36	Yes	0.052794	36	0.252997	0
MSBT144	k__Viruses|p__Duplornaviricota|c__Resentoviricetes|o__Reovirales|f__Sedoreoviridae|g__Rotavirus|s__Rotavirus_A__clade_3	0	36	Yes	0.055391	36	0.0611972	0
MSBT457	k__Viruses|p__Peploviricota|c__Herviviricetes|o__Herpesvirales|f__Herpesviridae|g__Cytomegalovirus|s__Macacine_betaherpesvirus_3	0	35	Yes	0.297934	35	0.997037	0
MSBT16343	k__Viruses|p__Preplasmiviricota|c__Maveriviricetes|o__MSBT11526|f__MSBT15740|g__MSBT16014|s__MSBT16343	35	0	No	0.023157	35	0.964706	0
MSBT14034	k__Viruses|p__Pisuviricota|c__Pisoniviricetes|o__Nidovirales|f__Mononiviridae|g__MSBT11196|s__MSBT14034	35	0	No	0.158923	35	0.951931	0
MSBT11915	k__Viruses|p__Uroviricota|c__Caudoviricetes|o__Kirjokansivirales|f__Graaviviridae|g__MSBT10928|s__MSBT11915	35	0	No	0.13516	35	0.943626	0
MSBT13552	k__Viruses|p__Pisuviricota|c__Pisoniviricetes|o__Nidovirales|f__Mononiviridae|g__MSBT11196|s__MSBT13552	35	0	No	0.080829	35	0.92148	0
MSBT13052	k__Viruses|p__Pisuviricota|c__Pisoniviricetes|o__Nidovirales|f__Mononiviridae|g__MSBT11196|s__MSBT13052	35	0	No	0.146737	35	0.906329	0
MSBT13681	k__Viruses|p__Pisuviricota|c__Pisoniviricetes|o__Nidovirales|f__Mononiviridae|g__MSBT11196|s__MSBT13681	35	0	No	0.125446	35	0.863714	0
MSBT30724	k__Viruses|p__Duplornaviricota|c__Resentoviricetes|o__MSBT25003|f__MSBT26568|g__MSBT28517|s__MSBT30724	35	0	No	0.01756	35	0.850191	0
MSBT12454	k__Viruses|p__Pisuviricota|c__Pisoniviricetes|o__Nidovirales|f__Mononiviridae|g__MSBT11196|s__MSBT12454	35	0	No	0.130046	35	0.849886	0
MSBT12032	k__Viruses|p__Uroviricota|c__Caudoviricetes|o__Kirjokansivirales|f__Graaviviridae|g__MSBT11045|s__MSBT12032	35	0	No	0.13834	35	0.848983	0
MSBT11840	k__Viruses|p__Uroviricota|c__Caudoviricetes|o__Kirjokansivirales|f__Graaviviridae|g__MSBT10853|s__MSBT11840	35	0	No	0.115786	35	0.836086	0
MSBT12322	k__Viruses|p__Pisuviricota|c__Pisoniviricetes|o__Nidovirales|f__Mononiviridae|g__MSBT11196|s__MSBT12322	35	0	No	0.171134	35	0.825706	0
MSBT13734	k__Viruses|p__Pisuviricota|c__Pisoniviricetes|o__Nidovirales|f__Mononiviridae|g__MSBT11196|s__MSBT13734	35	0	No	0.098343	35	0.818834	0
MSBT12072	k__Viruses|p__Uroviricota|c__Caudoviricetes|o__Kirjokansivirales|f__Graaviviridae|g__MSBT11085|s__MSBT12072	35	0	No	0.098577	35	0.814057	0
MSBT28986	k__Viruses|p__Uroviricota|c__Caudoviricetes|o__MSBT24110|f__MSBT25400|g__MSBT27025|s__MSBT28986	35	0	No	0.103837	35	0.798457	0
MSBT12297	k__Viruses|p__Pisuviricota|c__Pisoniviricetes|o__Nidovirales|f__Mononiviridae|g__MSBT11196|s__MSBT12297	35	0	No	0.093797	35	0.794143	0
MSBT13334	k__Viruses|p__Pisuviricota|c__Pisoniviricetes|o__Nidovirales|f__Mononiviridae|g__MSBT11196|s__MSBT13334	35	0	No	0.103377	35	0.775237	0
MSBT13689	k__Viruses|p__Pisuviricota|c__Pisoniviricetes|o__Nidovirales|f__Mononiviridae|g__MSBT11196|s__MSBT13689	35	0	No	0.132711	35	0.584614	0
MSBT13610	k__Viruses|p__Pisuviricota|c__Pisoniviricetes|o__Nidovirales|f__Mononiviridae|g__MSBT11196|s__MSBT13610	35	0	No	0.076409	35	0.56562	0
MSBT527	k__Viruses|p__Preplasmiviricota|c__Tectiliviricetes|o__Rowavirales|f__Adenoviridae|g__Aviadenovirus|s__Duck_aviadenovirus_B	0	34	Yes	0.120334	34	1	0
MSBT204	k__Viruses|p__Cressdnaviricota|c__Arfiviricetes|o__Cirlivirales|f__Circoviridae|g__Circovirus|s__Beak_and_feather_disease_virus__clade_2	0	34	Yes	0.011843	34	0.991915	0
MSBT17085	k__Viruses|p__Pisuviricota|c__Pisoniviricetes|o__Nidovirales|f__Mononiviridae|g__MSBT11210|s__MSBT17085	34	0	No	0.091143	34	0.969797	0.00750882
MSBT12560	k__Viruses|p__Pisuviricota|c__Pisoniviricetes|o__Nidovirales|f__Mononiviridae|g__MSBT11196|s__MSBT12560	34	0	No	0.124531	34	0.953238	0
MSBT12401	k__Viruses|p__Pisuviricota|c__Pisoniviricetes|o__Nidovirales|f__Mononiviridae|g__MSBT11196|s__MSBT12401	34	0	No	0.12978	34	0.936321	0
MSBT11788	k__Viruses|p__Uroviricota|c__Caudoviricetes|o__Kirjokansivirales|f__Graaviviridae|g__MSBT10801|s__MSBT11788	34	0	No	0.089714	34	0.909276	0
MSBT12204	k__Viruses|p__Pisuviricota|c__Pisoniviricetes|o__Nidovirales|f__Mononiviridae|g__MSBT11196|s__MSBT12204	34	0	No	0.091337	34	0.889044	0
MSBT13444	k__Viruses|p__Pisuviricota|c__Pisoniviricetes|o__Nidovirales|f__Mononiviridae|g__MSBT11196|s__MSBT13444	34	0	No	0.108514	34	0.883241	0
MSBT13178	k__Viruses|p__Pisuviricota|c__Pisoniviricetes|o__Nidovirales|f__Mononiviridae|g__MSBT11196|s__MSBT13178	34	0	No	0.088326	34	0.882756	0.00296176
MSBT12313	k__Viruses|p__Pisuviricota|c__Pisoniviricetes|o__Nidovirales|f__Mononiviridae|g__MSBT11196|s__MSBT12313	34	0	No	0.090406	34	0.876429	0.00435294
MSBT14229	k__Viruses|p__Pisuviricota|c__Pisoniviricetes|o__Nidovirales|f__Mononiviridae|g__MSBT11196|s__MSBT14229	34	0	No	0.105237	34	0.845088	0
MSBT12419	k__Viruses|p__Pisuviricota|c__Pisoniviricetes|o__Nidovirales|f__Mononiviridae|g__MSBT11196|s__MSBT12419	34	0	No	0.122649	34	0.833497	0
MSBT21256	k__Viruses|p__Taleaviricota|c__Tokiviricetes|o__Ligamenvirales|f__MSBT18232|g__MSBT19455|s__MSBT21256	34	0	No	0.078331	34	0.814206	0
MSBT23362	k__Viruses|p__Pisuviricota|c__Pisoniviricetes|o__Nidovirales|f__Mononiviridae|g__MSBT11308|s__MSBT23362	34	0	No	0.099689	34	0.803021	0
MSBT14495	k__Viruses|p__Pisuviricota|c__Pisoniviricetes|o__Nidovirales|f__Mononiviridae|g__MSBT11196|s__MSBT14495	34	0	No	0.048569	34	0.766135	0
MSBT11886	k__Viruses|p__Uroviricota|c__Caudoviricetes|o__Kirjokansivirales|f__Graaviviridae|g__MSBT10899|s__MSBT11886	34	0	No	0.090103	34	0.756091	0
MSBT13168	k__Viruses|p__Pisuviricota|c__Pisoniviricetes|o__Nidovirales|f__Mononiviridae|g__MSBT11196|s__MSBT13168	34	0	No	0.084997	34	0.720576	0
MSBT15379	k__Viruses|p__Pisuviricota|c__Pisoniviricetes|o__Nidovirales|f__Mononiviridae|g__MSBT11256|s__MSBT15379	34	0	No	0.034923	34	0.617176	0
MSBT15462	k__Viruses|p__Pisuviricota|c__Pisoniviricetes|o__Nidovirales|f__Mononiviridae|g__MSBT11300|s__MSBT15462	34	0	No	0.054689	34	0.556512	0
MSBT16501	k__Viruses|p__Preplasmiviricota|c__Maveriviricetes|o__MSBT11613|f__MSBT15827|g__MSBT16101|s__MSBT16501	34	0	No	0.047963	34	0.548632	0
MSBT16338	k__Viruses|p__Preplasmiviricota|c__Maveriviricetes|o__MSBT11522|f__MSBT15736|g__MSBT16010|s__MSBT16338	34	0	No	0.029763	34	0.390968	0
MSBT1099	k__Viruses|p__Kitrinoviricota|c__Alsuviricetes|o__Martellivirales|f__Bromoviridae|g__Cucumovirus|s__Cucumber_mosaic_virus__clade_4	0	34	Yes	0.04068	34	0.255324	0
MSBT520	k__Viruses|p__Preplasmiviricota|c__Tectiliviricetes|o__Rowavirales|f__Adenoviridae|g__Aviadenovirus|s__Fowl_aviadenovirus_E	1	32	Yes	0.159129	33	0.989564	0
MSBT16627	k__Viruses|p__Preplasmiviricota|c__Maveriviricetes|o__MSBT11723|f__MSBT15937|g__MSBT16211|s__MSBT16627	33	0	No	0.023143	33	0.967509	0
MSBT12996	k__Viruses|p__Pisuviricota|c__Pisoniviricetes|o__Nidovirales|f__Mononiviridae|g__MSBT11196|s__MSBT12996	33	0	No	0.092846	33	0.947564	0
MSBT2035	k__Viruses|p__Peploviricota|c__Herviviricetes|o__Herpesvirales|f__Herpesviridae|g__Simplexvirus|s__Human_alphaherpesvirus_2	17	16	Yes	0.179474	33	0.937921	0
MSBT16716	k__Viruses|p__Pisuviricota|c__Pisoniviricetes|o__Nidovirales|f__Mononiviridae|g__MSBT11210|s__MSBT16716	33	0	No	0.109349	33	0.924476	0
MSBT3430	k__Viruses|p__Uroviricota|c__Caudoviricetes|o__Crassvirales|f__Steigviridae|g__Mahlunavirus|s__Mahlunavirus_rarus	32	1	Yes	0.12384	33	0.90383	0
MSBT13837	k__Viruses|p__Pisuviricota|c__Pisoniviricetes|o__Nidovirales|f__Mononiviridae|g__MSBT11196|s__MSBT13837	33	0	No	0.108966	33	0.896509	0
MSBT17126	k__Viruses|p__Pisuviricota|c__Pisoniviricetes|o__Nidovirales|f__Mononiviridae|g__MSBT11210|s__MSBT17126	33	0	No	0.107503	33	0.891288	0
MSBT21327	k__Viruses|p__Taleaviricota|c__Tokiviricetes|o__Ligamenvirales|f__MSBT18249|g__MSBT19505|s__MSBT21327	33	0	No	0.088503	33	0.887706	0
MSBT29072	k__Viruses|p__Uroviricota|c__Caudoviricetes|o__MSBT24159|f__MSBT25471|g__MSBT27111|s__MSBT29072	33	0	No	0.087889	33	0.886739	0
MSBT14266	k__Viruses|p__Pisuviricota|c__Pisoniviricetes|o__Nidovirales|f__Mononiviridae|g__MSBT11196|s__MSBT14266	33	0	No	0.12532	33	0.863933	0
MSBT11989	k__Viruses|p__Uroviricota|c__Caudoviricetes|o__Kirjokansivirales|f__Graaviviridae|g__MSBT11002|s__MSBT11989	33	0	No	0.121071	33	0.849948	0
MSBT11828	k__Viruses|p__Uroviricota|c__Caudoviricetes|o__Kirjokansivirales|f__Graaviviridae|g__MSBT10841|s__MSBT11828	33	0	No	0.120191	33	0.849027	0
MSBT14558	k__Viruses|p__Pisuviricota|c__Pisoniviricetes|o__Nidovirales|f__Mononiviridae|g__MSBT11196|s__MSBT14558	33	0	No	0.124591	33	0.845761	0
MSBT15398	k__Viruses|p__Pisuviricota|c__Pisoniviricetes|o__Nidovirales|f__Mononiviridae|g__MSBT11267|s__MSBT15398	33	0	No	0.038557	33	0.832024	0
MSBT22884	k__Viruses|p__Nucleocytoviricota|c__MSBT18513|o__MSBT19803|f__MSBT21713|g__MSBT22336|s__MSBT22884	33	0	No	0.039669	33	0.825752	0
MSBT13005	k__Viruses|p__Pisuviricota|c__Pisoniviricetes|o__Nidovirales|f__Mononiviridae|g__MSBT11196|s__MSBT13005	33	0	No	0.07966	33	0.822612	0
MSBT11771	k__Viruses|p__Uroviricota|c__Caudoviricetes|o__Kirjokansivirales|f__Graaviviridae|g__MSBT10784|s__MSBT11771	33	0	No	0.126017	33	0.820248	0
MSBT12429	k__Viruses|p__Pisuviricota|c__Pisoniviricetes|o__Nidovirales|f__Mononiviridae|g__MSBT11196|s__MSBT12429	33	0	No	0.129037	33	0.799524	0
MSBT31597	k__Viruses|p__Negarnaviricota|c__Ellioviricetes|o__MSBT25030|f__MSBT26632|g__MSBT28591|s__MSBT31597	33	0	No	0.084911	33	0.761648	0
MSBT8837	k__Viruses|p__Uroviricota|c__Caudoviricetes|o__Crassvirales|f__Suoliviridae|g__Buorbuivirus|s__Buorbuivirus_hominis	32	1	Yes	0.129531	33	0.758158	0
MSBT16396	k__Viruses|p__Preplasmiviricota|c__Maveriviricetes|o__MSBT11545|f__MSBT15759|g__MSBT16033|s__MSBT16396	33	0	No	0.026526	33	0.753033	0
MSBT12791	k__Viruses|p__Pisuviricota|c__Pisoniviricetes|o__Nidovirales|f__Mononiviridae|g__MSBT11196|s__MSBT12791	33	0	No	0.099097	33	0.571248	0
MSBT21341	k__Viruses|p__Taleaviricota|c__Tokiviricetes|o__Ligamenvirales|f__MSBT18255|g__MSBT19514|s__MSBT21341	33	0	No	0.0734	33	0.568421	0
MSBT6541	k__Viruses|p__Uroviricota|c__Caudoviricetes|o__Crassvirales|f__Suoliviridae|g__Burzaovirus|s__Burzaovirus_faecalis	31	2	Yes	0.169471	33	0.543627	0
MSBT614	k__Viruses|p__Cressdnaviricota|c__Arfiviricetes|o__Cirlivirales|f__Circoviridae|g__Circovirus|s__Duck_circovirus__clade_1	0	32	Yes	0.010777	32	1	0
MSBT737	k__Viruses|p__Peploviricota|c__Herviviricetes|o__Herpesvirales|f__Alloherpesviridae|g__Cyprinivirus|s__Cyprinid_herpesvirus_3	10	22	Yes	0.216791	32	0.981166	0
MSBT20625	k__Viruses|p__Taleaviricota|c__Tokiviricetes|o__Ligamenvirales|f__MSBT18226|g__MSBT19095|s__MSBT20625	32	0	No	0.136817	32	0.960912	0
MSBT17036	k__Viruses|p__Pisuviricota|c__Pisoniviricetes|o__Nidovirales|f__Mononiviridae|g__MSBT11210|s__MSBT17036	32	0	No	0.115123	32	0.929256	0
MSBT17198	k__Viruses|p__Pisuviricota|c__Pisoniviricetes|o__Nidovirales|f__Mononiviridae|g__MSBT11210|s__MSBT17198	32	0	No	0.125103	32	0.926184	0
MSBT13216	k__Viruses|p__Pisuviricota|c__Pisoniviricetes|o__Nidovirales|f__Mononiviridae|g__MSBT11196|s__MSBT13216	32	0	No	0.099929	32	0.916791	0
MSBT14855	k__Viruses|p__Pisuviricota|c__Pisoniviricetes|o__Nidovirales|f__Mononiviridae|g__MSBT11196|s__MSBT14855	32	0	No	0.082803	32	0.906903	0
MSBT21296	k__Viruses|p__Taleaviricota|c__Tokiviricetes|o__Ligamenvirales|f__MSBT18238|g__MSBT19483|s__MSBT21296	32	0	No	0.041343	32	0.887753	0
MSBT13078	k__Viruses|p__Pisuviricota|c__Pisoniviricetes|o__Nidovirales|f__Mononiviridae|g__MSBT11196|s__MSBT13078	32	0	No	0.100214	32	0.871456	0
MSBT12756	k__Viruses|p__Pisuviricota|c__Pisoniviricetes|o__Nidovirales|f__Mononiviridae|g__MSBT11196|s__MSBT12756	32	0	No	0.0746	32	0.868356	0
MSBT20489	k__Viruses|p__Taleaviricota|c__Tokiviricetes|o__Ligamenvirales|f__MSBT18226|g__MSBT19081|s__MSBT20489	32	0	No	0.065817	32	0.831044	0
MSBT33037	k__Viruses|p__Negarnaviricota|c__Ellioviricetes|o__MSBT25030|f__MSBT26632|g__MSBT28591|s__MSBT33037	32	0	No	0.077489	32	0.825469	0
MSBT12158	k__Viruses|p__Uroviricota|c__Caudoviricetes|o__Kirjokansivirales|f__Graaviviridae|g__MSBT11171|s__MSBT12158	32	0	No	0.107811	32	0.823925	0
MSBT13146	k__Viruses|p__Pisuviricota|c__Pisoniviricetes|o__Nidovirales|f__Mononiviridae|g__MSBT11196|s__MSBT13146	32	0	No	0.116866	32	0.79625	0
MSBT14790	k__Viruses|p__Pisuviricota|c__Pisoniviricetes|o__Nidovirales|f__Mononiviridae|g__MSBT11196|s__MSBT14790	32	0	No	0.067314	32	0.753006	0
MSBT12882	k__Viruses|p__Pisuviricota|c__Pisoniviricetes|o__Nidovirales|f__Mononiviridae|g__MSBT11196|s__MSBT12882	32	0	No	0.088309	32	0.752759	0
MSBT17203	k__Viruses|p__Pisuviricota|c__Pisoniviricetes|o__Nidovirales|f__Mononiviridae|g__MSBT11210|s__MSBT17203	32	0	No	0.118546	32	0.738738	0
MSBT12114	k__Viruses|p__Uroviricota|c__Caudoviricetes|o__Kirjokansivirales|f__Graaviviridae|g__MSBT11127|s__MSBT12114	32	0	No	0.077937	32	0.724791	0
MSBT12458	k__Viruses|p__Pisuviricota|c__Pisoniviricetes|o__Nidovirales|f__Mononiviridae|g__MSBT11196|s__MSBT12458	32	0	No	0.057643	32	0.700072	0.00804375
MSBT15296	k__Viruses|p__Pisuviricota|c__Pisoniviricetes|o__Nidovirales|f__Mononiviridae|g__MSBT11225|s__MSBT15296	32	0	No	0.069906	32	0.682228	0
MSBT14079	k__Viruses|p__Pisuviricota|c__Pisoniviricetes|o__Nidovirales|f__Mononiviridae|g__MSBT11196|s__MSBT14079	32	0	No	0.090606	32	0.649791	0
MSBT11766	k__Viruses|p__Uroviricota|c__Caudoviricetes|o__Kirjokansivirales|f__Graaviviridae|g__MSBT10779|s__MSBT11766	32	0	No	0.120983	32	0.589812	0
MSBT13163	k__Viruses|p__Pisuviricota|c__Pisoniviricetes|o__Nidovirales|f__Mononiviridae|g__MSBT11196|s__MSBT13163	32	0	No	0.200954	32	0.542231	0
MSBT20500	k__Viruses|p__Taleaviricota|c__Tokiviricetes|o__Ligamenvirales|f__MSBT18226|g__MSBT19082|s__MSBT20500	31	0	No	0.17068	31	0.975577	0
MSBT22846	k__Viruses|p__Nucleocytoviricota|c__MSBT18497|o__MSBT19785|f__MSBT21684|g__MSBT22298|s__MSBT22846	31	0	No	0.02998	31	0.943629	0
MSBT13305	k__Viruses|p__Pisuviricota|c__Pisoniviricetes|o__Nidovirales|f__Mononiviridae|g__MSBT11196|s__MSBT13305	31	0	No	0.105869	31	0.938552	0
MSBT28728	k__Viruses|p__Uroviricota|c__Caudoviricetes|o__MSBT24033|f__MSBT25185|g__MSBT26767|s__MSBT28728	31	0	No	0.119957	31	0.913403	0.0060871
MSBT30118	k__Viruses|p__Uroviricota|c__Caudoviricetes|o__MSBT24870|f__MSBT26396|g__MSBT28157|s__MSBT30118	31	0	No	0.058569	31	0.9128	0
MSBT14924	k__Viruses|p__Pisuviricota|c__Pisoniviricetes|o__Nidovirales|f__Mononiviridae|g__MSBT11196|s__MSBT14924	31	0	No	0.08656	31	0.855239	0
MSBT14802	k__Viruses|p__Pisuviricota|c__Pisoniviricetes|o__Nidovirales|f__Mononiviridae|g__MSBT11196|s__MSBT14802	31	0	No	0.103249	31	0.843065	0
MSBT12484	k__Viruses|p__Pisuviricota|c__Pisoniviricetes|o__Nidovirales|f__Mononiviridae|g__MSBT11196|s__MSBT12484	31	0	No	0.143929	31	0.821561	0
MSBT13530	k__Viruses|p__Pisuviricota|c__Pisoniviricetes|o__Nidovirales|f__Mononiviridae|g__MSBT11196|s__MSBT13530	31	0	No	0.061346	31	0.794252	0
MSBT13123	k__Viruses|p__Pisuviricota|c__Pisoniviricetes|o__Nidovirales|f__Mononiviridae|g__MSBT11196|s__MSBT13123	31	0	No	0.132177	31	0.788255	0
MSBT12598	k__Viruses|p__Pisuviricota|c__Pisoniviricetes|o__Nidovirales|f__Mononiviridae|g__MSBT11196|s__MSBT12598	31	0	No	0.092934	31	0.778671	0
MSBT7184	k__Viruses|p__Uroviricota|c__Caudoviricetes|o__Crassvirales|f__Steigviridae|g__Kahnovirus|s__Kahnovirus_oralis	30	1	Yes	0.131074	31	0.759545	0
MSBT12476	k__Viruses|p__Pisuviricota|c__Pisoniviricetes|o__Nidovirales|f__Mononiviridae|g__MSBT11196|s__MSBT12476	31	0	No	0.082357	31	0.747768	0
MSBT17246	k__Viruses|p__Pisuviricota|c__Pisoniviricetes|o__Nidovirales|f__Mononiviridae|g__MSBT11210|s__MSBT17246	31	0	No	0.129254	31	0.744545	0
MSBT11853	k__Viruses|p__Uroviricota|c__Caudoviricetes|o__Kirjokansivirales|f__Graaviviridae|g__MSBT10866|s__MSBT11853	31	0	No	0.136297	31	0.732135	0
MSBT12464	k__Viruses|p__Pisuviricota|c__Pisoniviricetes|o__Nidovirales|f__Mononiviridae|g__MSBT11196|s__MSBT12464	31	0	No	0.06116	31	0.723626	0.00560323
MSBT15189	k__Viruses|p__Pisuviricota|c__Pisoniviricetes|o__Nidovirales|f__Mononiviridae|g__MSBT11202|s__MSBT15189	31	0	No	0.053666	31	0.714239	0.00363871
MSBT13523	k__Viruses|p__Pisuviricota|c__Pisoniviricetes|o__Nidovirales|f__Mononiviridae|g__MSBT11196|s__MSBT13523	31	0	No	0.070634	31	0.693255	0
MSBT44772	k__Viruses|p__Negarnaviricota|c__Ellioviricetes|o__MSBT25030|f__MSBT26616|g__MSBT28575|s__MSBT44772	31	0	No	0.13042	31	0.635952	0
MSBT3247	k__Viruses|p__Uroviricota|c__Caudoviricetes|o__Crassvirales|f__Suoliviridae|g__Burzaovirus|s__Burzaovirus_coli	30	1	Yes	0.146051	31	0.594042	0
MSBT21143	k__Viruses|p__Taleaviricota|c__Tokiviricetes|o__Ligamenvirales|f__MSBT18227|g__MSBT19400|s__MSBT21143	31	0	No	0.060923	31	0.588039	0
MSBT21342	k__Viruses|p__Taleaviricota|c__Tokiviricetes|o__Ligamenvirales|f__MSBT18255|g__MSBT19514|s__MSBT21342	31	0	No	0.100977	31	0.572845	0
MSBT207	k__Viruses|p__Kitrinoviricota|c__Alsuviricetes|o__Martellivirales|f__Bromoviridae|g__Cucumovirus|s__Cucumber_mosaic_virus__clade_0	0	31	Yes	0.058003	31	0.25379	0
MSBT211	k__Viruses|p__Nucleocytoviricota|c__Pokkesviricetes|o__Chitovirales|f__Poxviridae|g__Molluscipoxvirus|s__Molluscum_contagiosum_virus	0	30	Yes	0.199949	30	0.996837	0
MSBT16355	k__Viruses|p__Preplasmiviricota|c__Maveriviricetes|o__MSBT11529|f__MSBT15743|g__MSBT16017|s__MSBT16355	30	0	No	0.027969	30	0.986203	0
MSBT14116	k__Viruses|p__Pisuviricota|c__Pisoniviricetes|o__Nidovirales|f__Mononiviridae|g__MSBT11196|s__MSBT14116	30	0	No	0.078546	30	0.95021	0
MSBT16327	k__Viruses|p__Preplasmiviricota|c__Maveriviricetes|o__MSBT11515|f__MSBT15729|g__MSBT16003|s__MSBT16327	30	0	No	0.050606	30	0.948633	0
MSBT13602	k__Viruses|p__Pisuviricota|c__Pisoniviricetes|o__Nidovirales|f__Mononiviridae|g__MSBT11196|s__MSBT13602	30	0	No	0.069266	30	0.927743	0.00542667
MSBT11793	k__Viruses|p__Uroviricota|c__Caudoviricetes|o__Kirjokansivirales|f__Graaviviridae|g__MSBT10806|s__MSBT11793	30	0	No	0.11774	30	0.920273	0
MSBT14719	k__Viruses|p__Pisuviricota|c__Pisoniviricetes|o__Nidovirales|f__Mononiviridae|g__MSBT11196|s__MSBT14719	30	0	No	0.130614	30	0.917673	0
MSBT12216	k__Viruses|p__Pisuviricota|c__Pisoniviricetes|o__Nidovirales|f__Mononiviridae|g__MSBT11196|s__MSBT12216	30	0	No	0.078223	30	0.915777	0
MSBT11834	k__Viruses|p__Uroviricota|c__Caudoviricetes|o__Kirjokansivirales|f__Graaviviridae|g__MSBT10847|s__MSBT11834	30	0	No	0.14686	30	0.913707	0
MSBT12805	k__Viruses|p__Pisuviricota|c__Pisoniviricetes|o__Nidovirales|f__Mononiviridae|g__MSBT11196|s__MSBT12805	30	0	No	0.131629	30	0.907467	0
MSBT12931	k__Viruses|p__Pisuviricota|c__Pisoniviricetes|o__Nidovirales|f__Mononiviridae|g__MSBT11196|s__MSBT12931	30	0	No	0.099474	30	0.865157	0
MSBT22926	k__Viruses|p__Nucleocytoviricota|c__MSBT18539|o__MSBT19831|f__MSBT21752|g__MSBT22378|s__MSBT22926	30	0	No	0.032771	30	0.863423	0
MSBT16328	k__Viruses|p__Preplasmiviricota|c__Maveriviricetes|o__MSBT11515|f__MSBT15729|g__MSBT16003|s__MSBT16328	30	0	No	0.040623	30	0.85675	0
MSBT17467	k__Viruses|p__Pisuviricota|c__Pisoniviricetes|o__Nidovirales|f__Mononiviridae|g__MSBT11210|s__MSBT17467	30	0	No	0.082529	30	0.850283	0
MSBT12903	k__Viruses|p__Pisuviricota|c__Pisoniviricetes|o__Nidovirales|f__Mononiviridae|g__MSBT11196|s__MSBT12903	30	0	No	0.074977	30	0.807543	0
MSBT12353	k__Viruses|p__Pisuviricota|c__Pisoniviricetes|o__Nidovirales|f__Mononiviridae|g__MSBT11196|s__MSBT12353	30	0	No	0.101446	30	0.806133	0.00283333
MSBT12728	k__Viruses|p__Pisuviricota|c__Pisoniviricetes|o__Nidovirales|f__Mononiviridae|g__MSBT11196|s__MSBT12728	30	0	No	0.082957	30	0.79557	0
MSBT12252	k__Viruses|p__Pisuviricota|c__Pisoniviricetes|o__Nidovirales|f__Mononiviridae|g__MSBT11196|s__MSBT12252	30	0	No	0.145146	30	0.77124	0
MSBT13049	k__Viruses|p__Pisuviricota|c__Pisoniviricetes|o__Nidovirales|f__Mononiviridae|g__MSBT11196|s__MSBT13049	30	0	No	0.073137	30	0.76615	0
MSBT23550	k__Viruses|p__Pisuviricota|c__Pisoniviricetes|o__Nidovirales|f__Mononiviridae|g__MSBT11308|s__MSBT23550	30	0	No	0.096111	30	0.74146	0
MSBT12978	k__Viruses|p__Pisuviricota|c__Pisoniviricetes|o__Nidovirales|f__Mononiviridae|g__MSBT11196|s__MSBT12978	30	0	No	0.149597	30	0.730167	0
MSBT23350	k__Viruses|p__Pisuviricota|c__Pisoniviricetes|o__Nidovirales|f__Mononiviridae|g__MSBT11308|s__MSBT23350	30	0	No	0.091057	30	0.689927	0
MSBT28793	k__Viruses|p__Uroviricota|c__Caudoviricetes|o__MSBT24043|f__MSBT25244|g__MSBT26832|s__MSBT28793	30	0	No	0.099954	30	0.686537	0.00371
MSBT2639	k__Viruses|p__Uroviricota|c__Caudoviricetes|o__Crassvirales|f__Suoliviridae|g__Buchavirus|s__Buchavirus_hiberniae	28	2	Yes	0.156354	30	0.643057	0
MSBT12040	k__Viruses|p__Uroviricota|c__Caudoviricetes|o__Kirjokansivirales|f__Graaviviridae|g__MSBT11053|s__MSBT12040	30	0	No	0.138509	30	0.624263	0
MSBT14316	k__Viruses|p__Pisuviricota|c__Pisoniviricetes|o__Nidovirales|f__Mononiviridae|g__MSBT11196|s__MSBT14316	30	0	No	0.099129	30	0.592073	0
MSBT15166	k__Viruses|p__Pisuviricota|c__Pisoniviricetes|o__Nidovirales|f__Mononiviridae|g__MSBT11198|s__MSBT15166	30	0	No	0.060791	30	0.550237	0
MSBT17035	k__Viruses|p__Pisuviricota|c__Pisoniviricetes|o__Nidovirales|f__Mononiviridae|g__MSBT11210|s__MSBT17035	30	0	No	0.105591	30	0.540243	0
MSBT746	k__Viruses|p__Peploviricota|c__Herviviricetes|o__Herpesvirales|f__Herpesviridae|g__Varicellovirus|s__Equid_alphaherpesvirus_1	0	29	Yes	0.242454	29	0.996041	0
MSBT13526	k__Viruses|p__Pisuviricota|c__Pisoniviricetes|o__Nidovirales|f__Mononiviridae|g__MSBT11196|s__MSBT13526	29	0	No	0.155043	29	0.962766	0
MSBT12812	k__Viruses|p__Pisuviricota|c__Pisoniviricetes|o__Nidovirales|f__Mononiviridae|g__MSBT11196|s__MSBT12812	29	0	No	0.118991	29	0.949221	0.00891724
MSBT11961	k__Viruses|p__Uroviricota|c__Caudoviricetes|o__Kirjokansivirales|f__Graaviviridae|g__MSBT10974|s__MSBT11961	29	0	No	0.1019	29	0.946924	0
MSBT12771	k__Viruses|p__Pisuviricota|c__Pisoniviricetes|o__Nidovirales|f__Mononiviridae|g__MSBT11196|s__MSBT12771	29	0	No	0.111803	29	0.938469	0
MSBT9346	k__Viruses|p__Uroviricota|c__Caudoviricetes|o__Crassvirales|f__Intestiviridae|g__Diorhovirus|s__Diorhovirus_intestinalis	28	1	Yes	0.111494	29	0.929493	0
MSBT23921	k__Viruses|p__Pisuviricota|c__Pisoniviricetes|o__Nidovirales|f__Mononiviridae|g__MSBT11308|s__MSBT23921	29	0	No	0.079914	29	0.918993	0.00284828
MSBT23792	k__Viruses|p__Pisuviricota|c__Pisoniviricetes|o__Nidovirales|f__Mononiviridae|g__MSBT11308|s__MSBT23792	29	0	No	0.121651	29	0.913403	0
MSBT14241	k__Viruses|p__Pisuviricota|c__Pisoniviricetes|o__Nidovirales|f__Mononiviridae|g__MSBT11196|s__MSBT14241	29	0	No	0.117171	29	0.91301	0
MSBT13725	k__Viruses|p__Pisuviricota|c__Pisoniviricetes|o__Nidovirales|f__Mononiviridae|g__MSBT11196|s__MSBT13725	29	0	No	0.123154	29	0.906759	0
MSBT14416	k__Viruses|p__Pisuviricota|c__Pisoniviricetes|o__Nidovirales|f__Mononiviridae|g__MSBT11196|s__MSBT14416	29	0	No	0.075183	29	0.901983	0
MSBT12956	k__Viruses|p__Pisuviricota|c__Pisoniviricetes|o__Nidovirales|f__Mononiviridae|g__MSBT11196|s__MSBT12956	29	0	No	0.069263	29	0.853893	0
MSBT11803	k__Viruses|p__Uroviricota|c__Caudoviricetes|o__Kirjokansivirales|f__Graaviviridae|g__MSBT10816|s__MSBT11803	29	0	No	0.16588	29	0.836731	0
MSBT17446	k__Viruses|p__Pisuviricota|c__Pisoniviricetes|o__Nidovirales|f__Mononiviridae|g__MSBT11210|s__MSBT17446	29	0	No	0.096794	29	0.829452	0
MSBT13510	k__Viruses|p__Pisuviricota|c__Pisoniviricetes|o__Nidovirales|f__Mononiviridae|g__MSBT11196|s__MSBT13510	29	0	No	0.113529	29	0.815562	0
MSBT13957	k__Viruses|p__Pisuviricota|c__Pisoniviricetes|o__Nidovirales|f__Mononiviridae|g__MSBT11196|s__MSBT13957	29	0	No	0.081257	29	0.803138	0.0753379
MSBT14576	k__Viruses|p__Pisuviricota|c__Pisoniviricetes|o__Nidovirales|f__Mononiviridae|g__MSBT11196|s__MSBT14576	29	0	No	0.076154	29	0.800207	0
MSBT14504	k__Viruses|p__Pisuviricota|c__Pisoniviricetes|o__Nidovirales|f__Mononiviridae|g__MSBT11196|s__MSBT14504	29	0	No	0.103631	29	0.793097	0
MSBT20630	k__Viruses|p__Taleaviricota|c__Tokiviricetes|o__Ligamenvirales|f__MSBT18226|g__MSBT19097|s__MSBT20630	29	0	No	0.109834	29	0.761572	0
MSBT17442	k__Viruses|p__Pisuviricota|c__Pisoniviricetes|o__Nidovirales|f__Mononiviridae|g__MSBT11210|s__MSBT17442	29	0	No	0.097643	29	0.727483	0
MSBT14384	k__Viruses|p__Pisuviricota|c__Pisoniviricetes|o__Nidovirales|f__Mononiviridae|g__MSBT11196|s__MSBT14384	29	0	No	0.079223	29	0.715893	0
MSBT14073	k__Viruses|p__Pisuviricota|c__Pisoniviricetes|o__Nidovirales|f__Mononiviridae|g__MSBT11196|s__MSBT14073	29	0	No	0.093429	29	0.714876	0
MSBT16376	k__Viruses|p__Preplasmiviricota|c__Maveriviricetes|o__MSBT11534|f__MSBT15748|g__MSBT16022|s__MSBT16376	29	0	No	0.027046	29	0.69111	0
MSBT14853	k__Viruses|p__Pisuviricota|c__Pisoniviricetes|o__Nidovirales|f__Mononiviridae|g__MSBT11196|s__MSBT14853	29	0	No	0.07976	29	0.688241	0
MSBT12073	k__Viruses|p__Uroviricota|c__Caudoviricetes|o__Kirjokansivirales|f__Graaviviridae|g__MSBT11086|s__MSBT12073	29	0	No	0.099029	29	0.679545	0
MSBT13248	k__Viruses|p__Pisuviricota|c__Pisoniviricetes|o__Nidovirales|f__Mononiviridae|g__MSBT11196|s__MSBT13248	29	0	No	0.102417	29	0.645255	0
MSBT13888	k__Viruses|p__Pisuviricota|c__Pisoniviricetes|o__Nidovirales|f__Mononiviridae|g__MSBT11196|s__MSBT13888	29	0	No	0.110923	29	0.58849	0
MSBT13006	k__Viruses|p__Pisuviricota|c__Pisoniviricetes|o__Nidovirales|f__Mononiviridae|g__MSBT11196|s__MSBT13006	29	0	No	0.107797	29	0.577645	0
MSBT31068	k__Viruses|p__Negarnaviricota|c__Ellioviricetes|o__MSBT25030|f__MSBT26632|g__MSBT28591|s__MSBT31068	29	0	No	0.095511	29	0.558441	0
MSBT13490	k__Viruses|p__Pisuviricota|c__Pisoniviricetes|o__Nidovirales|f__Mononiviridae|g__MSBT11196|s__MSBT13490	29	0	No	0.055386	29	0.544455	0.00251034
MSBT13022	k__Viruses|p__Pisuviricota|c__Pisoniviricetes|o__Nidovirales|f__Mononiviridae|g__MSBT11196|s__MSBT13022	29	0	No	0.168331	29	0.5298	0
MSBT575	k__Viruses|p__Preplasmiviricota|c__Tectiliviricetes|o__Rowavirales|f__Adenoviridae|g__Aviadenovirus|s__Fowl_aviadenovirus_D__clade_0	0	28	Yes	0.140971	28	0.997939	0
MSBT743	k__Viruses|p__Peploviricota|c__Herviviricetes|o__Herpesvirales|f__Malacoherpesviridae|g__Ostreavirus|s__Ostreid_herpesvirus_1	0	28	Yes	0.203431	28	0.986786	0
MSBT16493	k__Viruses|p__Preplasmiviricota|c__Maveriviricetes|o__MSBT11608|f__MSBT15822|g__MSBT16096|s__MSBT16493	28	0	No	0.03102	28	0.960071	0
MSBT14379	k__Viruses|p__Pisuviricota|c__Pisoniviricetes|o__Nidovirales|f__Mononiviridae|g__MSBT11196|s__MSBT14379	28	0	No	0.089129	28	0.941754	0.0111607
MSBT14682	k__Viruses|p__Pisuviricota|c__Pisoniviricetes|o__Nidovirales|f__Mononiviridae|g__MSBT11196|s__MSBT14682	28	0	No	0.070906	28	0.932521	0
MSBT12286	k__Viruses|p__Pisuviricota|c__Pisoniviricetes|o__Nidovirales|f__Mononiviridae|g__MSBT11196|s__MSBT12286	28	0	No	0.088246	28	0.932046	0
MSBT12397	k__Viruses|p__Pisuviricota|c__Pisoniviricetes|o__Nidovirales|f__Mononiviridae|g__MSBT11196|s__MSBT12397	28	0	No	0.121191	28	0.931	0
MSBT20621	k__Viruses|p__Taleaviricota|c__Tokiviricetes|o__Ligamenvirales|f__MSBT18226|g__MSBT19095|s__MSBT20621	28	0	No	0.092357	28	0.928068	0
MSBT13081	k__Viruses|p__Pisuviricota|c__Pisoniviricetes|o__Nidovirales|f__Mononiviridae|g__MSBT11196|s__MSBT13081	28	0	No	0.136763	28	0.884504	0
MSBT20792	k__Viruses|p__Taleaviricota|c__Tokiviricetes|o__Ligamenvirales|f__MSBT18226|g__MSBT19159|s__MSBT20792	28	0	No	0.091906	28	0.866814	0
MSBT5841	k__Viruses|p__Nucleocytoviricota|c__Pokkesviricetes|o__Chitovirales|f__Poxviridae|g__Avipoxvirus|s__Fowlpox_virus__clade_1	27	1	Yes	0.179971	28	0.863057	0
MSBT15079	k__Viruses|p__Pisuviricota|c__Pisoniviricetes|o__Nidovirales|f__Mononiviridae|g__MSBT11196|s__MSBT15079	28	0	No	0.090346	28	0.859914	0
MSBT16679	k__Viruses|p__Pisuviricota|c__Pisoniviricetes|o__Nidovirales|f__Mononiviridae|g__MSBT11210|s__MSBT16679	28	0	No	0.127931	28	0.857911	0
MSBT13436	k__Viruses|p__Pisuviricota|c__Pisoniviricetes|o__Nidovirales|f__Mononiviridae|g__MSBT11196|s__MSBT13436	28	0	No	0.127557	28	0.852129	0
MSBT17914	k__Viruses|p__Preplasmiviricota|c__Maveriviricetes|o__MSBT11531|f__MSBT15745|g__MSBT16019|s__MSBT17914	28	0	No	0.074254	28	0.851743	0
MSBT12399	k__Viruses|p__Pisuviricota|c__Pisoniviricetes|o__Nidovirales|f__Mononiviridae|g__MSBT11196|s__MSBT12399	28	0	No	0.085443	28	0.844239	0.00729643
MSBT13904	k__Viruses|p__Pisuviricota|c__Pisoniviricetes|o__Nidovirales|f__Mononiviridae|g__MSBT11196|s__MSBT13904	28	0	No	0.086069	28	0.841575	0
MSBT6188	k__Viruses|p__Uroviricota|c__Caudoviricetes|o__Crassvirales|f__Steigviridae|g__Kehishuvirus|s__Kehishuvirus_splanchnicus	27	1	Yes	0.122503	28	0.840436	0
MSBT13827	k__Viruses|p__Pisuviricota|c__Pisoniviricetes|o__Nidovirales|f__Mononiviridae|g__MSBT11196|s__MSBT13827	28	0	No	0.054994	28	0.834796	0
MSBT16691	k__Viruses|p__Pisuviricota|c__Pisoniviricetes|o__Nidovirales|f__Mononiviridae|g__MSBT11210|s__MSBT16691	28	0	No	0.102469	28	0.828204	0
MSBT13631	k__Viruses|p__Pisuviricota|c__Pisoniviricetes|o__Nidovirales|f__Mononiviridae|g__MSBT11196|s__MSBT13631	28	0	No	0.118651	28	0.811954	0
MSBT12506	k__Viruses|p__Pisuviricota|c__Pisoniviricetes|o__Nidovirales|f__Mononiviridae|g__MSBT11196|s__MSBT12506	28	0	No	0.098586	28	0.810054	0
MSBT13982	k__Viruses|p__Pisuviricota|c__Pisoniviricetes|o__Nidovirales|f__Mononiviridae|g__MSBT11196|s__MSBT13982	28	0	No	0.091834	28	0.791782	0
MSBT11782	k__Viruses|p__Uroviricota|c__Caudoviricetes|o__Kirjokansivirales|f__Graaviviridae|g__MSBT10795|s__MSBT11782	28	0	No	0.161669	28	0.765375	0
MSBT13408	k__Viruses|p__Pisuviricota|c__Pisoniviricetes|o__Nidovirales|f__Mononiviridae|g__MSBT11196|s__MSBT13408	28	0	No	0.066771	28	0.746339	0
MSBT16787	k__Viruses|p__Pisuviricota|c__Pisoniviricetes|o__Nidovirales|f__Mononiviridae|g__MSBT11210|s__MSBT16787	28	0	No	0.128803	28	0.743329	0
MSBT13720	k__Viruses|p__Pisuviricota|c__Pisoniviricetes|o__Nidovirales|f__Mononiviridae|g__MSBT11196|s__MSBT13720	28	0	No	0.067669	28	0.731564	0
MSBT28684	k__Viruses|p__Uroviricota|c__Caudoviricetes|o__MSBT24033|f__MSBT25153|g__MSBT26723|s__MSBT28684	28	0	No	0.167663	28	0.719421	0
MSBT20981	k__Viruses|p__Taleaviricota|c__Tokiviricetes|o__Ligamenvirales|f__MSBT18226|g__MSBT19278|s__MSBT20981	28	0	No	0.072389	28	0.71665	0
MSBT12725	k__Viruses|p__Pisuviricota|c__Pisoniviricetes|o__Nidovirales|f__Mononiviridae|g__MSBT11196|s__MSBT12725	28	0	No	0.064497	28	0.715046	0
MSBT15330	k__Viruses|p__Pisuviricota|c__Pisoniviricetes|o__Nidovirales|f__Mononiviridae|g__MSBT11234|s__MSBT15330	28	0	No	0.041746	28	0.714157	0
MSBT13344	k__Viruses|p__Pisuviricota|c__Pisoniviricetes|o__Nidovirales|f__Mononiviridae|g__MSBT11196|s__MSBT13344	28	0	No	0.159151	28	0.699996	0
MSBT20791	k__Viruses|p__Taleaviricota|c__Tokiviricetes|o__Ligamenvirales|f__MSBT18226|g__MSBT19159|s__MSBT20791	28	0	No	0.059766	28	0.671539	0
MSBT13841	k__Viruses|p__Pisuviricota|c__Pisoniviricetes|o__Nidovirales|f__Mononiviridae|g__MSBT11196|s__MSBT13841	28	0	No	0.068531	28	0.6638	0
MSBT11946	k__Viruses|p__Uroviricota|c__Caudoviricetes|o__Kirjokansivirales|f__Graaviviridae|g__MSBT10959|s__MSBT11946	28	0	No	0.084997	28	0.648893	0
MSBT14486	k__Viruses|p__Pisuviricota|c__Pisoniviricetes|o__Nidovirales|f__Mononiviridae|g__MSBT11196|s__MSBT14486	28	0	No	0.072137	28	0.615379	0
MSBT15673	k__Viruses|p__Pisuviricota|c__Pisoniviricetes|o__Nidovirales|f__Mononiviridae|g__MSBT11459|s__MSBT15673	28	0	No	0.034771	28	0.594796	0
MSBT529	k__Viruses|p__Duplornaviricota|c__Resentoviricetes|o__Reovirales|f__Sedoreoviridae|g__Rotavirus|s__Rotavirus_A__clade_14	0	28	Yes	0.052174	28	0.0349	0
MSBT11841	k__Viruses|p__Uroviricota|c__Caudoviricetes|o__Kirjokansivirales|f__Graaviviridae|g__MSBT10854|s__MSBT11841	27	0	No	0.14132	27	0.977111	0
MSBT14766	k__Viruses|p__Pisuviricota|c__Pisoniviricetes|o__Nidovirales|f__Mononiviridae|g__MSBT11196|s__MSBT14766	27	0	No	0.133726	27	0.960556	0
MSBT13775	k__Viruses|p__Pisuviricota|c__Pisoniviricetes|o__Nidovirales|f__Mononiviridae|g__MSBT11196|s__MSBT13775	27	0	No	0.094091	27	0.941533	0
MSBT20260	k__Viruses|p__Dividoviricota|c__Laserviricetes|o__Halopanivirales|f__MSBT18074|g__MSBT18918|s__MSBT20260	27	0	No	0.122734	27	0.940907	0
MSBT15361	k__Viruses|p__Pisuviricota|c__Pisoniviricetes|o__Nidovirales|f__Mononiviridae|g__MSBT11252|s__MSBT15361	27	0	No	0.089789	27	0.937911	0
MSBT12503	k__Viruses|p__Pisuviricota|c__Pisoniviricetes|o__Nidovirales|f__Mononiviridae|g__MSBT11196|s__MSBT12503	27	0	No	0.053143	27	0.890626	0
MSBT12300	k__Viruses|p__Pisuviricota|c__Pisoniviricetes|o__Nidovirales|f__Mononiviridae|g__MSBT11196|s__MSBT12300	27	0	No	0.083314	27	0.845478	0
MSBT32510	k__Viruses|p__Negarnaviricota|c__Ellioviricetes|o__MSBT25030|f__MSBT26632|g__MSBT28591|s__MSBT32510	27	0	No	0.072149	27	0.842974	0
MSBT20788	k__Viruses|p__Taleaviricota|c__Tokiviricetes|o__Ligamenvirales|f__MSBT18226|g__MSBT19158|s__MSBT20788	27	0	No	0.126451	27	0.829656	0.00271111
MSBT17292	k__Viruses|p__Pisuviricota|c__Pisoniviricetes|o__Nidovirales|f__Mononiviridae|g__MSBT11210|s__MSBT17292	27	0	No	0.079454	27	0.750711	0
MSBT13004	k__Viruses|p__Pisuviricota|c__Pisoniviricetes|o__Nidovirales|f__Mononiviridae|g__MSBT11196|s__MSBT13004	27	0	No	0.10776	27	0.7468	0
MSBT40693	k__Viruses|p__Negarnaviricota|c__Ellioviricetes|o__MSBT25030|f__MSBT26610|g__MSBT28569|s__MSBT40693	27	0	No	0.060451	27	0.718133	0
MSBT15541	k__Viruses|p__Pisuviricota|c__Pisoniviricetes|o__Nidovirales|f__Mononiviridae|g__MSBT11348|s__MSBT15541	27	0	No	0.059289	27	0.706985	0
MSBT13691	k__Viruses|p__Pisuviricota|c__Pisoniviricetes|o__Nidovirales|f__Mononiviridae|g__MSBT11196|s__MSBT13691	27	0	No	0.076849	27	0.684889	0
MSBT13476	k__Viruses|p__Pisuviricota|c__Pisoniviricetes|o__Nidovirales|f__Mononiviridae|g__MSBT11196|s__MSBT13476	27	0	No	0.094257	27	0.651759	0.000811111
MSBT15205	k__Viruses|p__Pisuviricota|c__Pisoniviricetes|o__Nidovirales|f__Mononiviridae|g__MSBT11207|s__MSBT15205	27	0	No	0.036	27	0.638278	0
MSBT14592	k__Viruses|p__Pisuviricota|c__Pisoniviricetes|o__Nidovirales|f__Mononiviridae|g__MSBT11196|s__MSBT14592	27	0	No	0.078463	27	0.629344	0
MSBT12173	k__Viruses|p__Uroviricota|c__Caudoviricetes|o__Kirjokansivirales|f__Graaviviridae|g__MSBT11186|s__MSBT12173	27	0	No	0.122891	27	0.5634	0
MSBT199	k__Viruses|p__Duplornaviricota|c__Resentoviricetes|o__Reovirales|f__Sedoreoviridae|g__Rotavirus|s__Rotavirus_C__clade_0	0	27	Yes	0.078894	27	0.0344185	0
MSBT424	k__Viruses|p__Duplornaviricota|c__Resentoviricetes|o__Reovirales|f__Sedoreoviridae|g__Rotavirus|s__Rotavirus_A__clade_9	0	27	Yes	0.061626	27	0.0337333	0
MSBT892	k__Viruses|p__Cressdnaviricota|c__Arfiviricetes|o__Cirlivirales|f__Circoviridae|g__Circovirus|s__Pigeon_circovirus__clade_1	0	26	Yes	0.016989	26	1	0
MSBT461	k__Viruses|p__Cressdnaviricota|c__Arfiviricetes|o__Cirlivirales|f__Circoviridae|g__Circovirus|s__Beak_and_feather_disease_virus__clade_8	0	26	Yes	0.009249	26	0.996535	0
MSBT12049	k__Viruses|p__Uroviricota|c__Caudoviricetes|o__Kirjokansivirales|f__Graaviviridae|g__MSBT11062|s__MSBT12049	26	0	No	0.113137	26	0.98015	0
MSBT4874	k__Viruses|p__Uroviricota|c__Caudoviricetes|o__Crassvirales|f__Steigviridae|g__Kolpuevirus|s__Kolpuevirus_coli	24	2	Yes	0.131946	26	0.953238	0
MSBT13887	k__Viruses|p__Pisuviricota|c__Pisoniviricetes|o__Nidovirales|f__Mononiviridae|g__MSBT11196|s__MSBT13887	26	0	No	0.074171	26	0.950977	0
MSBT13410	k__Viruses|p__Pisuviricota|c__Pisoniviricetes|o__Nidovirales|f__Mononiviridae|g__MSBT11196|s__MSBT13410	26	0	No	0.118614	26	0.921665	0
MSBT13829	k__Viruses|p__Pisuviricota|c__Pisoniviricetes|o__Nidovirales|f__Mononiviridae|g__MSBT11196|s__MSBT13829	26	0	No	0.050914	26	0.883965	0
MSBT20468	k__Viruses|p__Taleaviricota|c__Tokiviricetes|o__Ligamenvirales|f__MSBT18226|g__MSBT19072|s__MSBT20468	26	0	No	0.072677	26	0.878135	0
MSBT12529	k__Viruses|p__Pisuviricota|c__Pisoniviricetes|o__Nidovirales|f__Mononiviridae|g__MSBT11196|s__MSBT12529	26	0	No	0.119343	26	0.877323	0.00299231
MSBT13759	k__Viruses|p__Pisuviricota|c__Pisoniviricetes|o__Nidovirales|f__Mononiviridae|g__MSBT11196|s__MSBT13759	26	0	No	0.081149	26	0.875235	0.00503462
MSBT13803	k__Viruses|p__Pisuviricota|c__Pisoniviricetes|o__Nidovirales|f__Mononiviridae|g__MSBT11196|s__MSBT13803	26	0	No	0.113034	26	0.872735	0.00536923
MSBT12274	k__Viruses|p__Pisuviricota|c__Pisoniviricetes|o__Nidovirales|f__Mononiviridae|g__MSBT11196|s__MSBT12274	26	0	No	0.088717	26	0.855208	0.0128269
MSBT12933	k__Viruses|p__Pisuviricota|c__Pisoniviricetes|o__Nidovirales|f__Mononiviridae|g__MSBT11196|s__MSBT12933	26	0	No	0.104294	26	0.780215	0
MSBT13016	k__Viruses|p__Pisuviricota|c__Pisoniviricetes|o__Nidovirales|f__Mononiviridae|g__MSBT11196|s__MSBT13016	26	0	No	0.060191	26	0.774358	0
MSBT13337	k__Viruses|p__Pisuviricota|c__Pisoniviricetes|o__Nidovirales|f__Mononiviridae|g__MSBT11196|s__MSBT13337	26	0	No	0.086443	26	0.770342	0
MSBT12927	k__Viruses|p__Pisuviricota|c__Pisoniviricetes|o__Nidovirales|f__Mononiviridae|g__MSBT11196|s__MSBT12927	26	0	No	0.053994	26	0.738504	0
MSBT13028	k__Viruses|p__Pisuviricota|c__Pisoniviricetes|o__Nidovirales|f__Mononiviridae|g__MSBT11196|s__MSBT13028	26	0	No	0.057809	26	0.7029	0.00298077
MSBT8188	k__Viruses|p__Uroviricota|c__Caudoviricetes|o__Crassvirales|f__Suoliviridae|g__Buchavirus|s__Buchavirus_intestinalis	25	1	Yes	0.131391	26	0.685215	0
MSBT15412	k__Viruses|p__Pisuviricota|c__Pisoniviricetes|o__Nidovirales|f__Mononiviridae|g__MSBT11275|s__MSBT15412	26	0	No	0.051314	26	0.680862	0
MSBT12570	k__Viruses|p__Pisuviricota|c__Pisoniviricetes|o__Nidovirales|f__Mononiviridae|g__MSBT11196|s__MSBT12570	26	0	No	0.084654	26	0.647654	0
MSBT14009	k__Viruses|p__Pisuviricota|c__Pisoniviricetes|o__Nidovirales|f__Mononiviridae|g__MSBT11196|s__MSBT14009	26	0	No	0.046946	26	0.611808	0
MSBT20654	k__Viruses|p__Taleaviricota|c__Tokiviricetes|o__Ligamenvirales|f__MSBT18226|g__MSBT19106|s__MSBT20654	25	0	No	0.102017	25	0.997332	0
MSBT283	k__Viruses|p__Cressdnaviricota|c__Arfiviricetes|o__Cirlivirales|f__Circoviridae|g__Circovirus|s__Beak_and_feather_disease_virus__clade_4	0	25	Yes	0.010117	25	0.996628	0
MSBT1015	k__Viruses|p__Cressdnaviricota|c__Arfiviricetes|o__Cirlivirales|f__Circoviridae|g__Circovirus|s__Canine_circovirus__clade_2	0	25	Yes	0.014669	25	0.99538	0
MSBT273	k__Viruses|p__Nucleocytoviricota|c__Pokkesviricetes|o__Chitovirales|f__Poxviridae|g__Parapoxvirus|s__Orf_virus	1	24	Yes	0.232649	25	0.983948	0
MSBT13210	k__Viruses|p__Pisuviricota|c__Pisoniviricetes|o__Nidovirales|f__Mononiviridae|g__MSBT11196|s__MSBT13210	25	0	No	0.070103	25	0.959428	0
MSBT13723	k__Viruses|p__Pisuviricota|c__Pisoniviricetes|o__Nidovirales|f__Mononiviridae|g__MSBT11196|s__MSBT13723	25	0	No	0.088497	25	0.91126	0
MSBT13892	k__Viruses|p__Pisuviricota|c__Pisoniviricetes|o__Nidovirales|f__Mononiviridae|g__MSBT11196|s__MSBT13892	25	0	No	0.121049	25	0.905396	0
MSBT913	k__Viruses|p__Nucleocytoviricota|c__Megaviricetes|o__Algavirales|f__Phycodnaviridae|g__Prymnesiovirus|s__Phaeocystis_globosa_virus	21	4	Yes	0.232311	25	0.898512	0.0067
MSBT16394	k__Viruses|p__Preplasmiviricota|c__Maveriviricetes|o__MSBT11544|f__MSBT15758|g__MSBT16032|s__MSBT16394	25	0	No	0.01448	25	0.878852	0
MSBT13802	k__Viruses|p__Pisuviricota|c__Pisoniviricetes|o__Nidovirales|f__Mononiviridae|g__MSBT11196|s__MSBT13802	25	0	No	0.062357	25	0.866692	0
MSBT12128	k__Viruses|p__Uroviricota|c__Caudoviricetes|o__Kirjokansivirales|f__Graaviviridae|g__MSBT11141|s__MSBT12128	25	0	No	0.114971	25	0.857352	0
MSBT13058	k__Viruses|p__Pisuviricota|c__Pisoniviricetes|o__Nidovirales|f__Mononiviridae|g__MSBT11196|s__MSBT13058	25	0	No	0.128703	25	0.851772	0
MSBT23094	k__Viruses|p__Nucleocytoviricota|c__MSBT18654|o__MSBT19956|f__MSBT21902|g__MSBT22546|s__MSBT23094	25	0	No	0.062954	25	0.846028	0
MSBT13434	k__Viruses|p__Pisuviricota|c__Pisoniviricetes|o__Nidovirales|f__Mononiviridae|g__MSBT11196|s__MSBT13434	25	0	No	0.10116	25	0.837868	0
MSBT29515	k__Viruses|p__Uroviricota|c__Caudoviricetes|o__MSBT24391|f__MSBT25835|g__MSBT27554|s__MSBT29515	25	0	No	0.069374	25	0.829844	0
MSBT23920	k__Viruses|p__Pisuviricota|c__Pisoniviricetes|o__Nidovirales|f__Mononiviridae|g__MSBT11308|s__MSBT23920	25	0	No	0.108334	25	0.814964	0
MSBT11942	k__Viruses|p__Uroviricota|c__Caudoviricetes|o__Kirjokansivirales|f__Graaviviridae|g__MSBT10955|s__MSBT11942	25	0	No	0.154531	25	0.814004	0
MSBT14273	k__Viruses|p__Pisuviricota|c__Pisoniviricetes|o__Nidovirales|f__Mononiviridae|g__MSBT11196|s__MSBT14273	25	0	No	0.063114	25	0.806276	0
MSBT21148	k__Viruses|p__Taleaviricota|c__Tokiviricetes|o__Ligamenvirales|f__MSBT18227|g__MSBT19402|s__MSBT21148	25	0	No	0.05424	25	0.799696	0
MSBT14439	k__Viruses|p__Pisuviricota|c__Pisoniviricetes|o__Nidovirales|f__Mononiviridae|g__MSBT11196|s__MSBT14439	25	0	No	0.086126	25	0.781228	0
MSBT12958	k__Viruses|p__Pisuviricota|c__Pisoniviricetes|o__Nidovirales|f__Mononiviridae|g__MSBT11196|s__MSBT12958	25	0	No	0.07852	25	0.774756	0
MSBT12572	k__Viruses|p__Pisuviricota|c__Pisoniviricetes|o__Nidovirales|f__Mononiviridae|g__MSBT11196|s__MSBT12572	25	0	No	0.105929	25	0.773692	0
MSBT12421	k__Viruses|p__Pisuviricota|c__Pisoniviricetes|o__Nidovirales|f__Mononiviridae|g__MSBT11196|s__MSBT12421	25	0	No	0.110246	25	0.762248	0
MSBT14076	k__Viruses|p__Pisuviricota|c__Pisoniviricetes|o__Nidovirales|f__Mononiviridae|g__MSBT11196|s__MSBT14076	25	0	No	0.068414	25	0.732944	0
MSBT13314	k__Viruses|p__Pisuviricota|c__Pisoniviricetes|o__Nidovirales|f__Mononiviridae|g__MSBT11196|s__MSBT13314	25	0	No	0.063923	25	0.713324	0
MSBT43714	k__Viruses|p__Uroviricota|c__MSBT41266|o__MSBT41777|f__MSBT42398|g__MSBT43052|s__MSBT43714	25	0	No	0.03862	25	0.689688	0
MSBT15623	k__Viruses|p__Pisuviricota|c__Pisoniviricetes|o__Nidovirales|f__Mononiviridae|g__MSBT11411|s__MSBT15623	25	0	No	0.036009	25	0.687588	0
MSBT13138	k__Viruses|p__Pisuviricota|c__Pisoniviricetes|o__Nidovirales|f__Mononiviridae|g__MSBT11196|s__MSBT13138	25	0	No	0.093566	25	0.63624	0
MSBT14016	k__Viruses|p__Pisuviricota|c__Pisoniviricetes|o__Nidovirales|f__Mononiviridae|g__MSBT11196|s__MSBT14016	25	0	No	0.076509	25	0.613316	0
MSBT11972	k__Viruses|p__Uroviricota|c__Caudoviricetes|o__Kirjokansivirales|f__Graaviviridae|g__MSBT10985|s__MSBT11972	25	0	No	0.176989	25	0.589296	0
MSBT14168	k__Viruses|p__Pisuviricota|c__Pisoniviricetes|o__Nidovirales|f__Mononiviridae|g__MSBT11196|s__MSBT14168	25	0	No	0.064037	25	0.577592	0
MSBT541	k__Viruses|p__Negarnaviricota|c__Ellioviricetes|o__Bunyavirales|f__Phenuiviridae|g__Bandavirus|s__Dabie_bandavirus__clade_1	0	25	Yes	0.047094	25	0.14776	0
MSBT782	k__Viruses|p__Cressdnaviricota|c__Arfiviricetes|o__Cirlivirales|f__Circoviridae|g__Circovirus|s__Beak_and_feather_disease_virus__clade_15	0	24	Yes	0.011891	24	0.9956	0
MSBT16612	k__Viruses|p__Preplasmiviricota|c__Maveriviricetes|o__MSBT11708|f__MSBT15922|g__MSBT16196|s__MSBT16612	24	0	No	0.032306	24	0.98985	0
MSBT21286	k__Viruses|p__Taleaviricota|c__Tokiviricetes|o__Ligamenvirales|f__MSBT18235|g__MSBT19475|s__MSBT21286	24	0	No	0.088657	24	0.971342	0
MSBT1307	k__Viruses|p__Nucleocytoviricota|c__Megaviricetes|o__Algavirales|f__Phycodnaviridae|g__Coccolithovirus|s__Emiliania_huxleyi_virus_201	15	9	Yes	0.297411	24	0.967854	0
MSBT13609	k__Viruses|p__Pisuviricota|c__Pisoniviricetes|o__Nidovirales|f__Mononiviridae|g__MSBT11196|s__MSBT13609	24	0	No	0.08142	24	0.948063	0
MSBT17603	k__Viruses|p__Pisuviricota|c__Pisoniviricetes|o__Nidovirales|f__Mononiviridae|g__MSBT11210|s__MSBT17603	24	0	No	0.099494	24	0.947025	0
MSBT12169	k__Viruses|p__Uroviricota|c__Caudoviricetes|o__Kirjokansivirales|f__Graaviviridae|g__MSBT11182|s__MSBT12169	24	0	No	0.097803	24	0.928954	0
MSBT16708	k__Viruses|p__Pisuviricota|c__Pisoniviricetes|o__Nidovirales|f__Mononiviridae|g__MSBT11210|s__MSBT16708	24	0	No	0.09344	24	0.921046	0.005925
MSBT13328	k__Viruses|p__Pisuviricota|c__Pisoniviricetes|o__Nidovirales|f__Mononiviridae|g__MSBT11196|s__MSBT13328	24	0	No	0.090034	24	0.904229	0
MSBT13438	k__Viruses|p__Pisuviricota|c__Pisoniviricetes|o__Nidovirales|f__Mononiviridae|g__MSBT11196|s__MSBT13438	24	0	No	0.101086	24	0.901492	0
MSBT14377	k__Viruses|p__Pisuviricota|c__Pisoniviricetes|o__Nidovirales|f__Mononiviridae|g__MSBT11196|s__MSBT14377	24	0	No	0.09552	24	0.890592	0
MSBT1551	k__Viruses|p__Nucleocytoviricota|c__Megaviricetes|o__Algavirales|f__Phycodnaviridae|g__Chlorovirus|s__Paramecium_bursaria_Chlorella_virus_A1	22	2	Yes	0.274851	24	0.88285	0.0202292
MSBT14413	k__Viruses|p__Pisuviricota|c__Pisoniviricetes|o__Nidovirales|f__Mononiviridae|g__MSBT11196|s__MSBT14413	24	0	No	0.092051	24	0.866579	0
MSBT20824	k__Viruses|p__Taleaviricota|c__Tokiviricetes|o__Ligamenvirales|f__MSBT18226|g__MSBT19178|s__MSBT20824	24	0	No	0.0994	24	0.863879	0
MSBT14146	k__Viruses|p__Pisuviricota|c__Pisoniviricetes|o__Nidovirales|f__Mononiviridae|g__MSBT11196|s__MSBT14146	24	0	No	0.091266	24	0.859688	0
MSBT16364	k__Viruses|p__Preplasmiviricota|c__Maveriviricetes|o__MSBT11532|f__MSBT15746|g__MSBT16020|s__MSBT16364	24	0	No	0.03384	24	0.858142	0
MSBT13088	k__Viruses|p__Pisuviricota|c__Pisoniviricetes|o__Nidovirales|f__Mononiviridae|g__MSBT11196|s__MSBT13088	24	0	No	0.075503	24	0.852513	0
MSBT17133	k__Viruses|p__Pisuviricota|c__Pisoniviricetes|o__Nidovirales|f__Mononiviridae|g__MSBT11210|s__MSBT17133	24	0	No	0.118923	24	0.851079	0
MSBT20272	k__Viruses|p__Dividoviricota|c__Laserviricetes|o__Halopanivirales|f__MSBT18081|g__MSBT18925|s__MSBT20272	24	0	No	0.088003	24	0.847875	0
MSBT12408	k__Viruses|p__Pisuviricota|c__Pisoniviricetes|o__Nidovirales|f__Mononiviridae|g__MSBT11196|s__MSBT12408	24	0	No	0.0766	24	0.838633	0
MSBT28699	k__Viruses|p__Uroviricota|c__Caudoviricetes|o__MSBT24033|f__MSBT25162|g__MSBT26738|s__MSBT28699	24	0	No	0.16612	24	0.821612	0
MSBT16913	k__Viruses|p__Pisuviricota|c__Pisoniviricetes|o__Nidovirales|f__Mononiviridae|g__MSBT11210|s__MSBT16913	24	0	No	0.134854	24	0.820496	0
MSBT13309	k__Viruses|p__Pisuviricota|c__Pisoniviricetes|o__Nidovirales|f__Mononiviridae|g__MSBT11196|s__MSBT13309	24	0	No	0.101466	24	0.808892	0
MSBT12209	k__Viruses|p__Pisuviricota|c__Pisoniviricetes|o__Nidovirales|f__Mononiviridae|g__MSBT11196|s__MSBT12209	24	0	No	0.047243	24	0.782842	0
MSBT15490	k__Viruses|p__Pisuviricota|c__Pisoniviricetes|o__Nidovirales|f__Mononiviridae|g__MSBT11317|s__MSBT15490	24	0	No	0.043874	24	0.773254	0
MSBT17689	k__Viruses|p__Preplasmiviricota|c__Maveriviricetes|o__MSBT11531|f__MSBT15745|g__MSBT16019|s__MSBT17689	24	0	No	0.088286	24	0.764842	0
MSBT15346	k__Viruses|p__Pisuviricota|c__Pisoniviricetes|o__Nidovirales|f__Mononiviridae|g__MSBT11240|s__MSBT15346	24	0	No	0.062251	24	0.761088	0
MSBT12162	k__Viruses|p__Uroviricota|c__Caudoviricetes|o__Kirjokansivirales|f__Graaviviridae|g__MSBT11175|s__MSBT12162	24	0	No	0.104469	24	0.759475	0
MSBT31986	k__Viruses|p__Negarnaviricota|c__Ellioviricetes|o__MSBT25030|f__MSBT26632|g__MSBT28591|s__MSBT31986	24	0	No	0.063211	24	0.713771	0
MSBT12023	k__Viruses|p__Uroviricota|c__Caudoviricetes|o__Kirjokansivirales|f__Graaviviridae|g__MSBT11036|s__MSBT12023	24	0	No	0.097437	24	0.703571	0
MSBT17946	k__Viruses|p__Preplasmiviricota|c__Maveriviricetes|o__MSBT11531|f__MSBT15745|g__MSBT16019|s__MSBT17946	24	0	No	0.060957	24	0.671829	0
MSBT28649	k__Viruses|p__Uroviricota|c__Caudoviricetes|o__MSBT24033|f__MSBT25140|g__MSBT26688|s__MSBT28649	24	0	No	0.149106	24	0.656225	0
MSBT15359	k__Viruses|p__Pisuviricota|c__Pisoniviricetes|o__Nidovirales|f__Mononiviridae|g__MSBT11250|s__MSBT15359	24	0	No	0.052069	24	0.64875	0
MSBT15263	k__Viruses|p__Pisuviricota|c__Pisoniviricetes|o__Nidovirales|f__Mononiviridae|g__MSBT11211|s__MSBT15263	24	0	No	0.04548	24	0.645833	0
MSBT11926	k__Viruses|p__Uroviricota|c__Caudoviricetes|o__Kirjokansivirales|f__Graaviviridae|g__MSBT10939|s__MSBT11926	24	0	No	0.110537	24	0.633671	0
MSBT11985	k__Viruses|p__Uroviricota|c__Caudoviricetes|o__Kirjokansivirales|f__Graaviviridae|g__MSBT10998|s__MSBT11985	24	0	No	0.130754	24	0.609317	0
MSBT34185	k__Viruses|p__Negarnaviricota|c__Ellioviricetes|o__MSBT25030|f__MSBT33193|g__MSBT33599|s__MSBT34185	24	0	No	0.054074	24	0.605717	0
MSBT22906	k__Viruses|p__Nucleocytoviricota|c__MSBT18525|o__MSBT19816|f__MSBT21732|g__MSBT22358|s__MSBT22906	24	0	No	0.047883	24	0.603712	0
MSBT15602	k__Viruses|p__Pisuviricota|c__Pisoniviricetes|o__Nidovirales|f__Mononiviridae|g__MSBT11394|s__MSBT15602	24	0	No	0.04728	24	0.440487	0
MSBT13156	k__Viruses|p__Pisuviricota|c__Pisoniviricetes|o__Nidovirales|f__Mononiviridae|g__MSBT11196|s__MSBT13156	23	0	No	0.112389	23	0.997874	0
MSBT29131	k__Viruses|p__Uroviricota|c__Caudoviricetes|o__MSBT24190|f__MSBT25519|g__MSBT27170|s__MSBT29131	23	0	No	0.0682	23	0.996226	0
MSBT13227	k__Viruses|p__Pisuviricota|c__Pisoniviricetes|o__Nidovirales|f__Mononiviridae|g__MSBT11196|s__MSBT13227	23	0	No	0.091551	23	0.972622	0
MSBT29822	k__Viruses|p__Uroviricota|c__Caudoviricetes|o__MSBT24624|f__MSBT26118|g__MSBT27861|s__MSBT29822	23	0	No	0.107831	23	0.9641	0
MSBT14307	k__Viruses|p__Pisuviricota|c__Pisoniviricetes|o__Nidovirales|f__Mononiviridae|g__MSBT11196|s__MSBT14307	23	0	No	0.079274	23	0.946961	0
MSBT39572	k__Viruses|p__Duplornaviricota|c__Resentoviricetes|o__MSBT25002|f__MSBT26535|g__MSBT28322|s__MSBT39572	23	0	No	0.09422	23	0.946774	0
MSBT13848	k__Viruses|p__Pisuviricota|c__Pisoniviricetes|o__Nidovirales|f__Mononiviridae|g__MSBT11196|s__MSBT13848	23	0	No	0.085889	23	0.944152	0
MSBT15474	k__Viruses|p__Pisuviricota|c__Pisoniviricetes|o__Nidovirales|f__Mononiviridae|g__MSBT11308|s__MSBT15474	23	0	No	0.038	23	0.94107	0
MSBT13055	k__Viruses|p__Pisuviricota|c__Pisoniviricetes|o__Nidovirales|f__Mononiviridae|g__MSBT11196|s__MSBT13055	23	0	No	0.138091	23	0.938139	0
MSBT17812	k__Viruses|p__Preplasmiviricota|c__Maveriviricetes|o__MSBT11531|f__MSBT15745|g__MSBT16019|s__MSBT17812	23	0	No	0.083823	23	0.926565	0
MSBT13031	k__Viruses|p__Pisuviricota|c__Pisoniviricetes|o__Nidovirales|f__Mononiviridae|g__MSBT11196|s__MSBT13031	23	0	No	0.105889	23	0.91693	0.00795652
MSBT20136	k__Viruses|p__Peploviricota|c__Herviviricetes|o__Herpesvirales|f__MSBT17994|g__MSBT18828|s__MSBT20136	23	0	No	0.070417	23	0.913526	0
MSBT30355	k__Viruses|p__Duplornaviricota|c__Resentoviricetes|o__MSBT25002|f__MSBT26535|g__MSBT28322|s__MSBT30355	23	0	No	0.039954	23	0.911304	0
MSBT13697	k__Viruses|p__Pisuviricota|c__Pisoniviricetes|o__Nidovirales|f__Mononiviridae|g__MSBT11196|s__MSBT13697	23	0	No	0.087271	23	0.904187	0
MSBT33103	k__Viruses|p__Negarnaviricota|c__Ellioviricetes|o__MSBT25030|f__MSBT26599|g__MSBT28558|s__MSBT33103	23	0	No	0.048191	23	0.893791	0
MSBT11999	k__Viruses|p__Uroviricota|c__Caudoviricetes|o__Kirjokansivirales|f__Graaviviridae|g__MSBT11012|s__MSBT11999	23	0	No	0.108217	23	0.890565	0
MSBT15172	k__Viruses|p__Pisuviricota|c__Pisoniviricetes|o__Nidovirales|f__Mononiviridae|g__MSBT11198|s__MSBT15172	23	0	No	0.084397	23	0.884352	0
MSBT20912	k__Viruses|p__Taleaviricota|c__Tokiviricetes|o__Ligamenvirales|f__MSBT18226|g__MSBT19223|s__MSBT20912	23	0	No	0.111094	23	0.869943	0
MSBT14601	k__Viruses|p__Pisuviricota|c__Pisoniviricetes|o__Nidovirales|f__Mononiviridae|g__MSBT11196|s__MSBT14601	23	0	No	0.107886	23	0.866557	0
MSBT13970	k__Viruses|p__Pisuviricota|c__Pisoniviricetes|o__Nidovirales|f__Mononiviridae|g__MSBT11196|s__MSBT13970	23	0	No	0.060674	23	0.866	0
MSBT14760	k__Viruses|p__Pisuviricota|c__Pisoniviricetes|o__Nidovirales|f__Mononiviridae|g__MSBT11196|s__MSBT14760	23	0	No	0.086951	23	0.86047	0
MSBT35144	k__Viruses|p__Negarnaviricota|c__Ellioviricetes|o__MSBT25030|f__MSBT26599|g__MSBT28558|s__MSBT35144	23	0	No	0.087803	23	0.85977	0
MSBT13382	k__Viruses|p__Pisuviricota|c__Pisoniviricetes|o__Nidovirales|f__Mononiviridae|g__MSBT11196|s__MSBT13382	23	0	No	0.097474	23	0.848539	0
MSBT11986	k__Viruses|p__Uroviricota|c__Caudoviricetes|o__Kirjokansivirales|f__Graaviviridae|g__MSBT10999|s__MSBT11986	23	0	No	0.13336	23	0.846174	0
MSBT13569	k__Viruses|p__Pisuviricota|c__Pisoniviricetes|o__Nidovirales|f__Mononiviridae|g__MSBT11196|s__MSBT13569	23	0	No	0.099171	23	0.8412	0
MSBT29379	k__Viruses|p__Uroviricota|c__Caudoviricetes|o__MSBT24303|f__MSBT25717|g__MSBT27418|s__MSBT29379	23	0	No	0.069034	23	0.826491	0
MSBT13303	k__Viruses|p__Pisuviricota|c__Pisoniviricetes|o__Nidovirales|f__Mononiviridae|g__MSBT11196|s__MSBT13303	23	0	No	0.0873	23	0.808574	0.0172652
MSBT13879	k__Viruses|p__Pisuviricota|c__Pisoniviricetes|o__Nidovirales|f__Mononiviridae|g__MSBT11196|s__MSBT13879	23	0	No	0.088974	23	0.790143	0
MSBT12880	k__Viruses|p__Pisuviricota|c__Pisoniviricetes|o__Nidovirales|f__Mononiviridae|g__MSBT11196|s__MSBT12880	23	0	No	0.077069	23	0.789274	0
MSBT25088	k__Viruses|p__Taleaviricota|c__Tokiviricetes|o__Ligamenvirales|f__MSBT18237|g__MSBT24005|s__MSBT25088	23	0	No	0.094486	23	0.787004	0
MSBT13484	k__Viruses|p__Pisuviricota|c__Pisoniviricetes|o__Nidovirales|f__Mononiviridae|g__MSBT11196|s__MSBT13484	23	0	No	0.069746	23	0.761043	0
MSBT11951	k__Viruses|p__Uroviricota|c__Caudoviricetes|o__Kirjokansivirales|f__Graaviviridae|g__MSBT10964|s__MSBT11951	23	0	No	0.121209	23	0.7591	0
MSBT29969	k__Viruses|p__Uroviricota|c__Caudoviricetes|o__MSBT24738|f__MSBT26254|g__MSBT28008|s__MSBT29969	23	0	No	0.070194	23	0.75793	0
MSBT14136	k__Viruses|p__Pisuviricota|c__Pisoniviricetes|o__Nidovirales|f__Mononiviridae|g__MSBT11196|s__MSBT14136	23	0	No	0.075991	23	0.751843	0
MSBT22850	k__Viruses|p__Nucleocytoviricota|c__MSBT18499|o__MSBT19787|f__MSBT21687|g__MSBT22302|s__MSBT22850	23	0	No	0.050757	23	0.744743	0
MSBT14881	k__Viruses|p__Pisuviricota|c__Pisoniviricetes|o__Nidovirales|f__Mononiviridae|g__MSBT11196|s__MSBT14881	23	0	No	0.071574	23	0.738022	0
MSBT29498	k__Viruses|p__Uroviricota|c__Caudoviricetes|o__MSBT24377|f__MSBT25818|g__MSBT27537|s__MSBT29498	23	0	No	0.053446	23	0.729948	0
MSBT22164	k__Viruses|p__Taleaviricota|c__Tokiviricetes|o__MSBT18436|f__MSBT19710|g__MSBT21574|s__MSBT22164	23	0	No	0.040931	23	0.728261	0
MSBT13997	k__Viruses|p__Pisuviricota|c__Pisoniviricetes|o__Nidovirales|f__Mononiviridae|g__MSBT11196|s__MSBT13997	23	0	No	0.0751	23	0.720387	0
MSBT12583	k__Viruses|p__Pisuviricota|c__Pisoniviricetes|o__Nidovirales|f__Mononiviridae|g__MSBT11196|s__MSBT12583	23	0	No	0.061869	23	0.678287	0
MSBT13225	k__Viruses|p__Pisuviricota|c__Pisoniviricetes|o__Nidovirales|f__Mononiviridae|g__MSBT11196|s__MSBT13225	23	0	No	0.063929	23	0.637235	0
MSBT14910	k__Viruses|p__Pisuviricota|c__Pisoniviricetes|o__Nidovirales|f__Mononiviridae|g__MSBT11196|s__MSBT14910	23	0	No	0.073766	23	0.623996	0
MSBT29217	k__Viruses|p__Uroviricota|c__Caudoviricetes|o__MSBT24234|f__MSBT25595|g__MSBT27256|s__MSBT29217	23	0	No	0.05802	23	0.61393	0
MSBT20678	k__Viruses|p__Taleaviricota|c__Tokiviricetes|o__Ligamenvirales|f__MSBT18226|g__MSBT19115|s__MSBT20678	23	0	No	0.0976	23	0.562943	0
MSBT12877	k__Viruses|p__Pisuviricota|c__Pisoniviricetes|o__Nidovirales|f__Mononiviridae|g__MSBT11196|s__MSBT12877	23	0	No	0.071314	23	0.54533	0
MSBT15268	k__Viruses|p__Pisuviricota|c__Pisoniviricetes|o__Nidovirales|f__Mononiviridae|g__MSBT11213|s__MSBT15268	23	0	No	0.052151	23	0.496426	0
MSBT13519	k__Viruses|p__Pisuviricota|c__Pisoniviricetes|o__Nidovirales|f__Mononiviridae|g__MSBT11196|s__MSBT13519	23	0	No	0.121391	23	0.459543	0
MSBT20745	k__Viruses|p__Taleaviricota|c__Tokiviricetes|o__Ligamenvirales|f__MSBT18226|g__MSBT19142|s__MSBT20745	22	0	No	0.097211	22	0.996409	0
MSBT20886	k__Viruses|p__Taleaviricota|c__Tokiviricetes|o__Ligamenvirales|f__MSBT18226|g__MSBT19209|s__MSBT20886	22	0	No	0.102529	22	0.986695	0
MSBT28833	k__Viruses|p__Uroviricota|c__Caudoviricetes|o__MSBT24054|f__MSBT25271|g__MSBT26872|s__MSBT28833	22	0	No	0.062174	22	0.972945	0
MSBT20904	k__Viruses|p__Taleaviricota|c__Tokiviricetes|o__Ligamenvirales|f__MSBT18226|g__MSBT19220|s__MSBT20904	22	0	No	0.107269	22	0.961541	0
MSBT20897	k__Viruses|p__Taleaviricota|c__Tokiviricetes|o__Ligamenvirales|f__MSBT18226|g__MSBT19218|s__MSBT20897	22	0	No	0.131037	22	0.950586	0
MSBT22111	k__Viruses|p__Taleaviricota|c__Tokiviricetes|o__MSBT18405|f__MSBT19679|g__MSBT21538|s__MSBT22111	22	0	No	0.038589	22	0.940127	0
MSBT20763	k__Viruses|p__Taleaviricota|c__Tokiviricetes|o__Ligamenvirales|f__MSBT18226|g__MSBT19150|s__MSBT20763	22	0	No	0.084431	22	0.928982	0
MSBT1097	k__Viruses|p__Cressdnaviricota|c__Arfiviricetes|o__Mulpavirales|f__Nanoviridae|g__Babuvirus|s__Banana_bunchy_top_virus__clade_2	0	22	Yes	0.031003	22	0.924209	0
MSBT14436	k__Viruses|p__Pisuviricota|c__Pisoniviricetes|o__Nidovirales|f__Mononiviridae|g__MSBT11196|s__MSBT14436	22	0	No	0.081026	22	0.917277	0
MSBT14936	k__Viruses|p__Pisuviricota|c__Pisoniviricetes|o__Nidovirales|f__Mononiviridae|g__MSBT11196|s__MSBT14936	22	0	No	0.085646	22	0.902923	0
MSBT13288	k__Viruses|p__Pisuviricota|c__Pisoniviricetes|o__Nidovirales|f__Mononiviridae|g__MSBT11196|s__MSBT13288	22	0	No	0.113651	22	0.88565	0
MSBT29041	k__Viruses|p__Uroviricota|c__Caudoviricetes|o__MSBT24141|f__MSBT25446|g__MSBT27080|s__MSBT29041	22	0	No	0.074234	22	0.8629	0
MSBT29444	k__Viruses|p__Uroviricota|c__Caudoviricetes|o__MSBT24338|f__MSBT25767|g__MSBT27483|s__MSBT29444	22	0	No	0.086203	22	0.85605	0
MSBT14226	k__Viruses|p__Pisuviricota|c__Pisoniviricetes|o__Nidovirales|f__Mononiviridae|g__MSBT11196|s__MSBT14226	22	0	No	0.076651	22	0.842559	0.00323636
MSBT14822	k__Viruses|p__Pisuviricota|c__Pisoniviricetes|o__Nidovirales|f__Mononiviridae|g__MSBT11196|s__MSBT14822	22	0	No	0.08482	22	0.841877	0
MSBT21176	k__Viruses|p__Taleaviricota|c__Tokiviricetes|o__Ligamenvirales|f__MSBT18232|g__MSBT19416|s__MSBT21176	22	0	No	0.070506	22	0.835368	0
MSBT13746	k__Viruses|p__Pisuviricota|c__Pisoniviricetes|o__Nidovirales|f__Mononiviridae|g__MSBT11196|s__MSBT13746	22	0	No	0.094794	22	0.834936	0
MSBT12504	k__Viruses|p__Pisuviricota|c__Pisoniviricetes|o__Nidovirales|f__Mononiviridae|g__MSBT11196|s__MSBT12504	22	0	No	0.086434	22	0.832227	0
MSBT12732	k__Viruses|p__Pisuviricota|c__Pisoniviricetes|o__Nidovirales|f__Mononiviridae|g__MSBT11196|s__MSBT12732	22	0	No	0.15642	22	0.825395	0
MSBT21420	k__Viruses|p__Taleaviricota|c__Tokiviricetes|o__Ligamenvirales|f__MSBT18308|g__MSBT19577|s__MSBT21420	22	0	No	0.056771	22	0.824409	0
MSBT13909	k__Viruses|p__Pisuviricota|c__Pisoniviricetes|o__Nidovirales|f__Mononiviridae|g__MSBT11196|s__MSBT13909	22	0	No	0.095129	22	0.817536	0
MSBT15449	k__Viruses|p__Pisuviricota|c__Pisoniviricetes|o__Nidovirales|f__Mononiviridae|g__MSBT11291|s__MSBT15449	22	0	No	0.068726	22	0.816036	0
MSBT21222	k__Viruses|p__Taleaviricota|c__Tokiviricetes|o__Ligamenvirales|f__MSBT18232|g__MSBT19430|s__MSBT21222	22	0	No	0.084451	22	0.814664	0
MSBT15340	k__Viruses|p__Pisuviricota|c__Pisoniviricetes|o__Nidovirales|f__Mononiviridae|g__MSBT11238|s__MSBT15340	22	0	No	0.038057	22	0.801955	0
MSBT16731	k__Viruses|p__Pisuviricota|c__Pisoniviricetes|o__Nidovirales|f__Mononiviridae|g__MSBT11210|s__MSBT16731	22	0	No	0.079906	22	0.770445	0
MSBT15228	k__Viruses|p__Pisuviricota|c__Pisoniviricetes|o__Nidovirales|f__Mononiviridae|g__MSBT11207|s__MSBT15228	22	0	No	0.046217	22	0.733141	0
MSBT13001	k__Viruses|p__Pisuviricota|c__Pisoniviricetes|o__Nidovirales|f__Mononiviridae|g__MSBT11196|s__MSBT13001	22	0	No	0.072183	22	0.725332	0
MSBT14947	k__Viruses|p__Pisuviricota|c__Pisoniviricetes|o__Nidovirales|f__Mononiviridae|g__MSBT11196|s__MSBT14947	22	0	No	0.068646	22	0.714414	0
MSBT20786	k__Viruses|p__Taleaviricota|c__Tokiviricetes|o__Ligamenvirales|f__MSBT18226|g__MSBT19158|s__MSBT20786	22	0	No	0.06066	22	0.709764	0
MSBT12340	k__Viruses|p__Pisuviricota|c__Pisoniviricetes|o__Nidovirales|f__Mononiviridae|g__MSBT11196|s__MSBT12340	22	0	No	0.089757	22	0.706418	0
MSBT13965	k__Viruses|p__Pisuviricota|c__Pisoniviricetes|o__Nidovirales|f__Mononiviridae|g__MSBT11196|s__MSBT13965	22	0	No	0.060863	22	0.702218	0
MSBT15004	k__Viruses|p__Pisuviricota|c__Pisoniviricetes|o__Nidovirales|f__Mononiviridae|g__MSBT11196|s__MSBT15004	22	0	No	0.123886	22	0.699782	0
MSBT12893	k__Viruses|p__Pisuviricota|c__Pisoniviricetes|o__Nidovirales|f__Mononiviridae|g__MSBT11196|s__MSBT12893	22	0	No	0.066337	22	0.680141	0
MSBT23496	k__Viruses|p__Pisuviricota|c__Pisoniviricetes|o__Nidovirales|f__Mononiviridae|g__MSBT11308|s__MSBT23496	22	0	No	0.157406	22	0.640514	0
MSBT12867	k__Viruses|p__Pisuviricota|c__Pisoniviricetes|o__Nidovirales|f__Mononiviridae|g__MSBT11196|s__MSBT12867	22	0	No	0.087477	22	0.630036	0
MSBT13862	k__Viruses|p__Pisuviricota|c__Pisoniviricetes|o__Nidovirales|f__Mononiviridae|g__MSBT11196|s__MSBT13862	22	0	No	0.090031	22	0.600832	0
MSBT13276	k__Viruses|p__Pisuviricota|c__Pisoniviricetes|o__Nidovirales|f__Mononiviridae|g__MSBT11196|s__MSBT13276	22	0	No	0.062534	22	0.600105	0
MSBT40739	k__Viruses|p__Negarnaviricota|c__Ellioviricetes|o__MSBT25030|f__MSBT26610|g__MSBT28569|s__MSBT40739	22	0	No	0.044177	22	0.582214	0
MSBT21144	k__Viruses|p__Taleaviricota|c__Tokiviricetes|o__Ligamenvirales|f__MSBT18227|g__MSBT19400|s__MSBT21144	22	0	No	0.079963	22	0.575086	0
MSBT17023	k__Viruses|p__Pisuviricota|c__Pisoniviricetes|o__Nidovirales|f__Mononiviridae|g__MSBT11210|s__MSBT17023	22	0	No	0.131311	22	0.571777	0
MSBT13326	k__Viruses|p__Pisuviricota|c__Pisoniviricetes|o__Nidovirales|f__Mononiviridae|g__MSBT11196|s__MSBT13326	22	0	No	0.0685	22	0.557523	0
MSBT15664	k__Viruses|p__Pisuviricota|c__Pisoniviricetes|o__Nidovirales|f__Mononiviridae|g__MSBT11450|s__MSBT15664	21	0	No	0.030054	21	0.985852	0
MSBT16308	k__Viruses|p__Preplasmiviricota|c__Maveriviricetes|o__MSBT11504|f__MSBT15718|g__MSBT15992|s__MSBT16308	21	0	No	0.062771	21	0.984371	0
MSBT20656	k__Viruses|p__Taleaviricota|c__Tokiviricetes|o__Ligamenvirales|f__MSBT18226|g__MSBT19106|s__MSBT20656	21	0	No	0.1019	21	0.964638	0
MSBT34922	k__Viruses|p__Negarnaviricota|c__Ellioviricetes|o__MSBT25030|f__MSBT26599|g__MSBT28558|s__MSBT34922	21	0	No	0.121749	21	0.93689	0
MSBT13859	k__Viruses|p__Pisuviricota|c__Pisoniviricetes|o__Nidovirales|f__Mononiviridae|g__MSBT11196|s__MSBT13859	21	0	No	0.091389	21	0.935857	0
MSBT30528	k__Viruses|p__Duplornaviricota|c__Resentoviricetes|o__MSBT25002|f__MSBT26535|g__MSBT28368|s__MSBT30528	21	0	No	0.055049	21	0.934705	0
MSBT14953	k__Viruses|p__Pisuviricota|c__Pisoniviricetes|o__Nidovirales|f__Mononiviridae|g__MSBT11196|s__MSBT14953	21	0	No	0.070206	21	0.932481	0
MSBT12498	k__Viruses|p__Pisuviricota|c__Pisoniviricetes|o__Nidovirales|f__Mononiviridae|g__MSBT11196|s__MSBT12498	21	0	No	0.12226	21	0.916448	0
MSBT14411	k__Viruses|p__Pisuviricota|c__Pisoniviricetes|o__Nidovirales|f__Mononiviridae|g__MSBT11196|s__MSBT14411	21	0	No	0.116034	21	0.915543	0
MSBT35119	k__Viruses|p__Negarnaviricota|c__Ellioviricetes|o__MSBT25030|f__MSBT26599|g__MSBT28558|s__MSBT35119	21	0	No	0.078414	21	0.915276	0
MSBT13065	k__Viruses|p__Pisuviricota|c__Pisoniviricetes|o__Nidovirales|f__Mononiviridae|g__MSBT11196|s__MSBT13065	21	0	No	0.085546	21	0.912319	0
MSBT12811	k__Viruses|p__Pisuviricota|c__Pisoniviricetes|o__Nidovirales|f__Mononiviridae|g__MSBT11196|s__MSBT12811	21	0	No	0.09564	21	0.902267	0
MSBT23300	k__Viruses|p__Pisuviricota|c__Pisoniviricetes|o__Nidovirales|f__Mononiviridae|g__MSBT11308|s__MSBT23300	21	0	No	0.150437	21	0.897962	0
MSBT12030	k__Viruses|p__Uroviricota|c__Caudoviricetes|o__Kirjokansivirales|f__Graaviviridae|g__MSBT11043|s__MSBT12030	21	0	No	0.107623	21	0.894324	0
MSBT12199	k__Viruses|p__Pisuviricota|c__Pisoniviricetes|o__Nidovirales|f__Mononiviridae|g__MSBT11196|s__MSBT12199	21	0	No	0.061243	21	0.883057	0
MSBT32129	k__Viruses|p__Negarnaviricota|c__Ellioviricetes|o__MSBT25030|f__MSBT26632|g__MSBT28591|s__MSBT32129	21	0	No	0.073194	21	0.879186	0
MSBT12518	k__Viruses|p__Pisuviricota|c__Pisoniviricetes|o__Nidovirales|f__Mononiviridae|g__MSBT11196|s__MSBT12518	21	0	No	0.120597	21	0.878776	0
MSBT30074	k__Viruses|p__Uroviricota|c__Caudoviricetes|o__MSBT24828|f__MSBT26354|g__MSBT28113|s__MSBT30074	21	0	No	0.088646	21	0.870238	0
MSBT12432	k__Viruses|p__Pisuviricota|c__Pisoniviricetes|o__Nidovirales|f__Mononiviridae|g__MSBT11196|s__MSBT12432	21	0	No	0.089817	21	0.868152	0
MSBT14619	k__Viruses|p__Pisuviricota|c__Pisoniviricetes|o__Nidovirales|f__Mononiviridae|g__MSBT11196|s__MSBT14619	21	0	No	0.085994	21	0.867838	0
MSBT16686	k__Viruses|p__Pisuviricota|c__Pisoniviricetes|o__Nidovirales|f__Mononiviridae|g__MSBT11210|s__MSBT16686	21	0	No	0.084114	21	0.862776	0
MSBT20819	k__Viruses|p__Taleaviricota|c__Tokiviricetes|o__Ligamenvirales|f__MSBT18226|g__MSBT19174|s__MSBT20819	21	0	No	0.060154	21	0.853876	0
MSBT12777	k__Viruses|p__Pisuviricota|c__Pisoniviricetes|o__Nidovirales|f__Mononiviridae|g__MSBT11196|s__MSBT12777	21	0	No	0.092937	21	0.853505	0
MSBT14378	k__Viruses|p__Pisuviricota|c__Pisoniviricetes|o__Nidovirales|f__Mononiviridae|g__MSBT11196|s__MSBT14378	21	0	No	0.074297	21	0.852586	0
MSBT28712	k__Viruses|p__Uroviricota|c__Caudoviricetes|o__MSBT24033|f__MSBT25172|g__MSBT26751|s__MSBT28712	21	0	No	0.115834	21	0.836638	0
MSBT17335	k__Viruses|p__Pisuviricota|c__Pisoniviricetes|o__Nidovirales|f__Mononiviridae|g__MSBT11210|s__MSBT17335	21	0	No	0.110677	21	0.836257	0
MSBT12667	k__Viruses|p__Pisuviricota|c__Pisoniviricetes|o__Nidovirales|f__Mononiviridae|g__MSBT11196|s__MSBT12667	21	0	No	0.09812	21	0.834929	0
MSBT15060	k__Viruses|p__Pisuviricota|c__Pisoniviricetes|o__Nidovirales|f__Mononiviridae|g__MSBT11196|s__MSBT15060	21	0	No	0.078797	21	0.82849	0
MSBT14011	k__Viruses|p__Pisuviricota|c__Pisoniviricetes|o__Nidovirales|f__Mononiviridae|g__MSBT11196|s__MSBT14011	21	0	No	0.113091	21	0.827519	0
MSBT23776	k__Viruses|p__Pisuviricota|c__Pisoniviricetes|o__Nidovirales|f__Mononiviridae|g__MSBT11308|s__MSBT23776	21	0	No	0.116871	21	0.808167	0.00341429
MSBT14525	k__Viruses|p__Pisuviricota|c__Pisoniviricetes|o__Nidovirales|f__Mononiviridae|g__MSBT11196|s__MSBT14525	21	0	No	0.07054	21	0.802762	0
MSBT35000	k__Viruses|p__Negarnaviricota|c__Ellioviricetes|o__MSBT25030|f__MSBT26599|g__MSBT28558|s__MSBT35000	21	0	No	0.074909	21	0.795371	0.00726667
MSBT12750	k__Viruses|p__Pisuviricota|c__Pisoniviricetes|o__Nidovirales|f__Mononiviridae|g__MSBT11196|s__MSBT12750	21	0	No	0.055426	21	0.792567	0
MSBT13103	k__Viruses|p__Pisuviricota|c__Pisoniviricetes|o__Nidovirales|f__Mononiviridae|g__MSBT11196|s__MSBT13103	21	0	No	0.067889	21	0.779433	0
MSBT29103	k__Viruses|p__Uroviricota|c__Caudoviricetes|o__MSBT24177|f__MSBT25498|g__MSBT27142|s__MSBT29103	21	0	No	0.086946	21	0.777881	0
MSBT20196	k__Viruses|p__Dividoviricota|c__Laserviricetes|o__Halopanivirales|f__MSBT18042|g__MSBT18886|s__MSBT20196	21	0	No	0.060646	21	0.776262	0
MSBT28941	k__Viruses|p__Uroviricota|c__Caudoviricetes|o__MSBT24094|f__MSBT25364|g__MSBT26980|s__MSBT28941	21	0	No	0.092486	21	0.774229	0
MSBT17883	k__Viruses|p__Preplasmiviricota|c__Maveriviricetes|o__MSBT11531|f__MSBT15745|g__MSBT16019|s__MSBT17883	21	0	No	0.068709	21	0.773933	0
MSBT13241	k__Viruses|p__Pisuviricota|c__Pisoniviricetes|o__Nidovirales|f__Mononiviridae|g__MSBT11196|s__MSBT13241	21	0	No	0.066157	21	0.771995	0
MSBT16849	k__Viruses|p__Pisuviricota|c__Pisoniviricetes|o__Nidovirales|f__Mononiviridae|g__MSBT11210|s__MSBT16849	21	0	No	0.054834	21	0.768833	0
MSBT17582	k__Viruses|p__Pisuviricota|c__Pisoniviricetes|o__Nidovirales|f__Mononiviridae|g__MSBT11210|s__MSBT17582	21	0	No	0.108863	21	0.751757	0
MSBT28725	k__Viruses|p__Uroviricota|c__Caudoviricetes|o__MSBT24033|f__MSBT25183|g__MSBT26764|s__MSBT28725	21	0	No	0.08336	21	0.7379	0
MSBT17172	k__Viruses|p__Pisuviricota|c__Pisoniviricetes|o__Nidovirales|f__Mononiviridae|g__MSBT11210|s__MSBT17172	21	0	No	0.0984	21	0.73471	0
MSBT23944	k__Viruses|p__Pisuviricota|c__Pisoniviricetes|o__Nidovirales|f__Mononiviridae|g__MSBT11308|s__MSBT23944	21	0	No	0.101823	21	0.734476	0.00162381
MSBT15030	k__Viruses|p__Pisuviricota|c__Pisoniviricetes|o__Nidovirales|f__Mononiviridae|g__MSBT11196|s__MSBT15030	21	0	No	0.121703	21	0.730738	0
MSBT14800	k__Viruses|p__Pisuviricota|c__Pisoniviricetes|o__Nidovirales|f__Mononiviridae|g__MSBT11196|s__MSBT14800	21	0	No	0.071757	21	0.729938	0
MSBT14641	k__Viruses|p__Pisuviricota|c__Pisoniviricetes|o__Nidovirales|f__Mononiviridae|g__MSBT11196|s__MSBT14641	21	0	No	0.09334	21	0.722519	0
MSBT13383	k__Viruses|p__Pisuviricota|c__Pisoniviricetes|o__Nidovirales|f__Mononiviridae|g__MSBT11196|s__MSBT13383	21	0	No	0.071711	21	0.711371	0
MSBT13947	k__Viruses|p__Pisuviricota|c__Pisoniviricetes|o__Nidovirales|f__Mononiviridae|g__MSBT11196|s__MSBT13947	21	0	No	0.098214	21	0.707095	0
MSBT22866	k__Viruses|p__Nucleocytoviricota|c__MSBT18506|o__MSBT19795|f__MSBT21698|g__MSBT22318|s__MSBT22866	21	0	No	0.032031	21	0.705038	0
MSBT20922	k__Viruses|p__Taleaviricota|c__Tokiviricetes|o__Ligamenvirales|f__MSBT18226|g__MSBT19230|s__MSBT20922	21	0	No	0.077409	21	0.699371	0
MSBT13699	k__Viruses|p__Pisuviricota|c__Pisoniviricetes|o__Nidovirales|f__Mononiviridae|g__MSBT11196|s__MSBT13699	21	0	No	0.065006	21	0.697176	0
MSBT21293	k__Viruses|p__Taleaviricota|c__Tokiviricetes|o__Ligamenvirales|f__MSBT18237|g__MSBT19481|s__MSBT21293	21	0	No	0.072366	21	0.695952	0
MSBT14801	k__Viruses|p__Pisuviricota|c__Pisoniviricetes|o__Nidovirales|f__Mononiviridae|g__MSBT11196|s__MSBT14801	21	0	No	0.054371	21	0.68481	0.0124
MSBT14426	k__Viruses|p__Pisuviricota|c__Pisoniviricetes|o__Nidovirales|f__Mononiviridae|g__MSBT11196|s__MSBT14426	21	0	No	0.082629	21	0.676476	0
MSBT17441	k__Viruses|p__Pisuviricota|c__Pisoniviricetes|o__Nidovirales|f__Mononiviridae|g__MSBT11210|s__MSBT17441	21	0	No	0.113554	21	0.662781	0
MSBT12456	k__Viruses|p__Pisuviricota|c__Pisoniviricetes|o__Nidovirales|f__Mononiviridae|g__MSBT11196|s__MSBT12456	21	0	No	0.070894	21	0.630538	0
MSBT12366	k__Viruses|p__Pisuviricota|c__Pisoniviricetes|o__Nidovirales|f__Mononiviridae|g__MSBT11196|s__MSBT12366	21	0	No	0.055794	21	0.618443	0
MSBT23722	k__Viruses|p__Pisuviricota|c__Pisoniviricetes|o__Nidovirales|f__Mononiviridae|g__MSBT11308|s__MSBT23722	21	0	No	0.102494	21	0.60849	0
MSBT12178	k__Viruses|p__Uroviricota|c__Caudoviricetes|o__Kirjokansivirales|f__Graaviviridae|g__MSBT11191|s__MSBT12178	21	0	No	0.094497	21	0.602733	0
MSBT16695	k__Viruses|p__Pisuviricota|c__Pisoniviricetes|o__Nidovirales|f__Mononiviridae|g__MSBT11210|s__MSBT16695	21	0	No	0.157189	21	0.592629	0
MSBT40468	k__Viruses|p__Negarnaviricota|c__Ellioviricetes|o__MSBT25030|f__MSBT26610|g__MSBT28569|s__MSBT40468	21	0	No	0.078449	21	0.576795	0
MSBT450	k__Viruses|p__Peploviricota|c__Herviviricetes|o__Herpesvirales|f__Herpesviridae|g__Percavirus|s__Equid_gammaherpesvirus_2	0	20	Yes	0.241869	20	1	0
MSBT524	k__Viruses|p__Peploviricota|c__Herviviricetes|o__Herpesvirales|f__Herpesviridae|g__Simplexvirus|s__Macacine_alphaherpesvirus_1	0	20	Yes	0.167357	20	1	0
MSBT1174	k__Viruses|p__Cressdnaviricota|c__Arfiviricetes|o__Cirlivirales|f__Circoviridae|g__Circovirus|s__Beak_and_feather_disease_virus__clade_24	0	20	Yes	0.010346	20	0.999575	0
MSBT16782	k__Viruses|p__Pisuviricota|c__Pisoniviricetes|o__Nidovirales|f__Mononiviridae|g__MSBT11210|s__MSBT16782	20	0	No	0.164226	20	0.98258	0
MSBT28985	k__Viruses|p__Uroviricota|c__Caudoviricetes|o__MSBT24109|f__MSBT25399|g__MSBT27024|s__MSBT28985	20	0	No	0.085114	20	0.982045	0
MSBT16276	k__Viruses|p__Preplasmiviricota|c__Maveriviricetes|o__MSBT11492|f__MSBT15706|g__MSBT15980|s__MSBT16276	20	0	No	0.013671	20	0.979365	0
MSBT32720	k__Viruses|p__Negarnaviricota|c__Ellioviricetes|o__MSBT25030|f__MSBT26632|g__MSBT28591|s__MSBT32720	20	0	No	0.095354	20	0.95786	0
MSBT12743	k__Viruses|p__Pisuviricota|c__Pisoniviricetes|o__Nidovirales|f__Mononiviridae|g__MSBT11196|s__MSBT12743	20	0	No	0.077943	20	0.95002	0
MSBT14055	k__Viruses|p__Pisuviricota|c__Pisoniviricetes|o__Nidovirales|f__Mononiviridae|g__MSBT11196|s__MSBT14055	20	0	No	0.114203	20	0.94596	0
MSBT13688	k__Viruses|p__Pisuviricota|c__Pisoniviricetes|o__Nidovirales|f__Mononiviridae|g__MSBT11196|s__MSBT13688	20	0	No	0.140931	20	0.94154	0.00355
MSBT20830	k__Viruses|p__Taleaviricota|c__Tokiviricetes|o__Ligamenvirales|f__MSBT18226|g__MSBT19180|s__MSBT20830	20	0	No	0.082917	20	0.93286	0
MSBT14396	k__Viruses|p__Pisuviricota|c__Pisoniviricetes|o__Nidovirales|f__Mononiviridae|g__MSBT11196|s__MSBT14396	20	0	No	0.094774	20	0.923645	0
MSBT29106	k__Viruses|p__Uroviricota|c__Caudoviricetes|o__MSBT24178|f__MSBT25500|g__MSBT27145|s__MSBT29106	20	0	No	0.091583	20	0.92106	0
MSBT13186	k__Viruses|p__Pisuviricota|c__Pisoniviricetes|o__Nidovirales|f__Mononiviridae|g__MSBT11196|s__MSBT13186	20	0	No	0.099023	20	0.920965	0
MSBT12095	k__Viruses|p__Uroviricota|c__Caudoviricetes|o__Kirjokansivirales|f__Graaviviridae|g__MSBT11108|s__MSBT12095	20	0	No	0.1053	20	0.916905	0
MSBT40210	k__Viruses|p__Negarnaviricota|c__Ellioviricetes|o__MSBT25030|f__MSBT26610|g__MSBT28569|s__MSBT40210	20	0	No	0.065511	20	0.91536	0
MSBT17720	k__Viruses|p__Preplasmiviricota|c__Maveriviricetes|o__MSBT11531|f__MSBT15745|g__MSBT16019|s__MSBT17720	20	0	No	0.094346	20	0.90649	0
MSBT14262	k__Viruses|p__Pisuviricota|c__Pisoniviricetes|o__Nidovirales|f__Mononiviridae|g__MSBT11196|s__MSBT14262	20	0	No	0.099503	20	0.90069	0
MSBT13409	k__Viruses|p__Pisuviricota|c__Pisoniviricetes|o__Nidovirales|f__Mononiviridae|g__MSBT11196|s__MSBT13409	20	0	No	0.097566	20	0.89771	0
MSBT14523	k__Viruses|p__Pisuviricota|c__Pisoniviricetes|o__Nidovirales|f__Mononiviridae|g__MSBT11196|s__MSBT14523	20	0	No	0.111426	20	0.885235	0
MSBT13995	k__Viruses|p__Pisuviricota|c__Pisoniviricetes|o__Nidovirales|f__Mononiviridae|g__MSBT11196|s__MSBT13995	20	0	No	0.067	20	0.873125	0
MSBT14677	k__Viruses|p__Pisuviricota|c__Pisoniviricetes|o__Nidovirales|f__Mononiviridae|g__MSBT11196|s__MSBT14677	20	0	No	0.080771	20	0.864195	0
MSBT11813	k__Viruses|p__Uroviricota|c__Caudoviricetes|o__Kirjokansivirales|f__Graaviviridae|g__MSBT10826|s__MSBT11813	20	0	No	0.081483	20	0.86233	0
MSBT17957	k__Viruses|p__Preplasmiviricota|c__Maveriviricetes|o__MSBT11531|f__MSBT15745|g__MSBT16019|s__MSBT17957	20	0	No	0.093294	20	0.856095	0
MSBT12159	k__Viruses|p__Uroviricota|c__Caudoviricetes|o__Kirjokansivirales|f__Graaviviridae|g__MSBT11172|s__MSBT12159	20	0	No	0.143423	20	0.85266	0.008445
MSBT32151	k__Viruses|p__Negarnaviricota|c__Ellioviricetes|o__MSBT25030|f__MSBT26632|g__MSBT28591|s__MSBT32151	20	0	No	0.117906	20	0.85134	0
MSBT14929	k__Viruses|p__Pisuviricota|c__Pisoniviricetes|o__Nidovirales|f__Mononiviridae|g__MSBT11196|s__MSBT14929	20	0	No	0.091331	20	0.847935	0
MSBT17390	k__Viruses|p__Pisuviricota|c__Pisoniviricetes|o__Nidovirales|f__Mononiviridae|g__MSBT11210|s__MSBT17390	20	0	No	0.1629	20	0.839595	0
MSBT16921	k__Viruses|p__Pisuviricota|c__Pisoniviricetes|o__Nidovirales|f__Mononiviridae|g__MSBT11210|s__MSBT16921	20	0	No	0.132803	20	0.828615	0
MSBT12043	k__Viruses|p__Uroviricota|c__Caudoviricetes|o__Kirjokansivirales|f__Graaviviridae|g__MSBT11056|s__MSBT12043	20	0	No	0.092209	20	0.809875	0
MSBT14052	k__Viruses|p__Pisuviricota|c__Pisoniviricetes|o__Nidovirales|f__Mononiviridae|g__MSBT11196|s__MSBT14052	20	0	No	0.076589	20	0.80816	0
MSBT14544	k__Viruses|p__Pisuviricota|c__Pisoniviricetes|o__Nidovirales|f__Mononiviridae|g__MSBT11196|s__MSBT14544	20	0	No	0.091829	20	0.79111	0
MSBT13568	k__Viruses|p__Pisuviricota|c__Pisoniviricetes|o__Nidovirales|f__Mononiviridae|g__MSBT11196|s__MSBT13568	20	0	No	0.083026	20	0.77111	0
MSBT28702	k__Viruses|p__Uroviricota|c__Caudoviricetes|o__MSBT24033|f__MSBT25164|g__MSBT26741|s__MSBT28702	20	0	No	0.169991	20	0.765155	0
MSBT13665	k__Viruses|p__Pisuviricota|c__Pisoniviricetes|o__Nidovirales|f__Mononiviridae|g__MSBT11196|s__MSBT13665	20	0	No	0.085483	20	0.76402	0
MSBT1277	k__Viruses|p__Uroviricota|c__Caudoviricetes|o__Crassvirales|f__Suoliviridae|g__Culoivirus|s__Culoivirus_faecalis	19	1	Yes	0.127486	20	0.753765	0
MSBT14509	k__Viruses|p__Pisuviricota|c__Pisoniviricetes|o__Nidovirales|f__Mononiviridae|g__MSBT11196|s__MSBT14509	20	0	No	0.077926	20	0.744315	0
MSBT23393	k__Viruses|p__Pisuviricota|c__Pisoniviricetes|o__Nidovirales|f__Mononiviridae|g__MSBT11308|s__MSBT23393	20	0	No	0.122649	20	0.736765	0
MSBT13945	k__Viruses|p__Pisuviricota|c__Pisoniviricetes|o__Nidovirales|f__Mononiviridae|g__MSBT11196|s__MSBT13945	20	0	No	0.10052	20	0.726985	0
MSBT13277	k__Viruses|p__Pisuviricota|c__Pisoniviricetes|o__Nidovirales|f__Mononiviridae|g__MSBT11196|s__MSBT13277	20	0	No	0.081877	20	0.71222	0.008165
MSBT12547	k__Viruses|p__Pisuviricota|c__Pisoniviricetes|o__Nidovirales|f__Mononiviridae|g__MSBT11196|s__MSBT12547	20	0	No	0.104103	20	0.698775	0
MSBT21019	k__Viruses|p__Taleaviricota|c__Tokiviricetes|o__Ligamenvirales|f__MSBT18226|g__MSBT19304|s__MSBT21019	20	0	No	0.09516	20	0.68352	0
MSBT15053	k__Viruses|p__Pisuviricota|c__Pisoniviricetes|o__Nidovirales|f__Mononiviridae|g__MSBT11196|s__MSBT15053	20	0	No	0.06	20	0.674035	0
MSBT13467	k__Viruses|p__Pisuviricota|c__Pisoniviricetes|o__Nidovirales|f__Mononiviridae|g__MSBT11196|s__MSBT13467	20	0	No	0.095811	20	0.67346	0
MSBT13002	k__Viruses|p__Pisuviricota|c__Pisoniviricetes|o__Nidovirales|f__Mononiviridae|g__MSBT11196|s__MSBT13002	20	0	No	0.071877	20	0.65191	0
MSBT12119	k__Viruses|p__Uroviricota|c__Caudoviricetes|o__Kirjokansivirales|f__Graaviviridae|g__MSBT11132|s__MSBT12119	20	0	No	0.067229	20	0.638605	0
MSBT13635	k__Viruses|p__Pisuviricota|c__Pisoniviricetes|o__Nidovirales|f__Mononiviridae|g__MSBT11196|s__MSBT13635	20	0	No	0.097997	20	0.634345	0
MSBT20352	k__Viruses|p__Dividoviricota|c__Laserviricetes|o__Halopanivirales|f__MSBT18128|g__MSBT18972|s__MSBT20352	20	0	No	0.056394	20	0.631205	0
MSBT12081	k__Viruses|p__Uroviricota|c__Caudoviricetes|o__Kirjokansivirales|f__Graaviviridae|g__MSBT11094|s__MSBT12081	20	0	No	0.077951	20	0.62668	0
MSBT13606	k__Viruses|p__Pisuviricota|c__Pisoniviricetes|o__Nidovirales|f__Mononiviridae|g__MSBT11196|s__MSBT13606	20	0	No	0.053991	20	0.6199	0
MSBT14125	k__Viruses|p__Pisuviricota|c__Pisoniviricetes|o__Nidovirales|f__Mononiviridae|g__MSBT11196|s__MSBT14125	20	0	No	0.054371	20	0.614875	0
MSBT23295	k__Viruses|p__Pisuviricota|c__Pisoniviricetes|o__Nidovirales|f__Mononiviridae|g__MSBT11308|s__MSBT23295	20	0	No	0.088011	20	0.601405	0
MSBT21125	k__Viruses|p__Taleaviricota|c__Tokiviricetes|o__Ligamenvirales|f__MSBT18226|g__MSBT19386|s__MSBT21125	20	0	No	0.064229	20	0.59965	0
MSBT32935	k__Viruses|p__Negarnaviricota|c__Ellioviricetes|o__MSBT25030|f__MSBT26632|g__MSBT28591|s__MSBT32935	20	0	No	0.051494	20	0.57439	0
MSBT17487	k__Viruses|p__Pisuviricota|c__Pisoniviricetes|o__Nidovirales|f__Mononiviridae|g__MSBT11210|s__MSBT17487	20	0	No	0.073671	20	0.559625	0
MSBT12687	k__Viruses|p__Pisuviricota|c__Pisoniviricetes|o__Nidovirales|f__Mononiviridae|g__MSBT11196|s__MSBT12687	20	0	No	0.110843	20	0.55842	0
MSBT16393	k__Viruses|p__Preplasmiviricota|c__Maveriviricetes|o__MSBT11543|f__MSBT15757|g__MSBT16031|s__MSBT16393	20	0	No	0.027129	20	0.50887	0
MSBT1001	k__Viruses|p__Duplornaviricota|c__Resentoviricetes|o__Reovirales|f__Sedoreoviridae|g__Orbivirus|s__African_horse_sickness_virus__clade_5	0	20	Yes	0.088237	20	0.03861	0
MSBT673	k__Viruses|p__Peploviricota|c__Herviviricetes|o__Herpesvirales|f__Herpesviridae|g__Varicellovirus|s__Human_alphaherpesvirus_3	0	19	Yes	0.185723	19	1	0
MSBT1069	k__Viruses|p__Preplasmiviricota|c__Tectiliviricetes|o__Rowavirales|f__Adenoviridae|g__Mastadenovirus|s__Human_mastadenovirus_G__clade_0	0	19	Yes	0.158614	19	1	0
MSBT651	k__Viruses|p__Peploviricota|c__Herviviricetes|o__Herpesvirales|f__Herpesviridae|g__Muromegalovirus|s__Murid_betaherpesvirus_1	0	19	Yes	0.284497	19	0.999947	0
MSBT860	k__Viruses|p__Cressdnaviricota|c__Arfiviricetes|o__Cirlivirales|f__Circoviridae|g__Circovirus|s__Beak_and_feather_disease_virus__clade_17	0	19	Yes	0.006569	19	0.992726	0
MSBT50	k__Viruses|p__Kitrinoviricota|c__Flasuviricetes|o__Amarillovirales|f__Flaviviridae|g__Pestivirus|s__Pestivirus_C__clade_0	0	19	Yes	0.045186	19	0.984511	0
MSBT13706	k__Viruses|p__Pisuviricota|c__Pisoniviricetes|o__Nidovirales|f__Mononiviridae|g__MSBT11196|s__MSBT13706	19	0	No	0.081466	19	0.979237	0
MSBT16352	k__Viruses|p__Preplasmiviricota|c__Maveriviricetes|o__MSBT11529|f__MSBT15743|g__MSBT16017|s__MSBT16352	19	0	No	0.022757	19	0.975921	0
MSBT17690	k__Viruses|p__Preplasmiviricota|c__Maveriviricetes|o__MSBT11531|f__MSBT15745|g__MSBT16019|s__MSBT17690	19	0	No	0.107543	19	0.975079	0
MSBT20646	k__Viruses|p__Taleaviricota|c__Tokiviricetes|o__Ligamenvirales|f__MSBT18226|g__MSBT19103|s__MSBT20646	19	0	No	0.089089	19	0.943963	0
MSBT16889	k__Viruses|p__Pisuviricota|c__Pisoniviricetes|o__Nidovirales|f__Mononiviridae|g__MSBT11210|s__MSBT16889	19	0	No	0.137591	19	0.938132	0
MSBT13618	k__Viruses|p__Pisuviricota|c__Pisoniviricetes|o__Nidovirales|f__Mononiviridae|g__MSBT11196|s__MSBT13618	19	0	No	0.120789	19	0.9318	0
MSBT13547	k__Viruses|p__Pisuviricota|c__Pisoniviricetes|o__Nidovirales|f__Mononiviridae|g__MSBT11196|s__MSBT13547	19	0	No	0.069971	19	0.926726	0
MSBT28826	k__Viruses|p__Uroviricota|c__Caudoviricetes|o__MSBT24052|f__MSBT25266|g__MSBT26865|s__MSBT28826	19	0	No	0.082574	19	0.925763	0
MSBT15321	k__Viruses|p__Pisuviricota|c__Pisoniviricetes|o__Nidovirales|f__Mononiviridae|g__MSBT11231|s__MSBT15321	19	0	No	0.049514	19	0.922884	0
MSBT11881	k__Viruses|p__Uroviricota|c__Caudoviricetes|o__Kirjokansivirales|f__Graaviviridae|g__MSBT10894|s__MSBT11881	19	0	No	0.132886	19	0.914389	0
MSBT38789	k__Viruses|p__Peploviricota|c__MSBT36615|o__MSBT37033|f__MSBT37499|g__MSBT38114|s__MSBT38789	19	0	No	0.027537	19	0.912332	0
MSBT13015	k__Viruses|p__Pisuviricota|c__Pisoniviricetes|o__Nidovirales|f__Mononiviridae|g__MSBT11196|s__MSBT13015	19	0	No	0.057594	19	0.910989	0
MSBT17141	k__Viruses|p__Pisuviricota|c__Pisoniviricetes|o__Nidovirales|f__Mononiviridae|g__MSBT11210|s__MSBT17141	19	0	No	0.11478	19	0.908284	0
MSBT17300	k__Viruses|p__Pisuviricota|c__Pisoniviricetes|o__Nidovirales|f__Mononiviridae|g__MSBT11210|s__MSBT17300	19	0	No	0.084377	19	0.895679	0
MSBT12962	k__Viruses|p__Pisuviricota|c__Pisoniviricetes|o__Nidovirales|f__Mononiviridae|g__MSBT11196|s__MSBT12962	19	0	No	0.101346	19	0.895579	0
MSBT13097	k__Viruses|p__Pisuviricota|c__Pisoniviricetes|o__Nidovirales|f__Mononiviridae|g__MSBT11196|s__MSBT13097	19	0	No	0.071077	19	0.894795	0
MSBT14027	k__Viruses|p__Pisuviricota|c__Pisoniviricetes|o__Nidovirales|f__Mononiviridae|g__MSBT11196|s__MSBT14027	19	0	No	0.118966	19	0.894747	0
MSBT17076	k__Viruses|p__Pisuviricota|c__Pisoniviricetes|o__Nidovirales|f__Mononiviridae|g__MSBT11210|s__MSBT17076	19	0	No	0.109714	19	0.889442	0.00423158
MSBT39447	k__Viruses|p__Taleaviricota|c__Tokiviricetes|o__Ligamenvirales|f__MSBT18232|g__MSBT19414|s__MSBT39447	19	0	No	0.138857	19	0.881847	0
MSBT40786	k__Viruses|p__Negarnaviricota|c__Ellioviricetes|o__MSBT25030|f__MSBT26610|g__MSBT28569|s__MSBT40786	19	0	No	0.085026	19	0.874879	0
MSBT13374	k__Viruses|p__Pisuviricota|c__Pisoniviricetes|o__Nidovirales|f__Mononiviridae|g__MSBT11196|s__MSBT13374	19	0	No	0.069846	19	0.873395	0
MSBT13962	k__Viruses|p__Pisuviricota|c__Pisoniviricetes|o__Nidovirales|f__Mononiviridae|g__MSBT11196|s__MSBT13962	19	0	No	0.09574	19	0.873032	0
MSBT12775	k__Viruses|p__Pisuviricota|c__Pisoniviricetes|o__Nidovirales|f__Mononiviridae|g__MSBT11196|s__MSBT12775	19	0	No	0.0955	19	0.872468	0
MSBT12937	k__Viruses|p__Pisuviricota|c__Pisoniviricetes|o__Nidovirales|f__Mononiviridae|g__MSBT11196|s__MSBT12937	19	0	No	0.091469	19	0.8615	0
MSBT14284	k__Viruses|p__Pisuviricota|c__Pisoniviricetes|o__Nidovirales|f__Mononiviridae|g__MSBT11196|s__MSBT14284	19	0	No	0.082177	19	0.856895	0
MSBT13019	k__Viruses|p__Pisuviricota|c__Pisoniviricetes|o__Nidovirales|f__Mononiviridae|g__MSBT11196|s__MSBT13019	19	0	No	0.086929	19	0.851379	0
MSBT16728	k__Viruses|p__Pisuviricota|c__Pisoniviricetes|o__Nidovirales|f__Mononiviridae|g__MSBT11210|s__MSBT16728	19	0	No	0.052437	19	0.843095	0.00922105
MSBT16915	k__Viruses|p__Pisuviricota|c__Pisoniviricetes|o__Nidovirales|f__Mononiviridae|g__MSBT11210|s__MSBT16915	19	0	No	0.111303	19	0.827926	0
MSBT13448	k__Viruses|p__Pisuviricota|c__Pisoniviricetes|o__Nidovirales|f__Mononiviridae|g__MSBT11196|s__MSBT13448	19	0	No	0.069629	19	0.827084	0
MSBT14671	k__Viruses|p__Pisuviricota|c__Pisoniviricetes|o__Nidovirales|f__Mononiviridae|g__MSBT11196|s__MSBT14671	19	0	No	0.117211	19	0.812516	0
MSBT17079	k__Viruses|p__Pisuviricota|c__Pisoniviricetes|o__Nidovirales|f__Mononiviridae|g__MSBT11210|s__MSBT17079	19	0	No	0.101691	19	0.811547	0
MSBT14778	k__Viruses|p__Pisuviricota|c__Pisoniviricetes|o__Nidovirales|f__Mononiviridae|g__MSBT11196|s__MSBT14778	19	0	No	0.117414	19	0.806263	0
MSBT12673	k__Viruses|p__Pisuviricota|c__Pisoniviricetes|o__Nidovirales|f__Mononiviridae|g__MSBT11196|s__MSBT12673	19	0	No	0.058471	19	0.805847	0
MSBT12041	k__Viruses|p__Uroviricota|c__Caudoviricetes|o__Kirjokansivirales|f__Graaviviridae|g__MSBT11054|s__MSBT12041	19	0	No	0.095014	19	0.804563	0
MSBT12693	k__Viruses|p__Pisuviricota|c__Pisoniviricetes|o__Nidovirales|f__Mononiviridae|g__MSBT11196|s__MSBT12693	19	0	No	0.06326	19	0.797711	0
MSBT14702	k__Viruses|p__Pisuviricota|c__Pisoniviricetes|o__Nidovirales|f__Mononiviridae|g__MSBT11196|s__MSBT14702	19	0	No	0.082409	19	0.792026	0
MSBT17092	k__Viruses|p__Pisuviricota|c__Pisoniviricetes|o__Nidovirales|f__Mononiviridae|g__MSBT11210|s__MSBT17092	19	0	No	0.086669	19	0.7792	0
MSBT20691	k__Viruses|p__Taleaviricota|c__Tokiviricetes|o__Ligamenvirales|f__MSBT18226|g__MSBT19121|s__MSBT20691	19	0	No	0.051134	19	0.778616	0
MSBT14805	k__Viruses|p__Pisuviricota|c__Pisoniviricetes|o__Nidovirales|f__Mononiviridae|g__MSBT11196|s__MSBT14805	19	0	No	0.080177	19	0.765642	0
MSBT12542	k__Viruses|p__Pisuviricota|c__Pisoniviricetes|o__Nidovirales|f__Mononiviridae|g__MSBT11196|s__MSBT12542	19	0	No	0.095237	19	0.763768	0
MSBT15540	k__Viruses|p__Pisuviricota|c__Pisoniviricetes|o__Nidovirales|f__Mononiviridae|g__MSBT11348|s__MSBT15540	19	0	No	0.072906	19	0.752189	0
MSBT36459	k__Viruses|p__Negarnaviricota|c__Ellioviricetes|o__MSBT25030|f__MSBT26599|g__MSBT28558|s__MSBT36459	19	0	No	0.040614	19	0.747879	0
MSBT33068	k__Viruses|p__Negarnaviricota|c__Ellioviricetes|o__MSBT25030|f__MSBT26632|g__MSBT28591|s__MSBT33068	19	0	No	0.109514	19	0.7426	0
MSBT12442	k__Viruses|p__Pisuviricota|c__Pisoniviricetes|o__Nidovirales|f__Mononiviridae|g__MSBT11196|s__MSBT12442	19	0	No	0.079529	19	0.728216	0
MSBT21060	k__Viruses|p__Taleaviricota|c__Tokiviricetes|o__Ligamenvirales|f__MSBT18226|g__MSBT19334|s__MSBT21060	19	0	No	0.056031	19	0.720084	0
MSBT13260	k__Viruses|p__Pisuviricota|c__Pisoniviricetes|o__Nidovirales|f__Mononiviridae|g__MSBT11196|s__MSBT13260	19	0	No	0.082217	19	0.719253	0
MSBT15619	k__Viruses|p__Pisuviricota|c__Pisoniviricetes|o__Nidovirales|f__Mononiviridae|g__MSBT11408|s__MSBT15619	19	0	No	0.055163	19	0.707495	0
MSBT20539	k__Viruses|p__Taleaviricota|c__Tokiviricetes|o__Ligamenvirales|f__MSBT18226|g__MSBT19085|s__MSBT20539	19	0	No	0.089346	19	0.697037	0
MSBT23673	k__Viruses|p__Pisuviricota|c__Pisoniviricetes|o__Nidovirales|f__Mononiviridae|g__MSBT11308|s__MSBT23673	19	0	No	0.09496	19	0.696837	0
MSBT22911	k__Viruses|p__Nucleocytoviricota|c__MSBT18528|o__MSBT19819|f__MSBT21737|g__MSBT22363|s__MSBT22911	19	0	No	0.051786	19	0.690768	0
MSBT13711	k__Viruses|p__Pisuviricota|c__Pisoniviricetes|o__Nidovirales|f__Mononiviridae|g__MSBT11196|s__MSBT13711	19	0	No	0.118909	19	0.687879	0
MSBT15214	k__Viruses|p__Pisuviricota|c__Pisoniviricetes|o__Nidovirales|f__Mononiviridae|g__MSBT11207|s__MSBT15214	19	0	No	0.039209	19	0.681289	0
MSBT31548	k__Viruses|p__Negarnaviricota|c__Ellioviricetes|o__MSBT25030|f__MSBT26632|g__MSBT28591|s__MSBT31548	19	0	No	0.079971	19	0.669505	0
MSBT15259	k__Viruses|p__Pisuviricota|c__Pisoniviricetes|o__Nidovirales|f__Mononiviridae|g__MSBT11209|s__MSBT15259	19	0	No	0.048386	19	0.644995	0
MSBT17993	k__Viruses|p__Preplasmiviricota|c__Maveriviricetes|o__MSBT11531|f__MSBT15745|g__MSBT16019|s__MSBT17993	19	0	No	0.055271	19	0.6358	0
MSBT23395	k__Viruses|p__Pisuviricota|c__Pisoniviricetes|o__Nidovirales|f__Mononiviridae|g__MSBT11308|s__MSBT23395	19	0	No	0.160383	19	0.628216	0
MSBT17722	k__Viruses|p__Preplasmiviricota|c__Maveriviricetes|o__MSBT11531|f__MSBT15745|g__MSBT16019|s__MSBT17722	19	0	No	0.065123	19	0.623921	0
MSBT17251	k__Viruses|p__Pisuviricota|c__Pisoniviricetes|o__Nidovirales|f__Mononiviridae|g__MSBT11210|s__MSBT17251	19	0	No	0.139883	19	0.6025	0.0146526
MSBT15615	k__Viruses|p__Pisuviricota|c__Pisoniviricetes|o__Nidovirales|f__Mononiviridae|g__MSBT11404|s__MSBT15615	19	0	No	0.062626	19	0.600121	0.0192
MSBT21040	k__Viruses|p__Taleaviricota|c__Tokiviricetes|o__Ligamenvirales|f__MSBT18226|g__MSBT19320|s__MSBT21040	19	0	No	0.072183	19	0.594242	0
MSBT11960	k__Viruses|p__Uroviricota|c__Caudoviricetes|o__Kirjokansivirales|f__Graaviviridae|g__MSBT10973|s__MSBT11960	19	0	No	0.105709	19	0.575316	0
MSBT31052	k__Viruses|p__Negarnaviricota|c__Ellioviricetes|o__MSBT25030|f__MSBT26632|g__MSBT28591|s__MSBT31052	19	0	No	0.138183	19	0.567237	0
MSBT13749	k__Viruses|p__Pisuviricota|c__Pisoniviricetes|o__Nidovirales|f__Mononiviridae|g__MSBT11196|s__MSBT13749	19	0	No	0.087389	19	0.559284	0
MSBT21107	k__Viruses|p__Taleaviricota|c__Tokiviricetes|o__Ligamenvirales|f__MSBT18226|g__MSBT19369|s__MSBT21107	19	0	No	0.068906	19	0.557821	0
MSBT21475	k__Viruses|p__Taleaviricota|c__Tokiviricetes|o__Ligamenvirales|f__MSBT18352|g__MSBT19621|s__MSBT21475	19	0	No	0.041954	19	0.5546	0
MSBT12969	k__Viruses|p__Pisuviricota|c__Pisoniviricetes|o__Nidovirales|f__Mononiviridae|g__MSBT11196|s__MSBT12969	19	0	No	0.073977	19	0.549321	0
MSBT32833	k__Viruses|p__Negarnaviricota|c__Ellioviricetes|o__MSBT25030|f__MSBT26632|g__MSBT28591|s__MSBT32833	19	0	No	0.068357	19	0.530584	0
MSBT17450	k__Viruses|p__Pisuviricota|c__Pisoniviricetes|o__Nidovirales|f__Mononiviridae|g__MSBT11210|s__MSBT17450	19	0	No	0.143666	19	0.517089	0
MSBT862	k__Viruses|p__Preplasmiviricota|c__Tectiliviricetes|o__Rowavirales|f__Adenoviridae|g__Aviadenovirus|s__Fowl_aviadenovirus_B__clade_0	0	18	Yes	0.114643	18	1	0
MSBT1170	k__Viruses|p__Preplasmiviricota|c__Tectiliviricetes|o__Rowavirales|f__Adenoviridae|g__Mastadenovirus|s__Human_mastadenovirus_E__clade_1	0	18	Yes	0.136649	18	1	0
MSBT13542	k__Viruses|p__Pisuviricota|c__Pisoniviricetes|o__Nidovirales|f__Mononiviridae|g__MSBT11196|s__MSBT13542	18	0	No	0.115769	18	0.996283	0
MSBT32831	k__Viruses|p__Negarnaviricota|c__Ellioviricetes|o__MSBT25030|f__MSBT26632|g__MSBT28591|s__MSBT32831	18	0	No	0.14716	18	0.990878	0
MSBT22872	k__Viruses|p__Nucleocytoviricota|c__MSBT18508|o__MSBT19798|f__MSBT21703|g__MSBT22324|s__MSBT22872	18	0	No	0.073931	18	0.980028	0
MSBT22770	k__Viruses|p__Nucleocytoviricota|c__MSBT18473|o__MSBT19752|f__MSBT21627|g__MSBT22222|s__MSBT22770	18	0	No	0.027077	18	0.977383	0
MSBT20563	k__Viruses|p__Taleaviricota|c__Tokiviricetes|o__Ligamenvirales|f__MSBT18226|g__MSBT19088|s__MSBT20563	18	0	No	0.113186	18	0.972539	0
MSBT22802	k__Viruses|p__Nucleocytoviricota|c__MSBT18477|o__MSBT19761|f__MSBT21650|g__MSBT22254|s__MSBT22802	18	0	No	0.048986	18	0.960061	0
MSBT808	k__Viruses|p__Nucleocytoviricota|c__Megaviricetes|o__Pimascovirales|f__Iridoviridae|g__Chloriridovirus|s__Invertebrate_iridescent_virus_22	15	3	Yes	0.169903	18	0.944494	0
MSBT15091	k__Viruses|p__Pisuviricota|c__Pisoniviricetes|o__Nidovirales|f__Mononiviridae|g__MSBT11196|s__MSBT15091	18	0	No	0.090626	18	0.939839	0
MSBT23823	k__Viruses|p__Pisuviricota|c__Pisoniviricetes|o__Nidovirales|f__Mononiviridae|g__MSBT11308|s__MSBT23823	18	0	No	0.088209	18	0.933167	0
MSBT17840	k__Viruses|p__Preplasmiviricota|c__Maveriviricetes|o__MSBT11531|f__MSBT15745|g__MSBT16019|s__MSBT17840	18	0	No	0.102226	18	0.929839	0
MSBT17704	k__Viruses|p__Preplasmiviricota|c__Maveriviricetes|o__MSBT11531|f__MSBT15745|g__MSBT16019|s__MSBT17704	18	0	No	0.113403	18	0.921356	0
MSBT11876	k__Viruses|p__Uroviricota|c__Caudoviricetes|o__Kirjokansivirales|f__Graaviviridae|g__MSBT10889|s__MSBT11876	18	0	No	0.124386	18	0.919489	0
MSBT29925	k__Viruses|p__Uroviricota|c__Caudoviricetes|o__MSBT24702|f__MSBT26211|g__MSBT27964|s__MSBT29925	18	0	No	0.089214	18	0.917772	0
MSBT12773	k__Viruses|p__Pisuviricota|c__Pisoniviricetes|o__Nidovirales|f__Mononiviridae|g__MSBT11196|s__MSBT12773	18	0	No	0.076689	18	0.910717	0
MSBT20363	k__Viruses|p__Dividoviricota|c__Laserviricetes|o__Halopanivirales|f__MSBT18137|g__MSBT18981|s__MSBT20363	18	0	No	0.047834	18	0.909061	0
MSBT12536	k__Viruses|p__Pisuviricota|c__Pisoniviricetes|o__Nidovirales|f__Mononiviridae|g__MSBT11196|s__MSBT12536	18	0	No	0.135983	18	0.906328	0
MSBT13104	k__Viruses|p__Pisuviricota|c__Pisoniviricetes|o__Nidovirales|f__Mononiviridae|g__MSBT11196|s__MSBT13104	18	0	No	0.0647	18	0.904917	0
MSBT13594	k__Viruses|p__Pisuviricota|c__Pisoniviricetes|o__Nidovirales|f__Mononiviridae|g__MSBT11196|s__MSBT13594	18	0	No	0.107603	18	0.89205	0
MSBT14403	k__Viruses|p__Pisuviricota|c__Pisoniviricetes|o__Nidovirales|f__Mononiviridae|g__MSBT11196|s__MSBT14403	18	0	No	0.079006	18	0.882594	0
MSBT20248	k__Viruses|p__Dividoviricota|c__Laserviricetes|o__Halopanivirales|f__MSBT18067|g__MSBT18911|s__MSBT20248	18	0	No	0.085997	18	0.877633	0
MSBT11967	k__Viruses|p__Uroviricota|c__Caudoviricetes|o__Kirjokansivirales|f__Graaviviridae|g__MSBT10980|s__MSBT11967	18	0	No	0.099791	18	0.873411	0
MSBT17250	k__Viruses|p__Pisuviricota|c__Pisoniviricetes|o__Nidovirales|f__Mononiviridae|g__MSBT11210|s__MSBT17250	18	0	No	0.078814	18	0.871222	0
MSBT17064	k__Viruses|p__Pisuviricota|c__Pisoniviricetes|o__Nidovirales|f__Mononiviridae|g__MSBT11210|s__MSBT17064	18	0	No	0.063311	18	0.8667	0
MSBT14720	k__Viruses|p__Pisuviricota|c__Pisoniviricetes|o__Nidovirales|f__Mononiviridae|g__MSBT11196|s__MSBT14720	18	0	No	0.090409	18	0.862133	0.00257222
MSBT32549	k__Viruses|p__Negarnaviricota|c__Ellioviricetes|o__MSBT25030|f__MSBT26632|g__MSBT28591|s__MSBT32549	18	0	No	0.069314	18	0.859711	0
MSBT14661	k__Viruses|p__Pisuviricota|c__Pisoniviricetes|o__Nidovirales|f__Mononiviridae|g__MSBT11196|s__MSBT14661	18	0	No	0.088509	18	0.856667	0
MSBT12177	k__Viruses|p__Uroviricota|c__Caudoviricetes|o__Kirjokansivirales|f__Graaviviridae|g__MSBT11190|s__MSBT12177	18	0	No	0.096534	18	0.855544	0
MSBT16480	k__Viruses|p__Preplasmiviricota|c__Maveriviricetes|o__MSBT11599|f__MSBT15813|g__MSBT16087|s__MSBT16480	18	0	No	0.032469	18	0.848994	0
MSBT29208	k__Viruses|p__Uroviricota|c__Caudoviricetes|o__MSBT24227|f__MSBT25586|g__MSBT27247|s__MSBT29208	18	0	No	0.084997	18	0.848594	0
MSBT31796	k__Viruses|p__Negarnaviricota|c__Ellioviricetes|o__MSBT25030|f__MSBT26632|g__MSBT28591|s__MSBT31796	18	0	No	0.069951	18	0.848089	0
MSBT13871	k__Viruses|p__Pisuviricota|c__Pisoniviricetes|o__Nidovirales|f__Mononiviridae|g__MSBT11196|s__MSBT13871	18	0	No	0.09152	18	0.848056	0
MSBT35318	k__Viruses|p__Negarnaviricota|c__Ellioviricetes|o__MSBT25030|f__MSBT26599|g__MSBT28558|s__MSBT35318	18	0	No	0.0884	18	0.845683	0
MSBT12333	k__Viruses|p__Pisuviricota|c__Pisoniviricetes|o__Nidovirales|f__Mononiviridae|g__MSBT11196|s__MSBT12333	18	0	No	0.065509	18	0.8421	0
MSBT15050	k__Viruses|p__Pisuviricota|c__Pisoniviricetes|o__Nidovirales|f__Mononiviridae|g__MSBT11196|s__MSBT15050	18	0	No	0.072091	18	0.836828	0
MSBT17734	k__Viruses|p__Preplasmiviricota|c__Maveriviricetes|o__MSBT11531|f__MSBT15745|g__MSBT16019|s__MSBT17734	18	0	No	0.103677	18	0.835189	0
MSBT31455	k__Viruses|p__Negarnaviricota|c__Ellioviricetes|o__MSBT25030|f__MSBT26632|g__MSBT28591|s__MSBT31455	18	0	No	0.1037	18	0.832117	0
MSBT14567	k__Viruses|p__Pisuviricota|c__Pisoniviricetes|o__Nidovirales|f__Mononiviridae|g__MSBT11196|s__MSBT14567	18	0	No	0.076111	18	0.831761	0
MSBT29552	k__Viruses|p__Uroviricota|c__Caudoviricetes|o__MSBT24416|f__MSBT25869|g__MSBT27591|s__MSBT29552	18	0	No	0.063383	18	0.830867	0
MSBT16690	k__Viruses|p__Pisuviricota|c__Pisoniviricetes|o__Nidovirales|f__Mononiviridae|g__MSBT11210|s__MSBT16690	18	0	No	0.135554	18	0.830233	0
MSBT16993	k__Viruses|p__Pisuviricota|c__Pisoniviricetes|o__Nidovirales|f__Mononiviridae|g__MSBT11210|s__MSBT16993	18	0	No	0.069349	18	0.825783	0
MSBT20160	k__Viruses|p__Peploviricota|c__Herviviricetes|o__Herpesvirales|f__MSBT18009|g__MSBT18851|s__MSBT20160	18	0	No	0.08984	18	0.823628	0
MSBT31483	k__Viruses|p__Negarnaviricota|c__Ellioviricetes|o__MSBT25030|f__MSBT26632|g__MSBT28591|s__MSBT31483	18	0	No	0.069289	18	0.819311	0
MSBT57172	k__Viruses|p__Cressdnaviricota|c__Arfiviricetes|o__Cremevirales|f__Smacoviridae|g__Huchismacovirus|s__MSBT57172	18	0	No	0.102557	18	0.815539	0.00462778
MSBT39130	k__Viruses|p__Peploviricota|c__MSBT36796|o__MSBT37214|f__MSBT37790|g__MSBT38450|s__MSBT39130	18	0	No	0.053154	18	0.813883	0
MSBT23907	k__Viruses|p__Pisuviricota|c__Pisoniviricetes|o__Nidovirales|f__Mononiviridae|g__MSBT11308|s__MSBT23907	18	0	No	0.094894	18	0.805972	0
MSBT17523	k__Viruses|p__Pisuviricota|c__Pisoniviricetes|o__Nidovirales|f__Mononiviridae|g__MSBT11210|s__MSBT17523	18	0	No	0.09252	18	0.796778	0
MSBT16966	k__Viruses|p__Pisuviricota|c__Pisoniviricetes|o__Nidovirales|f__Mononiviridae|g__MSBT11210|s__MSBT16966	18	0	No	0.066917	18	0.795722	0
MSBT17909	k__Viruses|p__Preplasmiviricota|c__Maveriviricetes|o__MSBT11531|f__MSBT15745|g__MSBT16019|s__MSBT17909	18	0	No	0.069237	18	0.791628	0
MSBT34454	k__Viruses|p__Negarnaviricota|c__Ellioviricetes|o__MSBT25030|f__MSBT33351|g__MSBT33757|s__MSBT34454	18	0	No	0.042826	18	0.791578	0
MSBT17984	k__Viruses|p__Preplasmiviricota|c__Maveriviricetes|o__MSBT11531|f__MSBT15745|g__MSBT16019|s__MSBT17984	18	0	No	0.084474	18	0.78705	0
MSBT31841	k__Viruses|p__Negarnaviricota|c__Ellioviricetes|o__MSBT25030|f__MSBT26632|g__MSBT28591|s__MSBT31841	18	0	No	0.0963	18	0.776139	0
MSBT13512	k__Viruses|p__Pisuviricota|c__Pisoniviricetes|o__Nidovirales|f__Mononiviridae|g__MSBT11196|s__MSBT13512	18	0	No	0.081674	18	0.772533	0
MSBT31767	k__Viruses|p__Negarnaviricota|c__Ellioviricetes|o__MSBT25030|f__MSBT26632|g__MSBT28591|s__MSBT31767	18	0	No	0.093929	18	0.772206	0
MSBT20257	k__Viruses|p__Dividoviricota|c__Laserviricetes|o__Halopanivirales|f__MSBT18071|g__MSBT18915|s__MSBT20257	18	0	No	0.104197	18	0.770578	0
MSBT23209	k__Viruses|p__Nucleocytoviricota|c__MSBT18749|o__MSBT20057|f__MSBT22011|g__MSBT22661|s__MSBT23209	18	0	No	0.009503	18	0.769944	0
MSBT14649	k__Viruses|p__Pisuviricota|c__Pisoniviricetes|o__Nidovirales|f__Mononiviridae|g__MSBT11196|s__MSBT14649	18	0	No	0.083834	18	0.764306	0
MSBT30017	k__Viruses|p__Uroviricota|c__Caudoviricetes|o__MSBT24780|f__MSBT26299|g__MSBT28056|s__MSBT30017	18	0	No	0.072197	18	0.759439	0
MSBT17336	k__Viruses|p__Pisuviricota|c__Pisoniviricetes|o__Nidovirales|f__Mononiviridae|g__MSBT11210|s__MSBT17336	18	0	No	0.095434	18	0.758667	0
MSBT34791	k__Viruses|p__Negarnaviricota|c__Ellioviricetes|o__MSBT25030|f__MSBT26599|g__MSBT28558|s__MSBT34791	18	0	No	0.078863	18	0.756556	0
MSBT17838	k__Viruses|p__Preplasmiviricota|c__Maveriviricetes|o__MSBT11531|f__MSBT15745|g__MSBT16019|s__MSBT17838	18	0	No	0.082454	18	0.752167	0
MSBT13047	k__Viruses|p__Pisuviricota|c__Pisoniviricetes|o__Nidovirales|f__Mononiviridae|g__MSBT11196|s__MSBT13047	18	0	No	0.094869	18	0.750656	0.0189889
MSBT20759	k__Viruses|p__Taleaviricota|c__Tokiviricetes|o__Ligamenvirales|f__MSBT18226|g__MSBT19147|s__MSBT20759	18	0	No	0.092597	18	0.741178	0
MSBT13269	k__Viruses|p__Pisuviricota|c__Pisoniviricetes|o__Nidovirales|f__Mononiviridae|g__MSBT11196|s__MSBT13269	18	0	No	0.073323	18	0.730717	0
MSBT12696	k__Viruses|p__Pisuviricota|c__Pisoniviricetes|o__Nidovirales|f__Mononiviridae|g__MSBT11196|s__MSBT12696	18	0	No	0.06694	18	0.726667	0
MSBT13338	k__Viruses|p__Pisuviricota|c__Pisoniviricetes|o__Nidovirales|f__Mononiviridae|g__MSBT11196|s__MSBT13338	18	0	No	0.074606	18	0.716067	0
MSBT13137	k__Viruses|p__Pisuviricota|c__Pisoniviricetes|o__Nidovirales|f__Mononiviridae|g__MSBT11196|s__MSBT13137	18	0	No	0.088991	18	0.715106	0
MSBT13502	k__Viruses|p__Pisuviricota|c__Pisoniviricetes|o__Nidovirales|f__Mononiviridae|g__MSBT11196|s__MSBT13502	18	0	No	0.107909	18	0.714617	0
MSBT14259	k__Viruses|p__Pisuviricota|c__Pisoniviricetes|o__Nidovirales|f__Mononiviridae|g__MSBT11196|s__MSBT14259	18	0	No	0.129966	18	0.690272	0
MSBT13478	k__Viruses|p__Pisuviricota|c__Pisoniviricetes|o__Nidovirales|f__Mononiviridae|g__MSBT11196|s__MSBT13478	18	0	No	0.06184	18	0.689894	0
MSBT17299	k__Viruses|p__Pisuviricota|c__Pisoniviricetes|o__Nidovirales|f__Mononiviridae|g__MSBT11210|s__MSBT17299	18	0	No	0.129446	18	0.6732	0.0644444
MSBT12053	k__Viruses|p__Uroviricota|c__Caudoviricetes|o__Kirjokansivirales|f__Graaviviridae|g__MSBT11066|s__MSBT12053	18	0	No	0.132809	18	0.663039	0
MSBT14350	k__Viruses|p__Pisuviricota|c__Pisoniviricetes|o__Nidovirales|f__Mononiviridae|g__MSBT11196|s__MSBT14350	18	0	No	0.116037	18	0.655739	0
MSBT12876	k__Viruses|p__Pisuviricota|c__Pisoniviricetes|o__Nidovirales|f__Mononiviridae|g__MSBT11196|s__MSBT12876	18	0	No	0.086883	18	0.6411	0
MSBT11767	k__Viruses|p__Uroviricota|c__Caudoviricetes|o__Kirjokansivirales|f__Graaviviridae|g__MSBT10780|s__MSBT11767	18	0	No	0.129449	18	0.635561	0
MSBT13556	k__Viruses|p__Pisuviricota|c__Pisoniviricetes|o__Nidovirales|f__Mononiviridae|g__MSBT11196|s__MSBT13556	18	0	No	0.070906	18	0.6318	0
MSBT15128	k__Viruses|p__Pisuviricota|c__Pisoniviricetes|o__Nidovirales|f__Mononiviridae|g__MSBT11196|s__MSBT15128	18	0	No	0.084289	18	0.626961	0
MSBT13292	k__Viruses|p__Pisuviricota|c__Pisoniviricetes|o__Nidovirales|f__Mononiviridae|g__MSBT11196|s__MSBT13292	18	0	No	0.059574	18	0.626206	0
MSBT12407	k__Viruses|p__Pisuviricota|c__Pisoniviricetes|o__Nidovirales|f__Mononiviridae|g__MSBT11196|s__MSBT12407	18	0	No	0.085857	18	0.624444	0
MSBT13821	k__Viruses|p__Pisuviricota|c__Pisoniviricetes|o__Nidovirales|f__Mononiviridae|g__MSBT11196|s__MSBT13821	18	0	No	0.068429	18	0.598756	0
MSBT21421	k__Viruses|p__Taleaviricota|c__Tokiviricetes|o__Ligamenvirales|f__MSBT18309|g__MSBT19578|s__MSBT21421	18	0	No	0.057797	18	0.581061	0
MSBT11899	k__Viruses|p__Uroviricota|c__Caudoviricetes|o__Kirjokansivirales|f__Graaviviridae|g__MSBT10912|s__MSBT11899	18	0	No	0.10322	18	0.570583	0
MSBT14304	k__Viruses|p__Pisuviricota|c__Pisoniviricetes|o__Nidovirales|f__Mononiviridae|g__MSBT11196|s__MSBT14304	18	0	No	0.119234	18	0.562083	0
MSBT15104	k__Viruses|p__Pisuviricota|c__Pisoniviricetes|o__Nidovirales|f__Mononiviridae|g__MSBT11196|s__MSBT15104	18	0	No	0.073929	18	0.560361	0
MSBT23039	k__Viruses|p__Nucleocytoviricota|c__MSBT18610|o__MSBT19910|f__MSBT21852|g__MSBT22491|s__MSBT23039	18	0	No	0.044086	18	0.508967	0
MSBT15507	k__Viruses|p__Pisuviricota|c__Pisoniviricetes|o__Nidovirales|f__Mononiviridae|g__MSBT11328|s__MSBT15507	18	0	No	0.03738	18	0.450761	0
MSBT23211	k__Viruses|p__Nucleocytoviricota|c__MSBT18750|o__MSBT20058|f__MSBT22012|g__MSBT22663|s__MSBT23211	18	0	No	0.03052	18	0.370744	0
MSBT266	k__Viruses|p__Duplornaviricota|c__Resentoviricetes|o__Reovirales|f__Sedoreoviridae|g__Orbivirus|s__African_horse_sickness_virus__clade_3	0	18	Yes	0.081463	18	0.0386056	0
MSBT11871	k__Viruses|p__Uroviricota|c__Caudoviricetes|o__Kirjokansivirales|f__Graaviviridae|g__MSBT10884|s__MSBT11871	17	0	No	0.122654	17	1	0
MSBT30406	k__Viruses|p__Duplornaviricota|c__Resentoviricetes|o__MSBT25002|f__MSBT26535|g__MSBT28326|s__MSBT30406	17	0	No	0.027223	17	1	0
MSBT227	k__Viruses|p__Negarnaviricota|c__Monjiviricetes|o__Mononegavirales|f__Rhabdoviridae|g__Lyssavirus|s__Lyssavirus_rabies__clade_0	0	17	Yes	0.038754	17	0.998371	0
MSBT16754	k__Viruses|p__Pisuviricota|c__Pisoniviricetes|o__Nidovirales|f__Mononiviridae|g__MSBT11210|s__MSBT16754	17	0	No	0.083123	17	0.975976	0
MSBT22104	k__Viruses|p__Taleaviricota|c__Tokiviricetes|o__MSBT18405|f__MSBT19679|g__MSBT21538|s__MSBT22104	17	0	No	0.040257	17	0.966206	0
MSBT12249	k__Viruses|p__Pisuviricota|c__Pisoniviricetes|o__Nidovirales|f__Mononiviridae|g__MSBT11196|s__MSBT12249	17	0	No	0.0757	17	0.959118	0
MSBT21082	k__Viruses|p__Taleaviricota|c__Tokiviricetes|o__Ligamenvirales|f__MSBT18226|g__MSBT19349|s__MSBT21082	17	0	No	0.073309	17	0.956353	0
MSBT13729	k__Viruses|p__Pisuviricota|c__Pisoniviricetes|o__Nidovirales|f__Mononiviridae|g__MSBT11196|s__MSBT13729	17	0	No	0.145177	17	0.9551	0
MSBT20494	k__Viruses|p__Taleaviricota|c__Tokiviricetes|o__Ligamenvirales|f__MSBT18226|g__MSBT19082|s__MSBT20494	17	0	No	0.113303	17	0.945494	0
MSBT12389	k__Viruses|p__Pisuviricota|c__Pisoniviricetes|o__Nidovirales|f__Mononiviridae|g__MSBT11196|s__MSBT12389	17	0	No	0.082137	17	0.944576	0
MSBT1446	k__Viruses|p__Lenarviricota|c__Leviviricetes|o__Norzivirales|f__Fiersviridae|g__Qubevirus|s__Qubevirus_durum	5	12	Yes	0.010949	17	0.941629	0
MSBT32139	k__Viruses|p__Negarnaviricota|c__Ellioviricetes|o__MSBT25030|f__MSBT26632|g__MSBT28591|s__MSBT32139	17	0	No	0.108351	17	0.938329	0
MSBT17891	k__Viruses|p__Preplasmiviricota|c__Maveriviricetes|o__MSBT11531|f__MSBT15745|g__MSBT16019|s__MSBT17891	17	0	No	0.082631	17	0.9377	0
MSBT28925	k__Viruses|p__Uroviricota|c__Caudoviricetes|o__MSBT24086|f__MSBT25351|g__MSBT26964|s__MSBT28925	17	0	No	0.103014	17	0.932435	0
MSBT14478	k__Viruses|p__Pisuviricota|c__Pisoniviricetes|o__Nidovirales|f__Mononiviridae|g__MSBT11196|s__MSBT14478	17	0	No	0.07092	17	0.931735	0.0092
MSBT16847	k__Viruses|p__Pisuviricota|c__Pisoniviricetes|o__Nidovirales|f__Mononiviridae|g__MSBT11210|s__MSBT16847	17	0	No	0.081666	17	0.927694	0
MSBT12018	k__Viruses|p__Uroviricota|c__Caudoviricetes|o__Kirjokansivirales|f__Graaviviridae|g__MSBT11031|s__MSBT12018	17	0	No	0.095923	17	0.923	0
MSBT23820	k__Viruses|p__Pisuviricota|c__Pisoniviricetes|o__Nidovirales|f__Mononiviridae|g__MSBT11308|s__MSBT23820	17	0	No	0.095743	17	0.919724	0
MSBT29730	k__Viruses|p__Uroviricota|c__Caudoviricetes|o__MSBT24551|f__MSBT26030|g__MSBT27769|s__MSBT29730	17	0	No	0.053851	17	0.919618	0
MSBT12825	k__Viruses|p__Pisuviricota|c__Pisoniviricetes|o__Nidovirales|f__Mononiviridae|g__MSBT11196|s__MSBT12825	17	0	No	0.091951	17	0.908729	0
MSBT28938	k__Viruses|p__Uroviricota|c__Caudoviricetes|o__MSBT24093|f__MSBT25362|g__MSBT26977|s__MSBT28938	17	0	No	0.069957	17	0.896565	0
MSBT14484	k__Viruses|p__Pisuviricota|c__Pisoniviricetes|o__Nidovirales|f__Mononiviridae|g__MSBT11196|s__MSBT14484	17	0	No	0.102106	17	0.896024	0
MSBT21264	k__Viruses|p__Taleaviricota|c__Tokiviricetes|o__Ligamenvirales|f__MSBT18232|g__MSBT19459|s__MSBT21264	17	0	No	0.077334	17	0.892771	0
MSBT28994	k__Viruses|p__Uroviricota|c__Caudoviricetes|o__MSBT24114|f__MSBT25406|g__MSBT27033|s__MSBT28994	17	0	No	0.09102	17	0.890629	0
MSBT14041	k__Viruses|p__Pisuviricota|c__Pisoniviricetes|o__Nidovirales|f__Mononiviridae|g__MSBT11196|s__MSBT14041	17	0	No	0.11086	17	0.870559	0
MSBT12554	k__Viruses|p__Pisuviricota|c__Pisoniviricetes|o__Nidovirales|f__Mononiviridae|g__MSBT11196|s__MSBT12554	17	0	No	0.090689	17	0.864318	0
MSBT23575	k__Viruses|p__Pisuviricota|c__Pisoniviricetes|o__Nidovirales|f__Mononiviridae|g__MSBT11308|s__MSBT23575	17	0	No	0.121369	17	0.863282	0
MSBT16525	k__Viruses|p__Preplasmiviricota|c__Maveriviricetes|o__MSBT11634|f__MSBT15848|g__MSBT16122|s__MSBT16525	17	0	No	0.010457	17	0.860476	0
MSBT17161	k__Viruses|p__Pisuviricota|c__Pisoniviricetes|o__Nidovirales|f__Mononiviridae|g__MSBT11210|s__MSBT17161	17	0	No	0.113963	17	0.859729	0
MSBT14490	k__Viruses|p__Pisuviricota|c__Pisoniviricetes|o__Nidovirales|f__Mononiviridae|g__MSBT11196|s__MSBT14490	17	0	No	0.070909	17	0.859635	0
MSBT17693	k__Viruses|p__Preplasmiviricota|c__Maveriviricetes|o__MSBT11531|f__MSBT15745|g__MSBT16019|s__MSBT17693	17	0	No	0.08422	17	0.858694	0
MSBT12103	k__Viruses|p__Uroviricota|c__Caudoviricetes|o__Kirjokansivirales|f__Graaviviridae|g__MSBT11116|s__MSBT12103	17	0	No	0.135666	17	0.854582	0
MSBT15334	k__Viruses|p__Pisuviricota|c__Pisoniviricetes|o__Nidovirales|f__Mononiviridae|g__MSBT11238|s__MSBT15334	17	0	No	0.05478	17	0.844718	0
MSBT14665	k__Viruses|p__Pisuviricota|c__Pisoniviricetes|o__Nidovirales|f__Mononiviridae|g__MSBT11196|s__MSBT14665	17	0	No	0.120297	17	0.843971	0
MSBT29061	k__Viruses|p__Uroviricota|c__Caudoviricetes|o__MSBT24153|f__MSBT25463|g__MSBT27100|s__MSBT29061	17	0	No	0.074546	17	0.843165	0
MSBT12339	k__Viruses|p__Pisuviricota|c__Pisoniviricetes|o__Nidovirales|f__Mononiviridae|g__MSBT11196|s__MSBT12339	17	0	No	0.083651	17	0.8431	0
MSBT13629	k__Viruses|p__Pisuviricota|c__Pisoniviricetes|o__Nidovirales|f__Mononiviridae|g__MSBT11196|s__MSBT13629	17	0	No	0.064709	17	0.835753	0
MSBT12047	k__Viruses|p__Uroviricota|c__Caudoviricetes|o__Kirjokansivirales|f__Graaviviridae|g__MSBT11060|s__MSBT12047	17	0	No	0.103289	17	0.830841	0
MSBT11993	k__Viruses|p__Uroviricota|c__Caudoviricetes|o__Kirjokansivirales|f__Graaviviridae|g__MSBT11006|s__MSBT11993	17	0	No	0.075651	17	0.830335	0
MSBT12520	k__Viruses|p__Pisuviricota|c__Pisoniviricetes|o__Nidovirales|f__Mononiviridae|g__MSBT11196|s__MSBT12520	17	0	No	0.094934	17	0.821971	0
MSBT17365	k__Viruses|p__Pisuviricota|c__Pisoniviricetes|o__Nidovirales|f__Mononiviridae|g__MSBT11210|s__MSBT17365	17	0	No	0.071671	17	0.815265	0
MSBT15106	k__Viruses|p__Pisuviricota|c__Pisoniviricetes|o__Nidovirales|f__Mononiviridae|g__MSBT11196|s__MSBT15106	17	0	No	0.111231	17	0.8135	0
MSBT21428	k__Viruses|p__Taleaviricota|c__Tokiviricetes|o__Ligamenvirales|f__MSBT18314|g__MSBT19583|s__MSBT21428	17	0	No	0.083426	17	0.804629	0
MSBT28720	k__Viruses|p__Uroviricota|c__Caudoviricetes|o__MSBT24033|f__MSBT25179|g__MSBT26759|s__MSBT28720	17	0	No	0.13084	17	0.802665	0
MSBT14420	k__Viruses|p__Pisuviricota|c__Pisoniviricetes|o__Nidovirales|f__Mononiviridae|g__MSBT11196|s__MSBT14420	17	0	No	0.086611	17	0.802659	0
MSBT21181	k__Viruses|p__Taleaviricota|c__Tokiviricetes|o__Ligamenvirales|f__MSBT18232|g__MSBT19418|s__MSBT21181	17	0	No	0.053654	17	0.775894	0
MSBT11950	k__Viruses|p__Uroviricota|c__Caudoviricetes|o__Kirjokansivirales|f__Graaviviridae|g__MSBT10963|s__MSBT11950	17	0	No	0.118897	17	0.755671	0
MSBT14434	k__Viruses|p__Pisuviricota|c__Pisoniviricetes|o__Nidovirales|f__Mononiviridae|g__MSBT11196|s__MSBT14434	17	0	No	0.069786	17	0.754282	0
MSBT23323	k__Viruses|p__Pisuviricota|c__Pisoniviricetes|o__Nidovirales|f__Mononiviridae|g__MSBT11308|s__MSBT23323	17	0	No	0.143234	17	0.748376	0
MSBT14584	k__Viruses|p__Pisuviricota|c__Pisoniviricetes|o__Nidovirales|f__Mononiviridae|g__MSBT11196|s__MSBT14584	17	0	No	0.127986	17	0.744147	0
MSBT13581	k__Viruses|p__Pisuviricota|c__Pisoniviricetes|o__Nidovirales|f__Mononiviridae|g__MSBT11196|s__MSBT13581	17	0	No	0.099903	17	0.743059	0
MSBT13488	k__Viruses|p__Pisuviricota|c__Pisoniviricetes|o__Nidovirales|f__Mononiviridae|g__MSBT11196|s__MSBT13488	17	0	No	0.086166	17	0.738212	0.0295118
MSBT17804	k__Viruses|p__Preplasmiviricota|c__Maveriviricetes|o__MSBT11531|f__MSBT15745|g__MSBT16019|s__MSBT17804	17	0	No	0.06168	17	0.730859	0
MSBT21379	k__Viruses|p__Taleaviricota|c__Tokiviricetes|o__Ligamenvirales|f__MSBT18280|g__MSBT19545|s__MSBT21379	17	0	No	0.052269	17	0.727294	0
MSBT22153	k__Viruses|p__Taleaviricota|c__Tokiviricetes|o__MSBT18428|f__MSBT19702|g__MSBT21566|s__MSBT22153	17	0	No	0.049011	17	0.726347	0
MSBT29981	k__Viruses|p__Uroviricota|c__Caudoviricetes|o__MSBT24747|f__MSBT26264|g__MSBT28020|s__MSBT29981	17	0	No	0.068289	17	0.720641	0
MSBT16826	k__Viruses|p__Pisuviricota|c__Pisoniviricetes|o__Nidovirales|f__Mononiviridae|g__MSBT11210|s__MSBT16826	17	0	No	0.069423	17	0.709453	0
MSBT12265	k__Viruses|p__Pisuviricota|c__Pisoniviricetes|o__Nidovirales|f__Mononiviridae|g__MSBT11196|s__MSBT12265	17	0	No	0.079977	17	0.675471	0
MSBT13549	k__Viruses|p__Pisuviricota|c__Pisoniviricetes|o__Nidovirales|f__Mononiviridae|g__MSBT11196|s__MSBT13549	17	0	No	0.076191	17	0.665118	0
MSBT14302	k__Viruses|p__Pisuviricota|c__Pisoniviricetes|o__Nidovirales|f__Mononiviridae|g__MSBT11196|s__MSBT14302	17	0	No	0.069746	17	0.660259	0
MSBT32389	k__Viruses|p__Negarnaviricota|c__Ellioviricetes|o__MSBT25030|f__MSBT26632|g__MSBT28591|s__MSBT32389	17	0	No	0.106809	17	0.648253	0
MSBT13157	k__Viruses|p__Pisuviricota|c__Pisoniviricetes|o__Nidovirales|f__Mononiviridae|g__MSBT11196|s__MSBT13157	17	0	No	0.071083	17	0.602776	0
MSBT13472	k__Viruses|p__Pisuviricota|c__Pisoniviricetes|o__Nidovirales|f__Mononiviridae|g__MSBT11196|s__MSBT13472	17	0	No	0.100137	17	0.597618	0
MSBT13085	k__Viruses|p__Pisuviricota|c__Pisoniviricetes|o__Nidovirales|f__Mononiviridae|g__MSBT11196|s__MSBT13085	17	0	No	0.171014	17	0.590241	0
MSBT11962	k__Viruses|p__Uroviricota|c__Caudoviricetes|o__Kirjokansivirales|f__Graaviviridae|g__MSBT10975|s__MSBT11962	17	0	No	0.073951	17	0.587429	0
MSBT982	k__Viruses|p__Duplornaviricota|c__Resentoviricetes|o__Reovirales|f__Sedoreoviridae|g__Rotavirus|s__Rotavirus_A__clade_28	0	17	Yes	0.067289	17	0.0427471	0
MSBT695	k__Viruses|p__Nucleocytoviricota|c__Pokkesviricetes|o__Chitovirales|f__Poxviridae|g__Crocodylidpoxvirus|s__Saltwater_crocodilepox_virus	0	16	Yes	0.187863	16	1	0
MSBT1998	k__Viruses|p__Nucleocytoviricota|c__Megaviricetes|o__Pimascovirales|f__Iridoviridae|g__Megalocytivirus|s__Infectious_spleen_and_kidney_necrosis_virus__clade_1	0	16	Yes	0.196754	16	0.999656	0
MSBT22755	k__Viruses|p__Nucleocytoviricota|c__MSBT18468|o__MSBT19744|f__MSBT21615|g__MSBT22207|s__MSBT22755	16	0	No	0.027289	16	0.999619	0
MSBT508	k__Viruses|p__Cressdnaviricota|c__Arfiviricetes|o__Cirlivirales|f__Circoviridae|g__Circovirus|s__Canine_circovirus__clade_1	0	16	Yes	0.007171	16	0.995406	0
MSBT14100	k__Viruses|p__Pisuviricota|c__Pisoniviricetes|o__Nidovirales|f__Mononiviridae|g__MSBT11196|s__MSBT14100	16	0	No	0.109386	16	0.993725	0
MSBT13235	k__Viruses|p__Pisuviricota|c__Pisoniviricetes|o__Nidovirales|f__Mononiviridae|g__MSBT11196|s__MSBT13235	16	0	No	0.091937	16	0.990769	0
MSBT23442	k__Viruses|p__Pisuviricota|c__Pisoniviricetes|o__Nidovirales|f__Mononiviridae|g__MSBT11308|s__MSBT23442	16	0	No	0.076086	16	0.983031	0
MSBT1721	k__Viruses|p__Cressdnaviricota|c__Arfiviricetes|o__Cirlivirales|f__Circoviridae|g__Circovirus|s__Goose_circovirus__clade_4	0	16	Yes	0.0083	16	0.969081	0
MSBT13196	k__Viruses|p__Pisuviricota|c__Pisoniviricetes|o__Nidovirales|f__Mononiviridae|g__MSBT11196|s__MSBT13196	16	0	No	0.061331	16	0.964363	0
MSBT20513	k__Viruses|p__Taleaviricota|c__Tokiviricetes|o__Ligamenvirales|f__MSBT18226|g__MSBT19082|s__MSBT20513	16	0	No	0.112797	16	0.963244	0
MSBT16997	k__Viruses|p__Pisuviricota|c__Pisoniviricetes|o__Nidovirales|f__Mononiviridae|g__MSBT11210|s__MSBT16997	16	0	No	0.1005	16	0.954644	0
MSBT32805	k__Viruses|p__Negarnaviricota|c__Ellioviricetes|o__MSBT25030|f__MSBT26632|g__MSBT28591|s__MSBT32805	16	0	No	0.073531	16	0.951437	0
MSBT17601	k__Viruses|p__Pisuviricota|c__Pisoniviricetes|o__Nidovirales|f__Mononiviridae|g__MSBT11210|s__MSBT17601	16	0	No	0.092774	16	0.951431	0
MSBT14851	k__Viruses|p__Pisuviricota|c__Pisoniviricetes|o__Nidovirales|f__Mononiviridae|g__MSBT11196|s__MSBT14851	16	0	No	0.083186	16	0.949931	0
MSBT12208	k__Viruses|p__Pisuviricota|c__Pisoniviricetes|o__Nidovirales|f__Mononiviridae|g__MSBT11196|s__MSBT12208	16	0	No	0.071411	16	0.948619	0
MSBT20230	k__Viruses|p__Dividoviricota|c__Laserviricetes|o__Halopanivirales|f__MSBT18058|g__MSBT18902|s__MSBT20230	16	0	No	0.087026	16	0.945125	0
MSBT20899	k__Viruses|p__Taleaviricota|c__Tokiviricetes|o__Ligamenvirales|f__MSBT18226|g__MSBT19218|s__MSBT20899	16	0	No	0.088751	16	0.944294	0
MSBT40292	k__Viruses|p__Negarnaviricota|c__Ellioviricetes|o__MSBT25030|f__MSBT26610|g__MSBT28569|s__MSBT40292	16	0	No	0.115294	16	0.929694	0
MSBT12629	k__Viruses|p__Pisuviricota|c__Pisoniviricetes|o__Nidovirales|f__Mononiviridae|g__MSBT11196|s__MSBT12629	16	0	No	0.124729	16	0.929025	0
MSBT16961	k__Viruses|p__Pisuviricota|c__Pisoniviricetes|o__Nidovirales|f__Mononiviridae|g__MSBT11210|s__MSBT16961	16	0	No	0.11166	16	0.918581	0
MSBT31329	k__Viruses|p__Negarnaviricota|c__Ellioviricetes|o__MSBT25030|f__MSBT26632|g__MSBT28591|s__MSBT31329	16	0	No	0.109991	16	0.917575	0
MSBT29029	k__Viruses|p__Uroviricota|c__Caudoviricetes|o__MSBT24133|f__MSBT25434|g__MSBT27068|s__MSBT29029	16	0	No	0.11274	16	0.914412	0
MSBT12911	k__Viruses|p__Pisuviricota|c__Pisoniviricetes|o__Nidovirales|f__Mononiviridae|g__MSBT11196|s__MSBT12911	16	0	No	0.11336	16	0.909544	0
MSBT14944	k__Viruses|p__Pisuviricota|c__Pisoniviricetes|o__Nidovirales|f__Mononiviridae|g__MSBT11196|s__MSBT14944	16	0	No	0.083826	16	0.902644	0
MSBT13431	k__Viruses|p__Pisuviricota|c__Pisoniviricetes|o__Nidovirales|f__Mononiviridae|g__MSBT11196|s__MSBT13431	16	0	No	0.074563	16	0.90155	0
MSBT13567	k__Viruses|p__Pisuviricota|c__Pisoniviricetes|o__Nidovirales|f__Mononiviridae|g__MSBT11196|s__MSBT13567	16	0	No	0.065214	16	0.896444	0
MSBT15003	k__Viruses|p__Pisuviricota|c__Pisoniviricetes|o__Nidovirales|f__Mononiviridae|g__MSBT11196|s__MSBT15003	16	0	No	0.073363	16	0.895081	0
MSBT12092	k__Viruses|p__Uroviricota|c__Caudoviricetes|o__Kirjokansivirales|f__Graaviviridae|g__MSBT11105|s__MSBT12092	16	0	No	0.13586	16	0.889562	0
MSBT39380	k__Viruses|p__Nucleocytoviricota|c__Megaviricetes|o__Algavirales|f__Phycodnaviridae|g__Coccolithovirus|s__MSBT39380	16	0	No	0.137011	16	0.88475	0
MSBT13185	k__Viruses|p__Pisuviricota|c__Pisoniviricetes|o__Nidovirales|f__Mononiviridae|g__MSBT11196|s__MSBT13185	16	0	No	0.079146	16	0.881494	0
MSBT16418	k__Viruses|p__Preplasmiviricota|c__Maveriviricetes|o__MSBT11560|f__MSBT15774|g__MSBT16048|s__MSBT16418	16	0	No	0.044263	16	0.878037	0
MSBT15005	k__Viruses|p__Pisuviricota|c__Pisoniviricetes|o__Nidovirales|f__Mononiviridae|g__MSBT11196|s__MSBT15005	16	0	No	0.031857	16	0.877719	0
MSBT14321	k__Viruses|p__Pisuviricota|c__Pisoniviricetes|o__Nidovirales|f__Mononiviridae|g__MSBT11196|s__MSBT14321	16	0	No	0.04444	16	0.876531	0
MSBT28819	k__Viruses|p__Uroviricota|c__Caudoviricetes|o__MSBT24049|f__MSBT25261|g__MSBT26858|s__MSBT28819	16	0	No	0.094469	16	0.8694	0
MSBT11998	k__Viruses|p__Uroviricota|c__Caudoviricetes|o__Kirjokansivirales|f__Graaviviridae|g__MSBT11011|s__MSBT11998	16	0	No	0.106689	16	0.867144	0
MSBT20536	k__Viruses|p__Taleaviricota|c__Tokiviricetes|o__Ligamenvirales|f__MSBT18226|g__MSBT19083|s__MSBT20536	16	0	No	0.061489	16	0.866719	0
MSBT17555	k__Viruses|p__Pisuviricota|c__Pisoniviricetes|o__Nidovirales|f__Mononiviridae|g__MSBT11210|s__MSBT17555	16	0	No	0.07886	16	0.851094	0
MSBT11933	k__Viruses|p__Uroviricota|c__Caudoviricetes|o__Kirjokansivirales|f__Graaviviridae|g__MSBT10946|s__MSBT11933	16	0	No	0.120991	16	0.85035	0
MSBT13354	k__Viruses|p__Pisuviricota|c__Pisoniviricetes|o__Nidovirales|f__Mononiviridae|g__MSBT11196|s__MSBT13354	16	0	No	0.0572	16	0.849094	0
MSBT29642	k__Viruses|p__Uroviricota|c__Caudoviricetes|o__MSBT24480|f__MSBT25950|g__MSBT27681|s__MSBT29642	16	0	No	0.095943	16	0.845581	0.00570625
MSBT14950	k__Viruses|p__Pisuviricota|c__Pisoniviricetes|o__Nidovirales|f__Mononiviridae|g__MSBT11196|s__MSBT14950	16	0	No	0.111671	16	0.839675	0
MSBT11956	k__Viruses|p__Uroviricota|c__Caudoviricetes|o__Kirjokansivirales|f__Graaviviridae|g__MSBT10969|s__MSBT11956	16	0	No	0.089551	16	0.838881	0
MSBT23121	k__Viruses|p__Nucleocytoviricota|c__MSBT18672|o__MSBT19978|f__MSBT21928|g__MSBT22573|s__MSBT23121	16	0	No	0.033829	16	0.837775	0.0193562
MSBT13321	k__Viruses|p__Pisuviricota|c__Pisoniviricetes|o__Nidovirales|f__Mononiviridae|g__MSBT11196|s__MSBT13321	16	0	No	0.06442	16	0.833069	0
MSBT16900	k__Viruses|p__Pisuviricota|c__Pisoniviricetes|o__Nidovirales|f__Mononiviridae|g__MSBT11210|s__MSBT16900	16	0	No	0.065417	16	0.828263	0
MSBT14631	k__Viruses|p__Pisuviricota|c__Pisoniviricetes|o__Nidovirales|f__Mononiviridae|g__MSBT11196|s__MSBT14631	16	0	No	0.100109	16	0.824237	0
MSBT14672	k__Viruses|p__Pisuviricota|c__Pisoniviricetes|o__Nidovirales|f__Mononiviridae|g__MSBT11196|s__MSBT14672	16	0	No	0.095994	16	0.816894	0
MSBT13539	k__Viruses|p__Pisuviricota|c__Pisoniviricetes|o__Nidovirales|f__Mononiviridae|g__MSBT11196|s__MSBT13539	16	0	No	0.162091	16	0.810006	0
MSBT12823	k__Viruses|p__Pisuviricota|c__Pisoniviricetes|o__Nidovirales|f__Mononiviridae|g__MSBT11196|s__MSBT12823	16	0	No	0.05778	16	0.803719	0
MSBT16738	k__Viruses|p__Pisuviricota|c__Pisoniviricetes|o__Nidovirales|f__Mononiviridae|g__MSBT11210|s__MSBT16738	16	0	No	0.083331	16	0.802875	0
MSBT13823	k__Viruses|p__Pisuviricota|c__Pisoniviricetes|o__Nidovirales|f__Mononiviridae|g__MSBT11196|s__MSBT13823	16	0	No	0.085957	16	0.802169	0
MSBT40597	k__Viruses|p__Negarnaviricota|c__Ellioviricetes|o__MSBT25030|f__MSBT26610|g__MSBT28569|s__MSBT40597	16	0	No	0.067303	16	0.800994	0
MSBT12930	k__Viruses|p__Pisuviricota|c__Pisoniviricetes|o__Nidovirales|f__Mononiviridae|g__MSBT11196|s__MSBT12930	16	0	No	0.089231	16	0.800706	0
MSBT12225	k__Viruses|p__Pisuviricota|c__Pisoniviricetes|o__Nidovirales|f__Mononiviridae|g__MSBT11196|s__MSBT12225	16	0	No	0.115991	16	0.78915	0
MSBT40848	k__Viruses|p__Negarnaviricota|c__Ellioviricetes|o__MSBT25030|f__MSBT26610|g__MSBT28569|s__MSBT40848	16	0	No	0.07318	16	0.783706	0
MSBT16736	k__Viruses|p__Pisuviricota|c__Pisoniviricetes|o__Nidovirales|f__Mononiviridae|g__MSBT11210|s__MSBT16736	16	0	No	0.04196	16	0.777444	0
MSBT14081	k__Viruses|p__Pisuviricota|c__Pisoniviricetes|o__Nidovirales|f__Mononiviridae|g__MSBT11196|s__MSBT14081	16	0	No	0.072774	16	0.776156	0
MSBT23527	k__Viruses|p__Pisuviricota|c__Pisoniviricetes|o__Nidovirales|f__Mononiviridae|g__MSBT11308|s__MSBT23527	16	0	No	0.157574	16	0.775763	0
MSBT20660	k__Viruses|p__Taleaviricota|c__Tokiviricetes|o__Ligamenvirales|f__MSBT18226|g__MSBT19108|s__MSBT20660	16	0	No	0.061569	16	0.773975	0
MSBT23521	k__Viruses|p__Pisuviricota|c__Pisoniviricetes|o__Nidovirales|f__Mononiviridae|g__MSBT11308|s__MSBT23521	16	0	No	0.09046	16	0.766012	0
MSBT16856	k__Viruses|p__Pisuviricota|c__Pisoniviricetes|o__Nidovirales|f__Mononiviridae|g__MSBT11210|s__MSBT16856	16	0	No	0.066831	16	0.762513	0
MSBT13653	k__Viruses|p__Pisuviricota|c__Pisoniviricetes|o__Nidovirales|f__Mononiviridae|g__MSBT11196|s__MSBT13653	16	0	No	0.077594	16	0.760256	0
MSBT12599	k__Viruses|p__Pisuviricota|c__Pisoniviricetes|o__Nidovirales|f__Mononiviridae|g__MSBT11196|s__MSBT12599	16	0	No	0.09892	16	0.738844	0
MSBT13131	k__Viruses|p__Pisuviricota|c__Pisoniviricetes|o__Nidovirales|f__Mononiviridae|g__MSBT11196|s__MSBT13131	16	0	No	0.128286	16	0.736081	0
MSBT31450	k__Viruses|p__Negarnaviricota|c__Ellioviricetes|o__MSBT25030|f__MSBT26632|g__MSBT28591|s__MSBT31450	16	0	No	0.10586	16	0.734444	0
MSBT34394	k__Viruses|p__Negarnaviricota|c__Ellioviricetes|o__MSBT25030|f__MSBT33300|g__MSBT33706|s__MSBT34394	16	0	No	0.017703	16	0.733312	0
MSBT12907	k__Viruses|p__Pisuviricota|c__Pisoniviricetes|o__Nidovirales|f__Mononiviridae|g__MSBT11196|s__MSBT12907	16	0	No	0.062494	16	0.729462	0
MSBT28695	k__Viruses|p__Uroviricota|c__Caudoviricetes|o__MSBT24033|f__MSBT25162|g__MSBT26734|s__MSBT28695	16	0	No	0.180457	16	0.726325	0
MSBT11800	k__Viruses|p__Uroviricota|c__Caudoviricetes|o__Kirjokansivirales|f__Graaviviridae|g__MSBT10813|s__MSBT11800	16	0	No	0.10708	16	0.72345	0
MSBT14258	k__Viruses|p__Pisuviricota|c__Pisoniviricetes|o__Nidovirales|f__Mononiviridae|g__MSBT11196|s__MSBT14258	16	0	No	0.099817	16	0.716019	0
MSBT13350	k__Viruses|p__Pisuviricota|c__Pisoniviricetes|o__Nidovirales|f__Mononiviridae|g__MSBT11196|s__MSBT13350	16	0	No	0.064043	16	0.713031	0
MSBT14464	k__Viruses|p__Pisuviricota|c__Pisoniviricetes|o__Nidovirales|f__Mononiviridae|g__MSBT11196|s__MSBT14464	16	0	No	0.083891	16	0.709587	0
MSBT23587	k__Viruses|p__Pisuviricota|c__Pisoniviricetes|o__Nidovirales|f__Mononiviridae|g__MSBT11308|s__MSBT23587	16	0	No	0.07836	16	0.7063	0
MSBT17857	k__Viruses|p__Preplasmiviricota|c__Maveriviricetes|o__MSBT11531|f__MSBT15745|g__MSBT16019|s__MSBT17857	16	0	No	0.085537	16	0.704444	0
MSBT13271	k__Viruses|p__Pisuviricota|c__Pisoniviricetes|o__Nidovirales|f__Mononiviridae|g__MSBT11196|s__MSBT13271	16	0	No	0.092057	16	0.70245	0
MSBT23293	k__Viruses|p__Pisuviricota|c__Pisoniviricetes|o__Nidovirales|f__Mononiviridae|g__MSBT11308|s__MSBT23293	16	0	No	0.076137	16	0.683438	0
MSBT17231	k__Viruses|p__Pisuviricota|c__Pisoniviricetes|o__Nidovirales|f__Mononiviridae|g__MSBT11210|s__MSBT17231	16	0	No	0.044271	16	0.678737	0
MSBT35636	k__Viruses|p__Negarnaviricota|c__Ellioviricetes|o__MSBT25030|f__MSBT26599|g__MSBT28558|s__MSBT35636	16	0	No	0.091723	16	0.673644	0
MSBT17929	k__Viruses|p__Preplasmiviricota|c__Maveriviricetes|o__MSBT11531|f__MSBT15745|g__MSBT16019|s__MSBT17929	16	0	No	0.073797	16	0.668319	0
MSBT15252	k__Viruses|p__Pisuviricota|c__Pisoniviricetes|o__Nidovirales|f__Mononiviridae|g__MSBT11209|s__MSBT15252	16	0	No	0.070211	16	0.668156	0
MSBT23862	k__Viruses|p__Pisuviricota|c__Pisoniviricetes|o__Nidovirales|f__Mononiviridae|g__MSBT11308|s__MSBT23862	16	0	No	0.077443	16	0.663869	0
MSBT20710	k__Viruses|p__Taleaviricota|c__Tokiviricetes|o__Ligamenvirales|f__MSBT18226|g__MSBT19124|s__MSBT20710	16	0	No	0.04354	16	0.660425	0
MSBT13024	k__Viruses|p__Pisuviricota|c__Pisoniviricetes|o__Nidovirales|f__Mononiviridae|g__MSBT11196|s__MSBT13024	16	0	No	0.090283	16	0.658412	0
MSBT12370	k__Viruses|p__Pisuviricota|c__Pisoniviricetes|o__Nidovirales|f__Mononiviridae|g__MSBT11196|s__MSBT12370	16	0	No	0.108231	16	0.633387	0
MSBT23585	k__Viruses|p__Pisuviricota|c__Pisoniviricetes|o__Nidovirales|f__Mononiviridae|g__MSBT11308|s__MSBT23585	16	0	No	0.110357	16	0.610744	0
MSBT12607	k__Viruses|p__Pisuviricota|c__Pisoniviricetes|o__Nidovirales|f__Mononiviridae|g__MSBT11196|s__MSBT12607	16	0	No	0.069223	16	0.602506	0
MSBT30085	k__Viruses|p__Uroviricota|c__Caudoviricetes|o__MSBT24838|f__MSBT26364|g__MSBT28124|s__MSBT30085	16	0	No	0.050977	16	0.596263	0
MSBT13426	k__Viruses|p__Pisuviricota|c__Pisoniviricetes|o__Nidovirales|f__Mononiviridae|g__MSBT11196|s__MSBT13426	16	0	No	0.068789	16	0.5949	0
MSBT20680	k__Viruses|p__Taleaviricota|c__Tokiviricetes|o__Ligamenvirales|f__MSBT18226|g__MSBT19117|s__MSBT20680	16	0	No	0.085017	16	0.591037	0
MSBT15290	k__Viruses|p__Pisuviricota|c__Pisoniviricetes|o__Nidovirales|f__Mononiviridae|g__MSBT11222|s__MSBT15290	16	0	No	0.05046	16	0.563294	0
MSBT32149	k__Viruses|p__Negarnaviricota|c__Ellioviricetes|o__MSBT25030|f__MSBT26632|g__MSBT28591|s__MSBT32149	16	0	No	0.07308	16	0.547775	0.0134312
MSBT13092	k__Viruses|p__Pisuviricota|c__Pisoniviricetes|o__Nidovirales|f__Mononiviridae|g__MSBT11196|s__MSBT13092	16	0	No	0.06692	16	0.538356	0
MSBT21382	k__Viruses|p__Taleaviricota|c__Tokiviricetes|o__Ligamenvirales|f__MSBT18283|g__MSBT19548|s__MSBT21382	16	0	No	0.053271	16	0.538312	0
MSBT21481	k__Viruses|p__Taleaviricota|c__Tokiviricetes|o__Ligamenvirales|f__MSBT18356|g__MSBT19625|s__MSBT21481	16	0	No	0.060057	16	0.512175	0
MSBT14875	k__Viruses|p__Pisuviricota|c__Pisoniviricetes|o__Nidovirales|f__Mononiviridae|g__MSBT11196|s__MSBT14875	16	0	No	0.079557	16	0.46255	0
MSBT215	k__Viruses|p__Preplasmiviricota|c__Tectiliviricetes|o__Rowavirales|f__Adenoviridae|g__Mastadenovirus|s__Human_mastadenovirus_B__clade_2	0	15	Yes	0.148111	15	1	0
MSBT1314	k__Viruses|p__Nucleocytoviricota|c__Megaviricetes|o__Pimascovirales|f__Iridoviridae|g__Ranavirus|s__Epizootic_haematopoietic_necrosis_virus	0	15	Yes	0.152811	15	1	0
MSBT13176	k__Viruses|p__Pisuviricota|c__Pisoniviricetes|o__Nidovirales|f__Mononiviridae|g__MSBT11196|s__MSBT13176	15	0	No	0.10802	15	1	0
MSBT31653	k__Viruses|p__Negarnaviricota|c__Ellioviricetes|o__MSBT25030|f__MSBT26632|g__MSBT28591|s__MSBT31653	15	0	No	0.066569	15	1	0
MSBT1095	k__Viruses|p__Cressdnaviricota|c__Arfiviricetes|o__Cirlivirales|f__Circoviridae|g__Circovirus|s__Beak_and_feather_disease_virus__clade_23	0	15	Yes	0.010229	15	0.992907	0
MSBT20895	k__Viruses|p__Taleaviricota|c__Tokiviricetes|o__Ligamenvirales|f__MSBT18226|g__MSBT19216|s__MSBT20895	15	0	No	0.095703	15	0.98848	0
MSBT33017	k__Viruses|p__Negarnaviricota|c__Ellioviricetes|o__MSBT25030|f__MSBT26632|g__MSBT28591|s__MSBT33017	15	0	No	0.077477	15	0.977967	0
MSBT29175	k__Viruses|p__Uroviricota|c__Caudoviricetes|o__MSBT24212|f__MSBT25557|g__MSBT27214|s__MSBT29175	15	0	No	0.055243	15	0.96716	0
MSBT29028	k__Viruses|p__Uroviricota|c__Caudoviricetes|o__MSBT24132|f__MSBT25433|g__MSBT27067|s__MSBT29028	15	0	No	0.041611	15	0.956047	0
MSBT12219	k__Viruses|p__Pisuviricota|c__Pisoniviricetes|o__Nidovirales|f__Mononiviridae|g__MSBT11196|s__MSBT12219	15	0	No	0.093829	15	0.942713	0
MSBT39817	k__Viruses|p__Duplornaviricota|c__Resentoviricetes|o__MSBT25002|f__MSBT26535|g__MSBT28322|s__MSBT39817	15	0	No	0.082849	15	0.938073	0
MSBT22115	k__Viruses|p__Taleaviricota|c__Tokiviricetes|o__MSBT18407|f__MSBT19681|g__MSBT21541|s__MSBT22115	15	0	No	0.036709	15	0.93624	0
MSBT12813	k__Viruses|p__Pisuviricota|c__Pisoniviricetes|o__Nidovirales|f__Mononiviridae|g__MSBT11196|s__MSBT12813	15	0	No	0.142351	15	0.9342	0
MSBT13550	k__Viruses|p__Pisuviricota|c__Pisoniviricetes|o__Nidovirales|f__Mononiviridae|g__MSBT11196|s__MSBT13550	15	0	No	0.087226	15	0.915573	0
MSBT15039	k__Viruses|p__Pisuviricota|c__Pisoniviricetes|o__Nidovirales|f__Mononiviridae|g__MSBT11196|s__MSBT15039	15	0	No	0.074566	15	0.908093	0
MSBT16805	k__Viruses|p__Pisuviricota|c__Pisoniviricetes|o__Nidovirales|f__Mononiviridae|g__MSBT11210|s__MSBT16805	15	0	No	0.086357	15	0.907873	0
MSBT13507	k__Viruses|p__Pisuviricota|c__Pisoniviricetes|o__Nidovirales|f__Mononiviridae|g__MSBT11196|s__MSBT13507	15	0	No	0.099077	15	0.904	0
MSBT16811	k__Viruses|p__Pisuviricota|c__Pisoniviricetes|o__Nidovirales|f__Mononiviridae|g__MSBT11210|s__MSBT16811	15	0	No	0.12906	15	0.900353	0
MSBT35536	k__Viruses|p__Negarnaviricota|c__Ellioviricetes|o__MSBT25030|f__MSBT26599|g__MSBT28558|s__MSBT35536	15	0	No	0.130306	15	0.881987	0
MSBT12507	k__Viruses|p__Pisuviricota|c__Pisoniviricetes|o__Nidovirales|f__Mononiviridae|g__MSBT11196|s__MSBT12507	15	0	No	0.095643	15	0.881093	0
MSBT13233	k__Viruses|p__Pisuviricota|c__Pisoniviricetes|o__Nidovirales|f__Mononiviridae|g__MSBT11196|s__MSBT13233	15	0	No	0.109749	15	0.880653	0
MSBT13808	k__Viruses|p__Pisuviricota|c__Pisoniviricetes|o__Nidovirales|f__Mononiviridae|g__MSBT11196|s__MSBT13808	15	0	No	0.0921	15	0.878467	0
MSBT16724	k__Viruses|p__Pisuviricota|c__Pisoniviricetes|o__Nidovirales|f__Mononiviridae|g__MSBT11210|s__MSBT16724	15	0	No	0.066971	15	0.877553	0
MSBT13299	k__Viruses|p__Pisuviricota|c__Pisoniviricetes|o__Nidovirales|f__Mononiviridae|g__MSBT11196|s__MSBT13299	15	0	No	0.058177	15	0.872713	0
MSBT17951	k__Viruses|p__Preplasmiviricota|c__Maveriviricetes|o__MSBT11531|f__MSBT15745|g__MSBT16019|s__MSBT17951	15	0	No	0.0614	15	0.867433	0
MSBT14616	k__Viruses|p__Pisuviricota|c__Pisoniviricetes|o__Nidovirales|f__Mononiviridae|g__MSBT11196|s__MSBT14616	15	0	No	0.07208	15	0.865107	0
MSBT14931	k__Viruses|p__Pisuviricota|c__Pisoniviricetes|o__Nidovirales|f__Mononiviridae|g__MSBT11196|s__MSBT14931	15	0	No	0.092703	15	0.863413	0
MSBT29426	k__Viruses|p__Uroviricota|c__Caudoviricetes|o__MSBT24326|f__MSBT25751|g__MSBT27465|s__MSBT29426	15	0	No	0.115474	15	0.863007	0
MSBT35495	k__Viruses|p__Negarnaviricota|c__Ellioviricetes|o__MSBT25030|f__MSBT26599|g__MSBT28558|s__MSBT35495	15	0	No	0.15954	15	0.86274	0
MSBT39022	k__Viruses|p__Peploviricota|c__MSBT36726|o__MSBT37144|f__MSBT37700|g__MSBT38344|s__MSBT39022	15	0	No	0.050997	15	0.862193	0
MSBT20404	k__Viruses|p__Dividoviricota|c__Laserviricetes|o__Halopanivirales|f__MSBT18169|g__MSBT19013|s__MSBT20404	15	0	No	0.103423	15	0.8603	0
MSBT29375	k__Viruses|p__Uroviricota|c__Caudoviricetes|o__MSBT24301|f__MSBT25715|g__MSBT27414|s__MSBT29375	15	0	No	0.070123	15	0.857627	0
MSBT21236	k__Viruses|p__Taleaviricota|c__Tokiviricetes|o__Ligamenvirales|f__MSBT18232|g__MSBT19439|s__MSBT21236	15	0	No	0.083497	15	0.856987	0
MSBT14348	k__Viruses|p__Pisuviricota|c__Pisoniviricetes|o__Nidovirales|f__Mononiviridae|g__MSBT11196|s__MSBT14348	15	0	No	0.079254	15	0.847933	0
MSBT13165	k__Viruses|p__Pisuviricota|c__Pisoniviricetes|o__Nidovirales|f__Mononiviridae|g__MSBT11196|s__MSBT13165	15	0	No	0.087451	15	0.841947	0
MSBT17377	k__Viruses|p__Pisuviricota|c__Pisoniviricetes|o__Nidovirales|f__Mononiviridae|g__MSBT11210|s__MSBT17377	15	0	No	0.073151	15	0.83958	0.0408733
MSBT23247	k__Viruses|p__Nucleocytoviricota|c__MSBT18784|o__MSBT20092|f__MSBT22047|g__MSBT22699|s__MSBT23247	15	0	No	0.027057	15	0.833613	0
MSBT14306	k__Viruses|p__Pisuviricota|c__Pisoniviricetes|o__Nidovirales|f__Mononiviridae|g__MSBT11196|s__MSBT14306	15	0	No	0.129309	15	0.828233	0
MSBT22928	k__Viruses|p__Nucleocytoviricota|c__MSBT18541|o__MSBT19833|f__MSBT21754|g__MSBT22380|s__MSBT22928	15	0	No	0.036877	15	0.82054	0
MSBT14517	k__Viruses|p__Pisuviricota|c__Pisoniviricetes|o__Nidovirales|f__Mononiviridae|g__MSBT11196|s__MSBT14517	15	0	No	0.087289	15	0.818713	0
MSBT28713	k__Viruses|p__Uroviricota|c__Caudoviricetes|o__MSBT24033|f__MSBT25173|g__MSBT26752|s__MSBT28713	15	0	No	0.128714	15	0.818387	0.02194
MSBT13468	k__Viruses|p__Pisuviricota|c__Pisoniviricetes|o__Nidovirales|f__Mononiviridae|g__MSBT11196|s__MSBT13468	15	0	No	0.093331	15	0.817	0
MSBT14248	k__Viruses|p__Pisuviricota|c__Pisoniviricetes|o__Nidovirales|f__Mononiviridae|g__MSBT11196|s__MSBT14248	15	0	No	0.051989	15	0.811953	0
MSBT14882	k__Viruses|p__Pisuviricota|c__Pisoniviricetes|o__Nidovirales|f__Mononiviridae|g__MSBT11196|s__MSBT14882	15	0	No	0.067314	15	0.80996	0.00798667
MSBT13279	k__Viruses|p__Pisuviricota|c__Pisoniviricetes|o__Nidovirales|f__Mononiviridae|g__MSBT11196|s__MSBT13279	15	0	No	0.102831	15	0.807647	0
MSBT21089	k__Viruses|p__Taleaviricota|c__Tokiviricetes|o__Ligamenvirales|f__MSBT18226|g__MSBT19354|s__MSBT21089	15	0	No	0.090837	15	0.80536	0
MSBT13072	k__Viruses|p__Pisuviricota|c__Pisoniviricetes|o__Nidovirales|f__Mononiviridae|g__MSBT11196|s__MSBT13072	15	0	No	0.117126	15	0.803793	0
MSBT29052	k__Viruses|p__Uroviricota|c__Caudoviricetes|o__MSBT24145|f__MSBT25454|g__MSBT27091|s__MSBT29052	15	0	No	0.127211	15	0.799347	0.0143667
MSBT14447	k__Viruses|p__Pisuviricota|c__Pisoniviricetes|o__Nidovirales|f__Mononiviridae|g__MSBT11196|s__MSBT14447	15	0	No	0.104134	15	0.799253	0
MSBT14758	k__Viruses|p__Pisuviricota|c__Pisoniviricetes|o__Nidovirales|f__Mononiviridae|g__MSBT11196|s__MSBT14758	15	0	No	0.107826	15	0.798613	0
MSBT14482	k__Viruses|p__Pisuviricota|c__Pisoniviricetes|o__Nidovirales|f__Mononiviridae|g__MSBT11196|s__MSBT14482	15	0	No	0.042877	15	0.793567	0
MSBT30180	k__Viruses|p__Uroviricota|c__Caudoviricetes|o__MSBT24927|f__MSBT26457|g__MSBT28219|s__MSBT30180	15	0	No	0.07018	15	0.786587	0
MSBT14721	k__Viruses|p__Pisuviricota|c__Pisoniviricetes|o__Nidovirales|f__Mononiviridae|g__MSBT11196|s__MSBT14721	15	0	No	0.052086	15	0.784087	0
MSBT20231	k__Viruses|p__Dividoviricota|c__Laserviricetes|o__Halopanivirales|f__MSBT18058|g__MSBT18902|s__MSBT20231	15	0	No	0.099434	15	0.7838	0
MSBT14788	k__Viruses|p__Pisuviricota|c__Pisoniviricetes|o__Nidovirales|f__Mononiviridae|g__MSBT11196|s__MSBT14788	15	0	No	0.055034	15	0.77798	0
MSBT12076	k__Viruses|p__Uroviricota|c__Caudoviricetes|o__Kirjokansivirales|f__Graaviviridae|g__MSBT11089|s__MSBT12076	15	0	No	0.067809	15	0.774467	0
MSBT20702	k__Viruses|p__Taleaviricota|c__Tokiviricetes|o__Ligamenvirales|f__MSBT18226|g__MSBT19122|s__MSBT20702	15	0	No	0.109514	15	0.770693	0
MSBT25039	k__Viruses|p__Taleaviricota|c__Tokiviricetes|o__Ligamenvirales|f__MSBT18237|g__MSBT23969|s__MSBT25039	15	0	No	0.0729	15	0.762433	0
MSBT30451	k__Viruses|p__Duplornaviricota|c__Resentoviricetes|o__MSBT25002|f__MSBT26535|g__MSBT28345|s__MSBT30451	15	0	No	0.04886	15	0.761967	0
MSBT20771	k__Viruses|p__Taleaviricota|c__Tokiviricetes|o__Ligamenvirales|f__MSBT18226|g__MSBT19151|s__MSBT20771	15	0	No	0.101283	15	0.760847	0.00887333
MSBT12967	k__Viruses|p__Pisuviricota|c__Pisoniviricetes|o__Nidovirales|f__Mononiviridae|g__MSBT11196|s__MSBT12967	15	0	No	0.103571	15	0.75324	0
MSBT17864	k__Viruses|p__Preplasmiviricota|c__Maveriviricetes|o__MSBT11531|f__MSBT15745|g__MSBT16019|s__MSBT17864	15	0	No	0.061269	15	0.7471	0
MSBT21247	k__Viruses|p__Taleaviricota|c__Tokiviricetes|o__Ligamenvirales|f__MSBT18232|g__MSBT19446|s__MSBT21247	15	0	No	0.092329	15	0.741853	0
MSBT23957	k__Viruses|p__Pisuviricota|c__Pisoniviricetes|o__Nidovirales|f__Mononiviridae|g__MSBT11308|s__MSBT23957	15	0	No	0.081143	15	0.739687	0
MSBT28739	k__Viruses|p__Uroviricota|c__Caudoviricetes|o__MSBT24033|f__MSBT25195|g__MSBT26778|s__MSBT28739	15	0	No	0.145137	15	0.739487	0
MSBT20896	k__Viruses|p__Taleaviricota|c__Tokiviricetes|o__Ligamenvirales|f__MSBT18226|g__MSBT19217|s__MSBT20896	15	0	No	0.059783	15	0.737107	0
MSBT12694	k__Viruses|p__Pisuviricota|c__Pisoniviricetes|o__Nidovirales|f__Mononiviridae|g__MSBT11196|s__MSBT12694	15	0	No	0.052009	15	0.7343	0
MSBT17344	k__Viruses|p__Pisuviricota|c__Pisoniviricetes|o__Nidovirales|f__Mononiviridae|g__MSBT11210|s__MSBT17344	15	0	No	0.071537	15	0.734233	0
MSBT14003	k__Viruses|p__Pisuviricota|c__Pisoniviricetes|o__Nidovirales|f__Mononiviridae|g__MSBT11196|s__MSBT14003	15	0	No	0.117963	15	0.728607	0
MSBT17893	k__Viruses|p__Preplasmiviricota|c__Maveriviricetes|o__MSBT11531|f__MSBT15745|g__MSBT16019|s__MSBT17893	15	0	No	0.066954	15	0.724107	0.00803333
MSBT11851	k__Viruses|p__Uroviricota|c__Caudoviricetes|o__Kirjokansivirales|f__Graaviviridae|g__MSBT10864|s__MSBT11851	15	0	No	0.10908	15	0.720227	0
MSBT29887	k__Viruses|p__Uroviricota|c__Caudoviricetes|o__MSBT24672|f__MSBT26177|g__MSBT27926|s__MSBT29887	15	0	No	0.064329	15	0.706847	0
MSBT12519	k__Viruses|p__Pisuviricota|c__Pisoniviricetes|o__Nidovirales|f__Mononiviridae|g__MSBT11196|s__MSBT12519	15	0	No	0.130969	15	0.70598	0
MSBT22177	k__Viruses|p__Taleaviricota|c__Tokiviricetes|o__MSBT18447|f__MSBT19721|g__MSBT21585|s__MSBT22177	15	0	No	0.03896	15	0.703733	0
MSBT14582	k__Viruses|p__Pisuviricota|c__Pisoniviricetes|o__Nidovirales|f__Mononiviridae|g__MSBT11196|s__MSBT14582	15	0	No	0.069206	15	0.683367	0
MSBT14981	k__Viruses|p__Pisuviricota|c__Pisoniviricetes|o__Nidovirales|f__Mononiviridae|g__MSBT11196|s__MSBT14981	15	0	No	0.05814	15	0.680433	0
MSBT33067	k__Viruses|p__Negarnaviricota|c__Ellioviricetes|o__MSBT25030|f__MSBT26632|g__MSBT28591|s__MSBT33067	15	0	No	0.087603	15	0.67136	0
MSBT14210	k__Viruses|p__Pisuviricota|c__Pisoniviricetes|o__Nidovirales|f__Mononiviridae|g__MSBT11196|s__MSBT14210	15	0	No	0.079166	15	0.65746	0
MSBT12062	k__Viruses|p__Uroviricota|c__Caudoviricetes|o__Kirjokansivirales|f__Graaviviridae|g__MSBT11075|s__MSBT12062	15	0	No	0.133554	15	0.651913	0
MSBT13670	k__Viruses|p__Pisuviricota|c__Pisoniviricetes|o__Nidovirales|f__Mononiviridae|g__MSBT11196|s__MSBT13670	15	0	No	0.085806	15	0.644673	0
MSBT13745	k__Viruses|p__Pisuviricota|c__Pisoniviricetes|o__Nidovirales|f__Mononiviridae|g__MSBT11196|s__MSBT13745	15	0	No	0.104926	15	0.636787	0
MSBT16371	k__Viruses|p__Preplasmiviricota|c__Maveriviricetes|o__MSBT11534|f__MSBT15748|g__MSBT16022|s__MSBT16371	15	0	No	0.023311	15	0.61816	0
MSBT13158	k__Viruses|p__Pisuviricota|c__Pisoniviricetes|o__Nidovirales|f__Mononiviridae|g__MSBT11196|s__MSBT13158	15	0	No	0.140394	15	0.60752	0.00269333
MSBT13197	k__Viruses|p__Pisuviricota|c__Pisoniviricetes|o__Nidovirales|f__Mononiviridae|g__MSBT11196|s__MSBT13197	15	0	No	0.085426	15	0.59148	0
MSBT17114	k__Viruses|p__Pisuviricota|c__Pisoniviricetes|o__Nidovirales|f__Mononiviridae|g__MSBT11210|s__MSBT17114	15	0	No	0.118174	15	0.5781	0.02534
MSBT13330	k__Viruses|p__Pisuviricota|c__Pisoniviricetes|o__Nidovirales|f__Mononiviridae|g__MSBT11196|s__MSBT13330	15	0	No	0.05128	15	0.577433	0
MSBT23428	k__Viruses|p__Pisuviricota|c__Pisoniviricetes|o__Nidovirales|f__Mononiviridae|g__MSBT11308|s__MSBT23428	15	0	No	0.082203	15	0.5762	0
MSBT23779	k__Viruses|p__Pisuviricota|c__Pisoniviricetes|o__Nidovirales|f__Mononiviridae|g__MSBT11308|s__MSBT23779	15	0	No	0.097014	15	0.557007	0
MSBT15466	k__Viruses|p__Pisuviricota|c__Pisoniviricetes|o__Nidovirales|f__Mononiviridae|g__MSBT11303|s__MSBT15466	15	0	No	0.051703	15	0.556453	0
MSBT12641	k__Viruses|p__Pisuviricota|c__Pisoniviricetes|o__Nidovirales|f__Mononiviridae|g__MSBT11196|s__MSBT12641	15	0	No	0.103786	15	0.547833	0
MSBT247	k__Viruses|p__Cressdnaviricota|c__Arfiviricetes|o__Cirlivirales|f__Circoviridae|g__Circovirus|s__Porcine_circovirus_like_virus_P1__clade_0	0	15	Yes	0.002254	15	0.3663	0
MSBT195	k__Viruses|p__Duplornaviricota|c__Resentoviricetes|o__Reovirales|f__Sedoreoviridae|g__Orbivirus|s__African_horse_sickness_virus__clade_2	0	15	Yes	0.082777	15	0.0386333	0
MSBT2214	k__Viruses|p__Duplornaviricota|c__Resentoviricetes|o__Reovirales|f__Sedoreoviridae|g__Orbivirus|s__African_horse_sickness_virus__clade_8	0	15	Yes	0.084071	15	0.0386267	0
MSBT675	k__Viruses|p__Duplornaviricota|c__Resentoviricetes|o__Reovirales|f__Sedoreoviridae|g__Rotavirus|s__Rotavirus_A__clade_21	0	15	Yes	0.053571	15	0.0348	0
MSBT311	k__Viruses|p__Hofneiviricota|c__Faserviricetes|o__Tubulavirales|f__Inoviridae|g__Inovirus|s__Inovirus_M13	0	14	Yes	0.023611	14	0.999814	0
MSBT17193	k__Viruses|p__Pisuviricota|c__Pisoniviricetes|o__Nidovirales|f__Mononiviridae|g__MSBT11210|s__MSBT17193	14	0	No	0.061569	14	0.997657	0
MSBT357	k__Viruses|p__Cressdnaviricota|c__Arfiviricetes|o__Cirlivirales|f__Circoviridae|g__Circovirus|s__Beak_and_feather_disease_virus__clade_6	0	14	Yes	0.011631	14	0.996529	0
MSBT21122	k__Viruses|p__Taleaviricota|c__Tokiviricetes|o__Ligamenvirales|f__MSBT18226|g__MSBT19383|s__MSBT21122	14	0	No	0.076317	14	0.9955	0
MSBT13554	k__Viruses|p__Pisuviricota|c__Pisoniviricetes|o__Nidovirales|f__Mononiviridae|g__MSBT11196|s__MSBT13554	14	0	No	0.092874	14	0.994386	0
MSBT201	k__Viruses|p__Cressdnaviricota|c__Arfiviricetes|o__Cirlivirales|f__Circoviridae|g__Circovirus|s__Beak_and_feather_disease_virus__clade_1	0	14	Yes	0.007737	14	0.99415	0
MSBT13994	k__Viruses|p__Pisuviricota|c__Pisoniviricetes|o__Nidovirales|f__Mononiviridae|g__MSBT11196|s__MSBT13994	14	0	No	0.093454	14	0.992479	0
MSBT20415	k__Viruses|p__Dividoviricota|c__Laserviricetes|o__Halopanivirales|f__MSBT18179|g__MSBT19023|s__MSBT20415	14	0	No	0.036557	14	0.985943	0
MSBT23684	k__Viruses|p__Pisuviricota|c__Pisoniviricetes|o__Nidovirales|f__Mononiviridae|g__MSBT11308|s__MSBT23684	14	0	No	0.071489	14	0.977407	0
MSBT22870	k__Viruses|p__Nucleocytoviricota|c__MSBT18506|o__MSBT19796|f__MSBT21701|g__MSBT22322|s__MSBT22870	14	0	No	0.048546	14	0.976536	0
MSBT31125	k__Viruses|p__Negarnaviricota|c__Ellioviricetes|o__MSBT25030|f__MSBT26632|g__MSBT28591|s__MSBT31125	14	0	No	0.087794	14	0.972479	0
MSBT17151	k__Viruses|p__Pisuviricota|c__Pisoniviricetes|o__Nidovirales|f__Mononiviridae|g__MSBT11210|s__MSBT17151	14	0	No	0.087657	14	0.970714	0
MSBT1309	k__Viruses|p__Cressdnaviricota|c__Arfiviricetes|o__Cirlivirales|f__Circoviridae|g__Circovirus|s__Goose_circovirus__clade_3	0	14	Yes	0.00824	14	0.969543	0
MSBT12318	k__Viruses|p__Pisuviricota|c__Pisoniviricetes|o__Nidovirales|f__Mononiviridae|g__MSBT11196|s__MSBT12318	14	0	No	0.155529	14	0.966986	0
MSBT11861	k__Viruses|p__Uroviricota|c__Caudoviricetes|o__Kirjokansivirales|f__Graaviviridae|g__MSBT10874|s__MSBT11861	14	0	No	0.143409	14	0.962143	0
MSBT12936	k__Viruses|p__Pisuviricota|c__Pisoniviricetes|o__Nidovirales|f__Mononiviridae|g__MSBT11196|s__MSBT12936	14	0	No	0.077743	14	0.961079	0
MSBT12294	k__Viruses|p__Pisuviricota|c__Pisoniviricetes|o__Nidovirales|f__Mononiviridae|g__MSBT11196|s__MSBT12294	14	0	No	0.097883	14	0.955121	0
MSBT28612	k__Viruses|p__Uroviricota|c__Caudoviricetes|o__MSBT24024|f__MSBT25114|g__MSBT26651|s__MSBT28612	14	0	No	0.087497	14	0.955107	0
MSBT40747	k__Viruses|p__Negarnaviricota|c__Ellioviricetes|o__MSBT25030|f__MSBT26610|g__MSBT28569|s__MSBT40747	14	0	No	0.084051	14	0.942557	0
MSBT29494	k__Viruses|p__Uroviricota|c__Caudoviricetes|o__MSBT24374|f__MSBT25814|g__MSBT27533|s__MSBT29494	14	0	No	0.080803	14	0.941386	0
MSBT38983	k__Viruses|p__Peploviricota|c__MSBT36706|o__MSBT37124|f__MSBT37665|g__MSBT38305|s__MSBT38983	14	0	No	0.052306	14	0.941164	0
MSBT14257	k__Viruses|p__Pisuviricota|c__Pisoniviricetes|o__Nidovirales|f__Mononiviridae|g__MSBT11196|s__MSBT14257	14	0	No	0.087431	14	0.931607	0
MSBT17989	k__Viruses|p__Preplasmiviricota|c__Maveriviricetes|o__MSBT11531|f__MSBT15745|g__MSBT16019|s__MSBT17989	14	0	No	0.072029	14	0.931286	0
MSBT34010	k__Viruses|p__Negarnaviricota|c__Ellioviricetes|o__MSBT25030|f__MSBT33131|g__MSBT33537|s__MSBT34010	14	0	No	0.045654	14	0.929236	0
MSBT13265	k__Viruses|p__Pisuviricota|c__Pisoniviricetes|o__Nidovirales|f__Mononiviridae|g__MSBT11196|s__MSBT13265	14	0	No	0.089349	14	0.92875	0
MSBT13501	k__Viruses|p__Pisuviricota|c__Pisoniviricetes|o__Nidovirales|f__Mononiviridae|g__MSBT11196|s__MSBT13501	14	0	No	0.07676	14	0.924314	0
MSBT21051	k__Viruses|p__Taleaviricota|c__Tokiviricetes|o__Ligamenvirales|f__MSBT18226|g__MSBT19328|s__MSBT21051	14	0	No	0.091994	14	0.922836	0
MSBT13663	k__Viruses|p__Pisuviricota|c__Pisoniviricetes|o__Nidovirales|f__Mononiviridae|g__MSBT11196|s__MSBT13663	14	0	No	0.084854	14	0.918736	0
MSBT13929	k__Viruses|p__Pisuviricota|c__Pisoniviricetes|o__Nidovirales|f__Mononiviridae|g__MSBT11196|s__MSBT13929	14	0	No	0.120057	14	0.915386	0
MSBT39434	k__Viruses|p__Nucleocytoviricota|c__Megaviricetes|o__Algavirales|f__Phycodnaviridae|g__Coccolithovirus|s__MSBT39434	14	0	No	0.103094	14	0.912057	0
MSBT32324	k__Viruses|p__Negarnaviricota|c__Ellioviricetes|o__MSBT25030|f__MSBT26632|g__MSBT28591|s__MSBT32324	14	0	No	0.077186	14	0.912029	0
MSBT30627	k__Viruses|p__Duplornaviricota|c__Resentoviricetes|o__MSBT25002|f__MSBT26535|g__MSBT28430|s__MSBT30627	14	0	No	0.051289	14	0.910686	0
MSBT13042	k__Viruses|p__Pisuviricota|c__Pisoniviricetes|o__Nidovirales|f__Mononiviridae|g__MSBT11196|s__MSBT13042	14	0	No	0.128	14	0.9057	0
MSBT12577	k__Viruses|p__Pisuviricota|c__Pisoniviricetes|o__Nidovirales|f__Mononiviridae|g__MSBT11196|s__MSBT12577	14	0	No	0.094794	14	0.905157	0
MSBT16284	k__Viruses|p__Preplasmiviricota|c__Maveriviricetes|o__MSBT11495|f__MSBT15709|g__MSBT15983|s__MSBT16284	14	0	No	0.021751	14	0.904107	0
MSBT12959	k__Viruses|p__Pisuviricota|c__Pisoniviricetes|o__Nidovirales|f__Mononiviridae|g__MSBT11196|s__MSBT12959	14	0	No	0.060143	14	0.900486	0
MSBT23723	k__Viruses|p__Pisuviricota|c__Pisoniviricetes|o__Nidovirales|f__Mononiviridae|g__MSBT11308|s__MSBT23723	14	0	No	0.056777	14	0.900114	0
MSBT11809	k__Viruses|p__Uroviricota|c__Caudoviricetes|o__Kirjokansivirales|f__Graaviviridae|g__MSBT10822|s__MSBT11809	14	0	No	0.108966	14	0.897964	0
MSBT32579	k__Viruses|p__Negarnaviricota|c__Ellioviricetes|o__MSBT25030|f__MSBT26632|g__MSBT28591|s__MSBT32579	14	0	No	0.082937	14	0.897521	0
MSBT29937	k__Viruses|p__Uroviricota|c__Caudoviricetes|o__MSBT24712|f__MSBT26223|g__MSBT27976|s__MSBT29937	14	0	No	0.035077	14	0.894171	0
MSBT23917	k__Viruses|p__Pisuviricota|c__Pisoniviricetes|o__Nidovirales|f__Mononiviridae|g__MSBT11308|s__MSBT23917	14	0	No	0.07568	14	0.888186	0
MSBT13135	k__Viruses|p__Pisuviricota|c__Pisoniviricetes|o__Nidovirales|f__Mononiviridae|g__MSBT11196|s__MSBT13135	14	0	No	0.085066	14	0.884593	0.00549286
MSBT31229	k__Viruses|p__Negarnaviricota|c__Ellioviricetes|o__MSBT25030|f__MSBT26632|g__MSBT28591|s__MSBT31229	14	0	No	0.06886	14	0.879079	0
MSBT20567	k__Viruses|p__Taleaviricota|c__Tokiviricetes|o__Ligamenvirales|f__MSBT18226|g__MSBT19088|s__MSBT20567	14	0	No	0.131394	14	0.873464	0
MSBT20371	k__Viruses|p__Dividoviricota|c__Laserviricetes|o__Halopanivirales|f__MSBT18142|g__MSBT18986|s__MSBT20371	14	0	No	0.086083	14	0.873107	0
MSBT13075	k__Viruses|p__Pisuviricota|c__Pisoniviricetes|o__Nidovirales|f__Mononiviridae|g__MSBT11196|s__MSBT13075	14	0	No	0.113243	14	0.872757	0
MSBT45753	k__Viruses|p__Negarnaviricota|c__Ellioviricetes|o__MSBT25030|f__MSBT26616|g__MSBT28575|s__MSBT45753	14	0	No	0.124291	14	0.862971	0.00466429
MSBT14311	k__Viruses|p__Pisuviricota|c__Pisoniviricetes|o__Nidovirales|f__Mononiviridae|g__MSBT11196|s__MSBT14311	14	0	No	0.063526	14	0.848757	0
MSBT35987	k__Viruses|p__Negarnaviricota|c__Ellioviricetes|o__MSBT25030|f__MSBT26599|g__MSBT28558|s__MSBT35987	14	0	No	0.069683	14	0.848486	0
MSBT12525	k__Viruses|p__Pisuviricota|c__Pisoniviricetes|o__Nidovirales|f__Mononiviridae|g__MSBT11196|s__MSBT12525	14	0	No	0.113471	14	0.845443	0
MSBT14098	k__Viruses|p__Pisuviricota|c__Pisoniviricetes|o__Nidovirales|f__Mononiviridae|g__MSBT11196|s__MSBT14098	14	0	No	0.078786	14	0.8419	0
MSBT15343	k__Viruses|p__Pisuviricota|c__Pisoniviricetes|o__Nidovirales|f__Mononiviridae|g__MSBT11238|s__MSBT15343	14	0	No	0.040426	14	0.840829	0
MSBT17618	k__Viruses|p__Pisuviricota|c__Pisoniviricetes|o__Nidovirales|f__Mononiviridae|g__MSBT11210|s__MSBT17618	14	0	No	0.074589	14	0.837114	0
MSBT13811	k__Viruses|p__Pisuviricota|c__Pisoniviricetes|o__Nidovirales|f__Mononiviridae|g__MSBT11196|s__MSBT13811	14	0	No	0.094291	14	0.834386	0
MSBT12604	k__Viruses|p__Pisuviricota|c__Pisoniviricetes|o__Nidovirales|f__Mononiviridae|g__MSBT11196|s__MSBT12604	14	0	No	0.078549	14	0.833307	0
MSBT23530	k__Viruses|p__Pisuviricota|c__Pisoniviricetes|o__Nidovirales|f__Mononiviridae|g__MSBT11308|s__MSBT23530	14	0	No	0.08836	14	0.832607	0
MSBT17408	k__Viruses|p__Pisuviricota|c__Pisoniviricetes|o__Nidovirales|f__Mononiviridae|g__MSBT11210|s__MSBT17408	14	0	No	0.081403	14	0.832243	0
MSBT17073	k__Viruses|p__Pisuviricota|c__Pisoniviricetes|o__Nidovirales|f__Mononiviridae|g__MSBT11210|s__MSBT17073	14	0	No	0.114334	14	0.821593	0
MSBT15402	k__Viruses|p__Pisuviricota|c__Pisoniviricetes|o__Nidovirales|f__Mononiviridae|g__MSBT11267|s__MSBT15402	14	0	No	0.055323	14	0.81955	0
MSBT16325	k__Viruses|p__Preplasmiviricota|c__Maveriviricetes|o__MSBT11515|f__MSBT15729|g__MSBT16003|s__MSBT16325	14	0	No	0.037146	14	0.819129	0
MSBT23777	k__Viruses|p__Pisuviricota|c__Pisoniviricetes|o__Nidovirales|f__Mononiviridae|g__MSBT11308|s__MSBT23777	14	0	No	0.11526	14	0.8184	0
MSBT23416	k__Viruses|p__Pisuviricota|c__Pisoniviricetes|o__Nidovirales|f__Mononiviridae|g__MSBT11308|s__MSBT23416	14	0	No	0.089906	14	0.814914	0
MSBT13850	k__Viruses|p__Pisuviricota|c__Pisoniviricetes|o__Nidovirales|f__Mononiviridae|g__MSBT11196|s__MSBT13850	14	0	No	0.073803	14	0.813029	0
MSBT15173	k__Viruses|p__Pisuviricota|c__Pisoniviricetes|o__Nidovirales|f__Mononiviridae|g__MSBT11198|s__MSBT15173	14	0	No	0.045106	14	0.806643	0
MSBT17853	k__Viruses|p__Preplasmiviricota|c__Maveriviricetes|o__MSBT11531|f__MSBT15745|g__MSBT16019|s__MSBT17853	14	0	No	0.086871	14	0.796007	0
MSBT12136	k__Viruses|p__Uroviricota|c__Caudoviricetes|o__Kirjokansivirales|f__Graaviviridae|g__MSBT11149|s__MSBT12136	14	0	No	0.143089	14	0.7943	0
MSBT12512	k__Viruses|p__Pisuviricota|c__Pisoniviricetes|o__Nidovirales|f__Mononiviridae|g__MSBT11196|s__MSBT12512	14	0	No	0.099783	14	0.793779	0
MSBT31265	k__Viruses|p__Negarnaviricota|c__Ellioviricetes|o__MSBT25030|f__MSBT26632|g__MSBT28591|s__MSBT31265	14	0	No	0.094649	14	0.793779	0
MSBT32664	k__Viruses|p__Negarnaviricota|c__Ellioviricetes|o__MSBT25030|f__MSBT26632|g__MSBT28591|s__MSBT32664	14	0	No	0.072614	14	0.791821	0
MSBT21113	k__Viruses|p__Taleaviricota|c__Tokiviricetes|o__Ligamenvirales|f__MSBT18226|g__MSBT19374|s__MSBT21113	14	0	No	0.083877	14	0.786636	0
MSBT13721	k__Viruses|p__Pisuviricota|c__Pisoniviricetes|o__Nidovirales|f__Mononiviridae|g__MSBT11196|s__MSBT13721	14	0	No	0.051397	14	0.784036	0
MSBT17078	k__Viruses|p__Pisuviricota|c__Pisoniviricetes|o__Nidovirales|f__Mononiviridae|g__MSBT11210|s__MSBT17078	14	0	No	0.079743	14	0.781336	0
MSBT17284	k__Viruses|p__Pisuviricota|c__Pisoniviricetes|o__Nidovirales|f__Mononiviridae|g__MSBT11210|s__MSBT17284	14	0	No	0.118	14	0.777436	0
MSBT14346	k__Viruses|p__Pisuviricota|c__Pisoniviricetes|o__Nidovirales|f__Mononiviridae|g__MSBT11196|s__MSBT14346	14	0	No	0.055894	14	0.774471	0
MSBT17713	k__Viruses|p__Preplasmiviricota|c__Maveriviricetes|o__MSBT11531|f__MSBT15745|g__MSBT16019|s__MSBT17713	14	0	No	0.061449	14	0.773729	0
MSBT14423	k__Viruses|p__Pisuviricota|c__Pisoniviricetes|o__Nidovirales|f__Mononiviridae|g__MSBT11196|s__MSBT14423	14	0	No	0.055846	14	0.773464	0
MSBT30183	k__Viruses|p__Uroviricota|c__Caudoviricetes|o__MSBT24930|f__MSBT26460|g__MSBT28222|s__MSBT30183	14	0	No	0.085483	14	0.771464	0
MSBT14057	k__Viruses|p__Pisuviricota|c__Pisoniviricetes|o__Nidovirales|f__Mononiviridae|g__MSBT11196|s__MSBT14057	14	0	No	0.118723	14	0.76925	0
MSBT44820	k__Viruses|p__Negarnaviricota|c__Ellioviricetes|o__MSBT25030|f__MSBT26616|g__MSBT28575|s__MSBT44820	14	0	No	0.078551	14	0.76705	0
MSBT15418	k__Viruses|p__Pisuviricota|c__Pisoniviricetes|o__Nidovirales|f__Mononiviridae|g__MSBT11280|s__MSBT15418	14	0	No	0.044223	14	0.763571	0
MSBT13919	k__Viruses|p__Pisuviricota|c__Pisoniviricetes|o__Nidovirales|f__Mononiviridae|g__MSBT11196|s__MSBT13919	14	0	No	0.087954	14	0.752043	0
MSBT32016	k__Viruses|p__Negarnaviricota|c__Ellioviricetes|o__MSBT25030|f__MSBT26632|g__MSBT28591|s__MSBT32016	14	0	No	0.057806	14	0.737721	0
MSBT16869	k__Viruses|p__Pisuviricota|c__Pisoniviricetes|o__Nidovirales|f__Mononiviridae|g__MSBT11210|s__MSBT16869	14	0	No	0.129451	14	0.7361	0
MSBT16739	k__Viruses|p__Pisuviricota|c__Pisoniviricetes|o__Nidovirales|f__Mononiviridae|g__MSBT11210|s__MSBT16739	14	0	No	0.053411	14	0.7291	0
MSBT14989	k__Viruses|p__Pisuviricota|c__Pisoniviricetes|o__Nidovirales|f__Mononiviridae|g__MSBT11196|s__MSBT14989	14	0	No	0.067151	14	0.720664	0
MSBT30606	k__Viruses|p__Duplornaviricota|c__Resentoviricetes|o__MSBT25002|f__MSBT26535|g__MSBT28413|s__MSBT30606	14	0	No	0.038591	14	0.719614	0
MSBT29617	k__Viruses|p__Uroviricota|c__Caudoviricetes|o__MSBT24458|f__MSBT25926|g__MSBT27656|s__MSBT29617	14	0	No	0.040497	14	0.713193	0
MSBT11975	k__Viruses|p__Uroviricota|c__Caudoviricetes|o__Kirjokansivirales|f__Graaviviridae|g__MSBT10988|s__MSBT11975	14	0	No	0.094923	14	0.707914	0
MSBT29624	k__Viruses|p__Uroviricota|c__Caudoviricetes|o__MSBT24464|f__MSBT25932|g__MSBT27663|s__MSBT29624	14	0	No	0.047723	14	0.702707	0
MSBT23841	k__Viruses|p__Pisuviricota|c__Pisoniviricetes|o__Nidovirales|f__Mononiviridae|g__MSBT11308|s__MSBT23841	14	0	No	0.088051	14	0.702121	0
MSBT22907	k__Viruses|p__Nucleocytoviricota|c__MSBT18526|o__MSBT19817|f__MSBT21733|g__MSBT22359|s__MSBT22907	14	0	No	0.022269	14	0.699736	0
MSBT15222	k__Viruses|p__Pisuviricota|c__Pisoniviricetes|o__Nidovirales|f__Mononiviridae|g__MSBT11207|s__MSBT15222	14	0	No	0.044857	14	0.694743	0
MSBT35220	k__Viruses|p__Negarnaviricota|c__Ellioviricetes|o__MSBT25030|f__MSBT26599|g__MSBT28558|s__MSBT35220	14	0	No	0.060389	14	0.693007	0
MSBT23586	k__Viruses|p__Pisuviricota|c__Pisoniviricetes|o__Nidovirales|f__Mononiviridae|g__MSBT11308|s__MSBT23586	14	0	No	0.074449	14	0.685536	0
MSBT29484	k__Viruses|p__Uroviricota|c__Caudoviricetes|o__MSBT24368|f__MSBT25804|g__MSBT27523|s__MSBT29484	14	0	No	0.069897	14	0.683964	0
MSBT23086	k__Viruses|p__Nucleocytoviricota|c__MSBT18646|o__MSBT19948|f__MSBT21894|g__MSBT22538|s__MSBT23086	14	0	No	0.03632	14	0.679529	0
MSBT21369	k__Viruses|p__Taleaviricota|c__Tokiviricetes|o__Ligamenvirales|f__MSBT18275|g__MSBT19537|s__MSBT21369	14	0	No	0.059837	14	0.678643	0.0183643
MSBT31911	k__Viruses|p__Negarnaviricota|c__Ellioviricetes|o__MSBT25030|f__MSBT26632|g__MSBT28591|s__MSBT31911	14	0	No	0.077391	14	0.673136	0
MSBT15241	k__Viruses|p__Pisuviricota|c__Pisoniviricetes|o__Nidovirales|f__Mononiviridae|g__MSBT11207|s__MSBT15241	14	0	No	0.036769	14	0.665357	0
MSBT44289	k__Viruses|p__Negarnaviricota|c__Ellioviricetes|o__MSBT25030|f__MSBT26616|g__MSBT28575|s__MSBT44289	14	0	No	0.062706	14	0.660043	0
MSBT14303	k__Viruses|p__Pisuviricota|c__Pisoniviricetes|o__Nidovirales|f__Mononiviridae|g__MSBT11196|s__MSBT14303	14	0	No	0.062751	14	0.659464	0
MSBT20504	k__Viruses|p__Taleaviricota|c__Tokiviricetes|o__Ligamenvirales|f__MSBT18226|g__MSBT19082|s__MSBT20504	14	0	No	0.10236	14	0.649329	0
MSBT23440	k__Viruses|p__Pisuviricota|c__Pisoniviricetes|o__Nidovirales|f__Mononiviridae|g__MSBT11308|s__MSBT23440	14	0	No	0.080109	14	0.638679	0
MSBT13938	k__Viruses|p__Pisuviricota|c__Pisoniviricetes|o__Nidovirales|f__Mononiviridae|g__MSBT11196|s__MSBT13938	14	0	No	0.072106	14	0.630757	0
MSBT15588	k__Viruses|p__Pisuviricota|c__Pisoniviricetes|o__Nidovirales|f__Mononiviridae|g__MSBT11382|s__MSBT15588	14	0	No	0.045143	14	0.629943	0
MSBT14658	k__Viruses|p__Pisuviricota|c__Pisoniviricetes|o__Nidovirales|f__Mononiviridae|g__MSBT11196|s__MSBT14658	14	0	No	0.07504	14	0.628957	0
MSBT17668	k__Viruses|p__Pisuviricota|c__Pisoniviricetes|o__Nidovirales|f__Mononiviridae|g__MSBT11210|s__MSBT17668	14	0	No	0.107103	14	0.627729	0
MSBT22122	k__Viruses|p__Taleaviricota|c__Tokiviricetes|o__MSBT18409|f__MSBT19683|g__MSBT21544|s__MSBT22122	14	0	No	0.059863	14	0.624986	0
MSBT14748	k__Viruses|p__Pisuviricota|c__Pisoniviricetes|o__Nidovirales|f__Mononiviridae|g__MSBT11196|s__MSBT14748	14	0	No	0.078209	14	0.613	0
MSBT15158	k__Viruses|p__Pisuviricota|c__Pisoniviricetes|o__Nidovirales|f__Mononiviridae|g__MSBT11198|s__MSBT15158	14	0	No	0.051389	14	0.601557	0
MSBT30890	k__Viruses|p__Negarnaviricota|c__Ellioviricetes|o__MSBT25030|f__MSBT26632|g__MSBT28591|s__MSBT30890	14	0	No	0.055894	14	0.599814	0
MSBT17125	k__Viruses|p__Pisuviricota|c__Pisoniviricetes|o__Nidovirales|f__Mononiviridae|g__MSBT11210|s__MSBT17125	14	0	No	0.1046	14	0.595057	0
MSBT13482	k__Viruses|p__Pisuviricota|c__Pisoniviricetes|o__Nidovirales|f__Mononiviridae|g__MSBT11196|s__MSBT13482	14	0	No	0.064354	14	0.592986	0
MSBT22129	k__Viruses|p__Taleaviricota|c__Tokiviricetes|o__MSBT18412|f__MSBT19686|g__MSBT21547|s__MSBT22129	14	0	No	0.042874	14	0.58775	0
MSBT13605	k__Viruses|p__Pisuviricota|c__Pisoniviricetes|o__Nidovirales|f__Mononiviridae|g__MSBT11196|s__MSBT13605	14	0	No	0.048554	14	0.576336	0
MSBT35251	k__Viruses|p__Negarnaviricota|c__Ellioviricetes|o__MSBT25030|f__MSBT26599|g__MSBT28558|s__MSBT35251	14	0	No	0.053669	14	0.575079	0
MSBT11804	k__Viruses|p__Uroviricota|c__Caudoviricetes|o__Kirjokansivirales|f__Graaviviridae|g__MSBT10817|s__MSBT11804	14	0	No	0.117797	14	0.571093	0
MSBT12035	k__Viruses|p__Uroviricota|c__Caudoviricetes|o__Kirjokansivirales|f__Graaviviridae|g__MSBT11048|s__MSBT12035	14	0	No	0.083249	14	0.566471	0
MSBT12980	k__Viruses|p__Pisuviricota|c__Pisoniviricetes|o__Nidovirales|f__Mononiviridae|g__MSBT11196|s__MSBT12980	14	0	No	0.089986	14	0.564457	0
MSBT17802	k__Viruses|p__Preplasmiviricota|c__Maveriviricetes|o__MSBT11531|f__MSBT15745|g__MSBT16019|s__MSBT17802	14	0	No	0.072906	14	0.521429	0
MSBT184	k__Viruses|p__Duplornaviricota|c__Resentoviricetes|o__Reovirales|f__Sedoreoviridae|g__Orbivirus|s__African_horse_sickness_virus__clade_1	0	14	Yes	0.083177	14	0.039	0
MSBT76	k__Viruses|p__Duplornaviricota|c__Resentoviricetes|o__Reovirales|f__Sedoreoviridae|g__Orbivirus|s__African_horse_sickness_virus__clade_0	0	14	Yes	0.0753	14	0.0386	0
MSBT13961	k__Viruses|p__Pisuviricota|c__Pisoniviricetes|o__Nidovirales|f__Mononiviridae|g__MSBT11196|s__MSBT13961	13	0	No	0.103046	13	1	0
MSBT22754	k__Viruses|p__Nucleocytoviricota|c__MSBT18468|o__MSBT19744|f__MSBT21614|g__MSBT22206|s__MSBT22754	13	0	No	0.037709	13	1	0
MSBT2530	k__Viruses|p__Negarnaviricota|c__Monjiviricetes|o__Mononegavirales|f__Bornaviridae|g__Orthobornavirus|s__Orthobornavirus_sciuri	0	13	Yes	0.025346	13	0.9864	0
MSBT13726	k__Viruses|p__Pisuviricota|c__Pisoniviricetes|o__Nidovirales|f__Mononiviridae|g__MSBT11196|s__MSBT13726	13	0	No	0.075754	13	0.985631	0
MSBT21412	k__Viruses|p__Taleaviricota|c__Tokiviricetes|o__Ligamenvirales|f__MSBT18301|g__MSBT19569|s__MSBT21412	13	0	No	0.07042	13	0.981492	0
MSBT14154	k__Viruses|p__Pisuviricota|c__Pisoniviricetes|o__Nidovirales|f__Mononiviridae|g__MSBT11196|s__MSBT14154	13	0	No	0.0842	13	0.979208	0
MSBT30899	k__Viruses|p__Negarnaviricota|c__Ellioviricetes|o__MSBT25030|f__MSBT26632|g__MSBT28591|s__MSBT30899	13	0	No	0.151854	13	0.977215	0
MSBT740	k__Viruses|p__Peploviricota|c__Herviviricetes|o__Herpesvirales|f__Herpesviridae|g__Varicellovirus|s__Equid_alphaherpesvirus_4	0	13	Yes	0.201471	13	0.971454	0
MSBT30917	k__Viruses|p__Negarnaviricota|c__Ellioviricetes|o__MSBT25030|f__MSBT26632|g__MSBT28591|s__MSBT30917	13	0	No	0.076417	13	0.970777	0
MSBT20874	k__Viruses|p__Taleaviricota|c__Tokiviricetes|o__Ligamenvirales|f__MSBT18226|g__MSBT19207|s__MSBT20874	13	0	No	0.126511	13	0.969292	0
MSBT16833	k__Viruses|p__Pisuviricota|c__Pisoniviricetes|o__Nidovirales|f__Mononiviridae|g__MSBT11210|s__MSBT16833	13	0	No	0.056323	13	0.966946	0
MSBT13455	k__Viruses|p__Pisuviricota|c__Pisoniviricetes|o__Nidovirales|f__Mononiviridae|g__MSBT11196|s__MSBT13455	13	0	No	0.073766	13	0.966838	0
MSBT13262	k__Viruses|p__Pisuviricota|c__Pisoniviricetes|o__Nidovirales|f__Mononiviridae|g__MSBT11196|s__MSBT13262	13	0	No	0.080217	13	0.966477	0
MSBT11894	k__Viruses|p__Uroviricota|c__Caudoviricetes|o__Kirjokansivirales|f__Graaviviridae|g__MSBT10907|s__MSBT11894	13	0	No	0.078491	13	0.963854	0
MSBT16298	k__Viruses|p__Preplasmiviricota|c__Maveriviricetes|o__MSBT11497|f__MSBT15711|g__MSBT15985|s__MSBT16298	13	0	No	0.045454	13	0.962262	0
MSBT20552	k__Viruses|p__Taleaviricota|c__Tokiviricetes|o__Ligamenvirales|f__MSBT18226|g__MSBT19088|s__MSBT20552	13	0	No	0.091569	13	0.961977	0
MSBT13139	k__Viruses|p__Pisuviricota|c__Pisoniviricetes|o__Nidovirales|f__Mononiviridae|g__MSBT11196|s__MSBT13139	13	0	No	0.088534	13	0.961808	0
MSBT22847	k__Viruses|p__Nucleocytoviricota|c__MSBT18498|o__MSBT19786|f__MSBT21685|g__MSBT22299|s__MSBT22847	13	0	No	0.04876	13	0.959908	0
MSBT15561	k__Viruses|p__Pisuviricota|c__Pisoniviricetes|o__Nidovirales|f__Mononiviridae|g__MSBT11362|s__MSBT15561	13	0	No	0.040646	13	0.954746	0
MSBT16688	k__Viruses|p__Pisuviricota|c__Pisoniviricetes|o__Nidovirales|f__Mononiviridae|g__MSBT11210|s__MSBT16688	13	0	No	0.086874	13	0.954215	0
MSBT14382	k__Viruses|p__Pisuviricota|c__Pisoniviricetes|o__Nidovirales|f__Mononiviridae|g__MSBT11196|s__MSBT14382	13	0	No	0.0836	13	0.952762	0
MSBT17848	k__Viruses|p__Preplasmiviricota|c__Maveriviricetes|o__MSBT11531|f__MSBT15745|g__MSBT16019|s__MSBT17848	13	0	No	0.071723	13	0.949331	0
MSBT14331	k__Viruses|p__Pisuviricota|c__Pisoniviricetes|o__Nidovirales|f__Mononiviridae|g__MSBT11196|s__MSBT14331	13	0	No	0.097314	13	0.949131	0
MSBT20817	k__Viruses|p__Taleaviricota|c__Tokiviricetes|o__Ligamenvirales|f__MSBT18226|g__MSBT19173|s__MSBT20817	13	0	No	0.056223	13	0.948685	0
MSBT28631	k__Viruses|p__Uroviricota|c__Caudoviricetes|o__MSBT24026|f__MSBT25126|g__MSBT26670|s__MSBT28631	13	0	No	0.065603	13	0.937069	0
MSBT35651	k__Viruses|p__Negarnaviricota|c__Ellioviricetes|o__MSBT25030|f__MSBT26599|g__MSBT28558|s__MSBT35651	13	0	No	0.121411	13	0.932877	0
MSBT44731	k__Viruses|p__Negarnaviricota|c__Ellioviricetes|o__MSBT25030|f__MSBT26616|g__MSBT28575|s__MSBT44731	13	0	No	0.089534	13	0.9271	0
MSBT15441	k__Viruses|p__Pisuviricota|c__Pisoniviricetes|o__Nidovirales|f__Mononiviridae|g__MSBT11288|s__MSBT15441	13	0	No	0.047751	13	0.924785	0
MSBT20514	k__Viruses|p__Taleaviricota|c__Tokiviricetes|o__Ligamenvirales|f__MSBT18226|g__MSBT19082|s__MSBT20514	13	0	No	0.110383	13	0.924631	0
MSBT15019	k__Viruses|p__Pisuviricota|c__Pisoniviricetes|o__Nidovirales|f__Mononiviridae|g__MSBT11196|s__MSBT15019	13	0	No	0.092206	13	0.922715	0
MSBT16843	k__Viruses|p__Pisuviricota|c__Pisoniviricetes|o__Nidovirales|f__Mononiviridae|g__MSBT11210|s__MSBT16843	13	0	No	0.130531	13	0.921215	0
MSBT23932	k__Viruses|p__Pisuviricota|c__Pisoniviricetes|o__Nidovirales|f__Mononiviridae|g__MSBT11308|s__MSBT23932	13	0	No	0.092469	13	0.918862	0
MSBT14264	k__Viruses|p__Pisuviricota|c__Pisoniviricetes|o__Nidovirales|f__Mononiviridae|g__MSBT11196|s__MSBT14264	13	0	No	0.060206	13	0.915615	0
MSBT73227	k__Viruses|p__Hofneiviricota|c__Faserviricetes|o__Tubulavirales|f__Inoviridae|g__Primolicivirus|s__MSBT73227	13	0	No	0.078931	13	0.9131	0
MSBT13843	k__Viruses|p__Pisuviricota|c__Pisoniviricetes|o__Nidovirales|f__Mononiviridae|g__MSBT11196|s__MSBT13843	13	0	No	0.074946	13	0.912577	0
MSBT34316	k__Viruses|p__Negarnaviricota|c__Ellioviricetes|o__MSBT25030|f__MSBT33253|g__MSBT33659|s__MSBT34316	13	0	No	0.03228	13	0.912154	0
MSBT16733	k__Viruses|p__Pisuviricota|c__Pisoniviricetes|o__Nidovirales|f__Mononiviridae|g__MSBT11210|s__MSBT16733	13	0	No	0.105223	13	0.906846	0
MSBT31226	k__Viruses|p__Negarnaviricota|c__Ellioviricetes|o__MSBT25030|f__MSBT26632|g__MSBT28591|s__MSBT31226	13	0	No	0.103271	13	0.905854	0
MSBT22892	k__Viruses|p__Nucleocytoviricota|c__MSBT18517|o__MSBT19807|f__MSBT21719|g__MSBT22344|s__MSBT22892	13	0	No	0.035931	13	0.895608	0
MSBT31964	k__Viruses|p__Negarnaviricota|c__Ellioviricetes|o__MSBT25030|f__MSBT26632|g__MSBT28591|s__MSBT31964	13	0	No	0.075051	13	0.889531	0
MSBT35306	k__Viruses|p__Negarnaviricota|c__Ellioviricetes|o__MSBT25030|f__MSBT26599|g__MSBT28558|s__MSBT35306	13	0	No	0.17664	13	0.885769	0
MSBT16865	k__Viruses|p__Pisuviricota|c__Pisoniviricetes|o__Nidovirales|f__Mononiviridae|g__MSBT11210|s__MSBT16865	13	0	No	0.070877	13	0.885108	0
MSBT30229	k__Viruses|p__Uroviricota|c__Caudoviricetes|o__MSBT24972|f__MSBT26505|g__MSBT28268|s__MSBT30229	13	0	No	0.048889	13	0.878038	0
MSBT35778	k__Viruses|p__Negarnaviricota|c__Ellioviricetes|o__MSBT25030|f__MSBT26599|g__MSBT28558|s__MSBT35778	13	0	No	0.055989	13	0.875838	0
MSBT29973	k__Viruses|p__Uroviricota|c__Caudoviricetes|o__MSBT24740|f__MSBT26257|g__MSBT28012|s__MSBT29973	13	0	No	0.079211	13	0.874985	0
MSBT16821	k__Viruses|p__Pisuviricota|c__Pisoniviricetes|o__Nidovirales|f__Mononiviridae|g__MSBT11210|s__MSBT16821	13	0	No	0.076063	13	0.873877	0
MSBT17703	k__Viruses|p__Preplasmiviricota|c__Maveriviricetes|o__MSBT11531|f__MSBT15745|g__MSBT16019|s__MSBT17703	13	0	No	0.115849	13	0.872546	0
MSBT16725	k__Viruses|p__Pisuviricota|c__Pisoniviricetes|o__Nidovirales|f__Mononiviridae|g__MSBT11210|s__MSBT16725	13	0	No	0.057311	13	0.866492	0
MSBT32015	k__Viruses|p__Negarnaviricota|c__Ellioviricetes|o__MSBT25030|f__MSBT26632|g__MSBT28591|s__MSBT32015	13	0	No	0.102294	13	0.865408	0
MSBT13816	k__Viruses|p__Pisuviricota|c__Pisoniviricetes|o__Nidovirales|f__Mononiviridae|g__MSBT11196|s__MSBT13816	13	0	No	0.084971	13	0.864492	0
MSBT39484	k__Viruses|p__Taleaviricota|c__Tokiviricetes|o__Ligamenvirales|f__MSBT18232|g__MSBT19414|s__MSBT39484	13	0	No	0.079723	13	0.862192	0.0206846
MSBT31960	k__Viruses|p__Negarnaviricota|c__Ellioviricetes|o__MSBT25030|f__MSBT26632|g__MSBT28591|s__MSBT31960	13	0	No	0.09336	13	0.862138	0
MSBT17431	k__Viruses|p__Pisuviricota|c__Pisoniviricetes|o__Nidovirales|f__Mononiviridae|g__MSBT11210|s__MSBT17431	13	0	No	0.078614	13	0.859615	0
MSBT32750	k__Viruses|p__Negarnaviricota|c__Ellioviricetes|o__MSBT25030|f__MSBT26632|g__MSBT28591|s__MSBT32750	13	0	No	0.085631	13	0.857592	0
MSBT45341	k__Viruses|p__Negarnaviricota|c__Ellioviricetes|o__MSBT25030|f__MSBT26616|g__MSBT28575|s__MSBT45341	13	0	No	0.081637	13	0.847985	0
MSBT12757	k__Viruses|p__Pisuviricota|c__Pisoniviricetes|o__Nidovirales|f__Mononiviridae|g__MSBT11196|s__MSBT12757	13	0	No	0.069706	13	0.8473	0
MSBT16638	k__Viruses|p__Preplasmiviricota|c__Maveriviricetes|o__MSBT11733|f__MSBT15947|g__MSBT16221|s__MSBT16638	13	0	No	0.025863	13	0.838015	0
MSBT29858	k__Viruses|p__Uroviricota|c__Caudoviricetes|o__MSBT24652|f__MSBT26152|g__MSBT27897|s__MSBT29858	13	0	No	0.069749	13	0.836092	0
MSBT13505	k__Viruses|p__Pisuviricota|c__Pisoniviricetes|o__Nidovirales|f__Mononiviridae|g__MSBT11196|s__MSBT13505	13	0	No	0.091149	13	0.833108	0
MSBT14043	k__Viruses|p__Pisuviricota|c__Pisoniviricetes|o__Nidovirales|f__Mononiviridae|g__MSBT11196|s__MSBT14043	13	0	No	0.073546	13	0.830792	0
MSBT31155	k__Viruses|p__Negarnaviricota|c__Ellioviricetes|o__MSBT25030|f__MSBT26632|g__MSBT28591|s__MSBT31155	13	0	No	0.055869	13	0.820277	0
MSBT14599	k__Viruses|p__Pisuviricota|c__Pisoniviricetes|o__Nidovirales|f__Mononiviridae|g__MSBT11196|s__MSBT14599	13	0	No	0.100246	13	0.8192	0
MSBT14364	k__Viruses|p__Pisuviricota|c__Pisoniviricetes|o__Nidovirales|f__Mononiviridae|g__MSBT11196|s__MSBT14364	13	0	No	0.10974	13	0.815815	0
MSBT13286	k__Viruses|p__Pisuviricota|c__Pisoniviricetes|o__Nidovirales|f__Mononiviridae|g__MSBT11196|s__MSBT13286	13	0	No	0.07742	13	0.815623	0
MSBT30932	k__Viruses|p__Negarnaviricota|c__Ellioviricetes|o__MSBT25030|f__MSBT26632|g__MSBT28591|s__MSBT30932	13	0	No	0.098671	13	0.814585	0
MSBT13473	k__Viruses|p__Pisuviricota|c__Pisoniviricetes|o__Nidovirales|f__Mononiviridae|g__MSBT11196|s__MSBT13473	13	0	No	0.078603	13	0.813385	0
MSBT20444	k__Viruses|p__Dividoviricota|c__Laserviricetes|o__Halopanivirales|f__MSBT18206|g__MSBT19050|s__MSBT20444	13	0	No	0.065409	13	0.813315	0
MSBT20870	k__Viruses|p__Taleaviricota|c__Tokiviricetes|o__Ligamenvirales|f__MSBT18226|g__MSBT19203|s__MSBT20870	13	0	No	0.089477	13	0.811192	0
MSBT14046	k__Viruses|p__Pisuviricota|c__Pisoniviricetes|o__Nidovirales|f__Mononiviridae|g__MSBT11196|s__MSBT14046	13	0	No	0.070631	13	0.808646	0
MSBT22862	k__Viruses|p__Nucleocytoviricota|c__MSBT18506|o__MSBT19794|f__MSBT21695|g__MSBT22314|s__MSBT22862	13	0	No	0.035194	13	0.807746	0
MSBT17022	k__Viruses|p__Pisuviricota|c__Pisoniviricetes|o__Nidovirales|f__Mononiviridae|g__MSBT11210|s__MSBT17022	13	0	No	0.140463	13	0.786862	0
MSBT35017	k__Viruses|p__Negarnaviricota|c__Ellioviricetes|o__MSBT25030|f__MSBT26599|g__MSBT28558|s__MSBT35017	13	0	No	0.079949	13	0.785185	0
MSBT15567	k__Viruses|p__Pisuviricota|c__Pisoniviricetes|o__Nidovirales|f__Mononiviridae|g__MSBT11367|s__MSBT15567	13	0	No	0.049711	13	0.784077	0
MSBT13968	k__Viruses|p__Pisuviricota|c__Pisoniviricetes|o__Nidovirales|f__Mononiviridae|g__MSBT11196|s__MSBT13968	13	0	No	0.048851	13	0.781362	0
MSBT14404	k__Viruses|p__Pisuviricota|c__Pisoniviricetes|o__Nidovirales|f__Mononiviridae|g__MSBT11196|s__MSBT14404	13	0	No	0.075591	13	0.779915	0
MSBT13601	k__Viruses|p__Pisuviricota|c__Pisoniviricetes|o__Nidovirales|f__Mononiviridae|g__MSBT11196|s__MSBT13601	13	0	No	0.139683	13	0.778615	0
MSBT14093	k__Viruses|p__Pisuviricota|c__Pisoniviricetes|o__Nidovirales|f__Mononiviridae|g__MSBT11196|s__MSBT14093	13	0	No	0.103397	13	0.777931	0
MSBT13949	k__Viruses|p__Pisuviricota|c__Pisoniviricetes|o__Nidovirales|f__Mononiviridae|g__MSBT11196|s__MSBT13949	13	0	No	0.071646	13	0.774454	0
MSBT11903	k__Viruses|p__Uroviricota|c__Caudoviricetes|o__Kirjokansivirales|f__Graaviviridae|g__MSBT10916|s__MSBT11903	13	0	No	0.101603	13	0.772854	0
MSBT36481	k__Viruses|p__Negarnaviricota|c__Ellioviricetes|o__MSBT25030|f__MSBT26599|g__MSBT28558|s__MSBT36481	13	0	No	0.084949	13	0.768462	0
MSBT30319	k__Viruses|p__Duplornaviricota|c__Resentoviricetes|o__MSBT25002|f__MSBT26535|g__MSBT28316|s__MSBT30319	13	0	No	0.03858	13	0.766785	0.0158692
MSBT29151	k__Viruses|p__Uroviricota|c__Caudoviricetes|o__MSBT24201|f__MSBT25535|g__MSBT27190|s__MSBT29151	13	0	No	0.105346	13	0.765477	0.0489692
MSBT23617	k__Viruses|p__Pisuviricota|c__Pisoniviricetes|o__Nidovirales|f__Mononiviridae|g__MSBT11308|s__MSBT23617	13	0	No	0.102637	13	0.764708	0
MSBT13817	k__Viruses|p__Pisuviricota|c__Pisoniviricetes|o__Nidovirales|f__Mononiviridae|g__MSBT11196|s__MSBT13817	13	0	No	0.056434	13	0.762846	0
MSBT11902	k__Viruses|p__Uroviricota|c__Caudoviricetes|o__Kirjokansivirales|f__Graaviviridae|g__MSBT10915|s__MSBT11902	13	0	No	0.116214	13	0.757338	0
MSBT20532	k__Viruses|p__Taleaviricota|c__Tokiviricetes|o__Ligamenvirales|f__MSBT18226|g__MSBT19083|s__MSBT20532	13	0	No	0.09942	13	0.752231	0
MSBT28753	k__Viruses|p__Uroviricota|c__Caudoviricetes|o__MSBT24033|f__MSBT25208|g__MSBT26792|s__MSBT28753	13	0	No	0.106431	13	0.750285	0
MSBT15238	k__Viruses|p__Pisuviricota|c__Pisoniviricetes|o__Nidovirales|f__Mononiviridae|g__MSBT11207|s__MSBT15238	13	0	No	0.05476	13	0.742869	0
MSBT16710	k__Viruses|p__Pisuviricota|c__Pisoniviricetes|o__Nidovirales|f__Mononiviridae|g__MSBT11210|s__MSBT16710	13	0	No	0.066089	13	0.735831	0
MSBT12438	k__Viruses|p__Pisuviricota|c__Pisoniviricetes|o__Nidovirales|f__Mononiviridae|g__MSBT11196|s__MSBT12438	13	0	No	0.085649	13	0.734177	0.00743077
MSBT14756	k__Viruses|p__Pisuviricota|c__Pisoniviricetes|o__Nidovirales|f__Mononiviridae|g__MSBT11196|s__MSBT14756	13	0	No	0.079194	13	0.729062	0
MSBT13050	k__Viruses|p__Pisuviricota|c__Pisoniviricetes|o__Nidovirales|f__Mononiviridae|g__MSBT11196|s__MSBT13050	13	0	No	0.0902	13	0.725638	0
MSBT15056	k__Viruses|p__Pisuviricota|c__Pisoniviricetes|o__Nidovirales|f__Mononiviridae|g__MSBT11196|s__MSBT15056	13	0	No	0.083346	13	0.717862	0
MSBT12074	k__Viruses|p__Uroviricota|c__Caudoviricetes|o__Kirjokansivirales|f__Graaviviridae|g__MSBT11087|s__MSBT12074	13	0	No	0.088663	13	0.715423	0
MSBT15618	k__Viruses|p__Pisuviricota|c__Pisoniviricetes|o__Nidovirales|f__Mononiviridae|g__MSBT11407|s__MSBT15618	13	0	No	0.075637	13	0.713715	0
MSBT15229	k__Viruses|p__Pisuviricota|c__Pisoniviricetes|o__Nidovirales|f__Mononiviridae|g__MSBT11207|s__MSBT15229	13	0	No	0.036889	13	0.710654	0
MSBT13632	k__Viruses|p__Pisuviricota|c__Pisoniviricetes|o__Nidovirales|f__Mononiviridae|g__MSBT11196|s__MSBT13632	13	0	No	0.050071	13	0.710608	0
MSBT12935	k__Viruses|p__Pisuviricota|c__Pisoniviricetes|o__Nidovirales|f__Mononiviridae|g__MSBT11196|s__MSBT12935	13	0	No	0.051883	13	0.710123	0
MSBT20143	k__Viruses|p__Peploviricota|c__Herviviricetes|o__Herpesvirales|f__MSBT17997|g__MSBT18835|s__MSBT20143	13	0	No	0.090351	13	0.705915	0
MSBT32247	k__Viruses|p__Negarnaviricota|c__Ellioviricetes|o__MSBT25030|f__MSBT26632|g__MSBT28591|s__MSBT32247	13	0	No	0.059357	13	0.704277	0
MSBT32382	k__Viruses|p__Negarnaviricota|c__Ellioviricetes|o__MSBT25030|f__MSBT26632|g__MSBT28591|s__MSBT32382	13	0	No	0.143197	13	0.685731	0
MSBT30622	k__Viruses|p__Duplornaviricota|c__Resentoviricetes|o__MSBT25002|f__MSBT26535|g__MSBT28426|s__MSBT30622	13	0	No	0.042971	13	0.6834	0
MSBT13014	k__Viruses|p__Pisuviricota|c__Pisoniviricetes|o__Nidovirales|f__Mononiviridae|g__MSBT11196|s__MSBT13014	13	0	No	0.059683	13	0.683185	0
MSBT13073	k__Viruses|p__Pisuviricota|c__Pisoniviricetes|o__Nidovirales|f__Mononiviridae|g__MSBT11196|s__MSBT13073	13	0	No	0.070023	13	0.681938	0
MSBT25101	k__Viruses|p__Taleaviricota|c__Tokiviricetes|o__Ligamenvirales|f__MSBT18237|g__MSBT24016|s__MSBT25101	13	0	No	0.057094	13	0.671954	0
MSBT39500	k__Viruses|p__Taleaviricota|c__Tokiviricetes|o__Ligamenvirales|f__MSBT18232|g__MSBT19414|s__MSBT39500	13	0	No	0.087586	13	0.666377	0
MSBT20192	k__Viruses|p__Dividoviricota|c__Laserviricetes|o__Halopanivirales|f__MSBT18039|g__MSBT18883|s__MSBT20192	13	0	No	0.054151	13	0.655077	0
MSBT17623	k__Viruses|p__Pisuviricota|c__Pisoniviricetes|o__Nidovirales|f__Mononiviridae|g__MSBT11210|s__MSBT17623	13	0	No	0.046014	13	0.651415	0
MSBT12842	k__Viruses|p__Pisuviricota|c__Pisoniviricetes|o__Nidovirales|f__Mononiviridae|g__MSBT11196|s__MSBT12842	13	0	No	0.075683	13	0.648308	0
MSBT28677	k__Viruses|p__Uroviricota|c__Caudoviricetes|o__MSBT24033|f__MSBT25147|g__MSBT26716|s__MSBT28677	13	0	No	0.1076	13	0.631262	0
MSBT12581	k__Viruses|p__Pisuviricota|c__Pisoniviricetes|o__Nidovirales|f__Mononiviridae|g__MSBT11196|s__MSBT12581	13	0	No	0.103931	13	0.625315	0
MSBT13360	k__Viruses|p__Pisuviricota|c__Pisoniviricetes|o__Nidovirales|f__Mononiviridae|g__MSBT11196|s__MSBT13360	13	0	No	0.156717	13	0.612492	0
MSBT35051	k__Viruses|p__Negarnaviricota|c__Ellioviricetes|o__MSBT25030|f__MSBT26599|g__MSBT28558|s__MSBT35051	13	0	No	0.076397	13	0.610438	0
MSBT16703	k__Viruses|p__Pisuviricota|c__Pisoniviricetes|o__Nidovirales|f__Mononiviridae|g__MSBT11210|s__MSBT16703	13	0	No	0.079543	13	0.610315	0
MSBT38743	k__Viruses|p__Peploviricota|c__MSBT36604|o__MSBT37022|f__MSBT37459|g__MSBT38068|s__MSBT38743	13	0	No	0.037263	13	0.604854	0
MSBT15309	k__Viruses|p__Pisuviricota|c__Pisoniviricetes|o__Nidovirales|f__Mononiviridae|g__MSBT11227|s__MSBT15309	13	0	No	0.06	13	0.592554	0
MSBT39859	k__Viruses|p__Duplornaviricota|c__Resentoviricetes|o__MSBT25002|f__MSBT26535|g__MSBT28322|s__MSBT39859	13	0	No	0.068194	13	0.588592	0
MSBT12846	k__Viruses|p__Pisuviricota|c__Pisoniviricetes|o__Nidovirales|f__Mononiviridae|g__MSBT11196|s__MSBT12846	13	0	No	0.084894	13	0.587677	0.00616154
MSBT20934	k__Viruses|p__Taleaviricota|c__Tokiviricetes|o__Ligamenvirales|f__MSBT18226|g__MSBT19238|s__MSBT20934	13	0	No	0.063826	13	0.582862	0
MSBT21480	k__Viruses|p__Taleaviricota|c__Tokiviricetes|o__Ligamenvirales|f__MSBT18355|g__MSBT19624|s__MSBT21480	13	0	No	0.058434	13	0.567569	0
MSBT13553	k__Viruses|p__Pisuviricota|c__Pisoniviricetes|o__Nidovirales|f__Mononiviridae|g__MSBT11196|s__MSBT13553	13	0	No	0.100151	13	0.559792	0
MSBT23026	k__Viruses|p__Nucleocytoviricota|c__MSBT18602|o__MSBT19902|f__MSBT21840|g__MSBT22478|s__MSBT23026	13	0	No	0.039666	13	0.553592	0
MSBT21492	k__Viruses|p__Taleaviricota|c__Tokiviricetes|o__Ligamenvirales|f__MSBT18366|g__MSBT19635|s__MSBT21492	13	0	No	0.056737	13	0.551777	0
MSBT13339	k__Viruses|p__Pisuviricota|c__Pisoniviricetes|o__Nidovirales|f__Mononiviridae|g__MSBT11196|s__MSBT13339	13	0	No	0.091731	13	0.551654	0
MSBT14725	k__Viruses|p__Pisuviricota|c__Pisoniviricetes|o__Nidovirales|f__Mononiviridae|g__MSBT11196|s__MSBT14725	13	0	No	0.10586	13	0.547715	0
MSBT15366	k__Viruses|p__Pisuviricota|c__Pisoniviricetes|o__Nidovirales|f__Mononiviridae|g__MSBT11253|s__MSBT15366	13	0	No	0.041811	13	0.538923	0
MSBT15227	k__Viruses|p__Pisuviricota|c__Pisoniviricetes|o__Nidovirales|f__Mononiviridae|g__MSBT11207|s__MSBT15227	13	0	No	0.027934	13	0.537423	0
MSBT16729	k__Viruses|p__Pisuviricota|c__Pisoniviricetes|o__Nidovirales|f__Mononiviridae|g__MSBT11210|s__MSBT16729	13	0	No	0.156017	13	0.523392	0
MSBT31337	k__Viruses|p__Negarnaviricota|c__Ellioviricetes|o__MSBT25030|f__MSBT26632|g__MSBT28591|s__MSBT31337	13	0	No	0.062049	13	0.504069	0
MSBT15506	k__Viruses|p__Pisuviricota|c__Pisoniviricetes|o__Nidovirales|f__Mononiviridae|g__MSBT11328|s__MSBT15506	13	0	No	0.03804	13	0.451854	0
MSBT34092	k__Viruses|p__Negarnaviricota|c__Ellioviricetes|o__MSBT25030|f__MSBT33151|g__MSBT33557|s__MSBT34092	13	0	No	0.034571	13	0.434508	0
MSBT16719	k__Viruses|p__Pisuviricota|c__Pisoniviricetes|o__Nidovirales|f__Mononiviridae|g__MSBT11210|s__MSBT16719	13	0	No	0.061929	13	0.272846	0.549131
MSBT724	k__Viruses|p__Artverviricota|c__Revtraviricetes|o__Blubervirales|f__Hepadnaviridae|g__Orthohepadnavirus|s__Hepatitis_B_virus__clade_0	0	12	Yes	0.013197	12	1	0
MSBT1243	k__Viruses|p__Preplasmiviricota|c__Tectiliviricetes|o__Rowavirales|f__Adenoviridae|g__Atadenovirus|s__Deer_atadenovirus_A	0	12	Yes	0.06382	12	1	0
MSBT28719	k__Viruses|p__Uroviricota|c__Caudoviricetes|o__MSBT24033|f__MSBT25179|g__MSBT26758|s__MSBT28719	12	0	No	0.080651	12	1	0
MSBT30554	k__Viruses|p__Duplornaviricota|c__Resentoviricetes|o__MSBT25002|f__MSBT26535|g__MSBT28379|s__MSBT30554	12	0	No	0.048969	12	1	0
MSBT30791	k__Viruses|p__Negarnaviricota|c__Ellioviricetes|o__MSBT25030|f__MSBT26599|g__MSBT28558|s__MSBT30791	12	0	No	0.013743	12	1	0
MSBT562	k__Viruses|p__Peploviricota|c__Herviviricetes|o__Herpesvirales|f__Herpesviridae|g__Mardivirus|s__Anatid_alphaherpesvirus_1	0	12	Yes	0.20962	12	0.999958	0
MSBT361	k__Viruses|p__Cressdnaviricota|c__Arfiviricetes|o__Cremevirales|f__Smacoviridae|g__Huchismacovirus|s__Human_smacovirus_1__clade_0	1	11	Yes	0.014026	12	0.999492	0
MSBT377	k__Viruses|p__Nucleocytoviricota|c__Megaviricetes|o__Pimascovirales|f__Iridoviridae|g__Megalocytivirus|s__Infectious_spleen_and_kidney_necrosis_virus__clade_0	0	12	Yes	0.175314	12	0.995708	0
MSBT21201	k__Viruses|p__Taleaviricota|c__Tokiviricetes|o__Ligamenvirales|f__MSBT18232|g__MSBT19425|s__MSBT21201	12	0	No	0.066689	12	0.994842	0
MSBT330	k__Viruses|p__Cressdnaviricota|c__Arfiviricetes|o__Cirlivirales|f__Circoviridae|g__Circovirus|s__Beak_and_feather_disease_virus__clade_5	0	12	Yes	0.005583	12	0.994683	0
MSBT12672	k__Viruses|p__Pisuviricota|c__Pisoniviricetes|o__Nidovirales|f__Mononiviridae|g__MSBT11196|s__MSBT12672	12	0	No	0.121831	12	0.990125	0
MSBT28671	k__Viruses|p__Uroviricota|c__Caudoviricetes|o__MSBT24033|f__MSBT25142|g__MSBT26710|s__MSBT28671	12	0	No	0.11358	12	0.983192	0
MSBT28729	k__Viruses|p__Uroviricota|c__Caudoviricetes|o__MSBT24033|f__MSBT25186|g__MSBT26768|s__MSBT28729	12	0	No	0.092789	12	0.981508	0
MSBT21101	k__Viruses|p__Taleaviricota|c__Tokiviricetes|o__Ligamenvirales|f__MSBT18226|g__MSBT19365|s__MSBT21101	12	0	No	0.094883	12	0.97845	0
MSBT16520	k__Viruses|p__Preplasmiviricota|c__Maveriviricetes|o__MSBT11629|f__MSBT15843|g__MSBT16117|s__MSBT16520	12	0	No	0.033434	12	0.974583	0
MSBT1048	k__Viruses|p__Cressdnaviricota|c__Arfiviricetes|o__Cirlivirales|f__Circoviridae|g__Circovirus|s__Goose_circovirus__clade_1	0	12	Yes	0.007389	12	0.9695	0
MSBT16380	k__Viruses|p__Preplasmiviricota|c__Maveriviricetes|o__MSBT11536|f__MSBT15750|g__MSBT16024|s__MSBT16380	12	0	No	0.026426	12	0.966617	0
MSBT31370	k__Viruses|p__Negarnaviricota|c__Ellioviricetes|o__MSBT25030|f__MSBT26632|g__MSBT28591|s__MSBT31370	12	0	No	0.089763	12	0.965908	0
MSBT55265	k__Viruses|p__Taleaviricota|c__MSBT50507|o__MSBT50855|f__MSBT51916|g__MSBT53345|s__MSBT55265	12	0	No	0.088203	12	0.9644	0
MSBT23596	k__Viruses|p__Pisuviricota|c__Pisoniviricetes|o__Nidovirales|f__Mononiviridae|g__MSBT11308|s__MSBT23596	12	0	No	0.112874	12	0.963092	0
MSBT35217	k__Viruses|p__Negarnaviricota|c__Ellioviricetes|o__MSBT25030|f__MSBT26599|g__MSBT28558|s__MSBT35217	12	0	No	0.10876	12	0.940092	0
MSBT13136	k__Viruses|p__Pisuviricota|c__Pisoniviricetes|o__Nidovirales|f__Mononiviridae|g__MSBT11196|s__MSBT13136	12	0	No	0.07836	12	0.939767	0
MSBT16885	k__Viruses|p__Pisuviricota|c__Pisoniviricetes|o__Nidovirales|f__Mononiviridae|g__MSBT11210|s__MSBT16885	12	0	No	0.091409	12	0.9384	0
MSBT12585	k__Viruses|p__Pisuviricota|c__Pisoniviricetes|o__Nidovirales|f__Mononiviridae|g__MSBT11196|s__MSBT12585	12	0	No	0.070226	12	0.936442	0
MSBT36539	k__Viruses|p__Negarnaviricota|c__Ellioviricetes|o__MSBT25030|f__MSBT26599|g__MSBT28558|s__MSBT36539	12	0	No	0.075903	12	0.935742	0
MSBT32087	k__Viruses|p__Negarnaviricota|c__Ellioviricetes|o__MSBT25030|f__MSBT26632|g__MSBT28591|s__MSBT32087	12	0	No	0.14386	12	0.935433	0
MSBT14874	k__Viruses|p__Pisuviricota|c__Pisoniviricetes|o__Nidovirales|f__Mononiviridae|g__MSBT11196|s__MSBT14874	12	0	No	0.120926	12	0.932283	0
MSBT13564	k__Viruses|p__Pisuviricota|c__Pisoniviricetes|o__Nidovirales|f__Mononiviridae|g__MSBT11196|s__MSBT13564	12	0	No	0.106386	12	0.929267	0
MSBT12094	k__Viruses|p__Uroviricota|c__Caudoviricetes|o__Kirjokansivirales|f__Graaviviridae|g__MSBT11107|s__MSBT12094	12	0	No	0.106963	12	0.927133	0
MSBT15067	k__Viruses|p__Pisuviricota|c__Pisoniviricetes|o__Nidovirales|f__Mononiviridae|g__MSBT11196|s__MSBT15067	12	0	No	0.068851	12	0.926133	0
MSBT23311	k__Viruses|p__Pisuviricota|c__Pisoniviricetes|o__Nidovirales|f__Mononiviridae|g__MSBT11308|s__MSBT23311	12	0	No	0.081423	12	0.925108	0.0105
MSBT21179	k__Viruses|p__Taleaviricota|c__Tokiviricetes|o__Ligamenvirales|f__MSBT18232|g__MSBT19417|s__MSBT21179	12	0	No	0.065797	12	0.92375	0
MSBT16285	k__Viruses|p__Preplasmiviricota|c__Maveriviricetes|o__MSBT11495|f__MSBT15709|g__MSBT15983|s__MSBT16285	12	0	No	0.027906	12	0.923267	0
MSBT23808	k__Viruses|p__Pisuviricota|c__Pisoniviricetes|o__Nidovirales|f__Mononiviridae|g__MSBT11308|s__MSBT23808	12	0	No	0.074103	12	0.919592	0
MSBT16871	k__Viruses|p__Pisuviricota|c__Pisoniviricetes|o__Nidovirales|f__Mononiviridae|g__MSBT11210|s__MSBT16871	12	0	No	0.0971	12	0.919	0
MSBT30942	k__Viruses|p__Negarnaviricota|c__Ellioviricetes|o__MSBT25030|f__MSBT26632|g__MSBT28591|s__MSBT30942	12	0	No	0.123163	12	0.918358	0
MSBT28736	k__Viruses|p__Uroviricota|c__Caudoviricetes|o__MSBT24033|f__MSBT25192|g__MSBT26775|s__MSBT28736	12	0	No	0.112729	12	0.9099	0
MSBT11923	k__Viruses|p__Uroviricota|c__Caudoviricetes|o__Kirjokansivirales|f__Graaviviridae|g__MSBT10936|s__MSBT11923	12	0	No	0.117771	12	0.904942	0
MSBT30019	k__Viruses|p__Uroviricota|c__Caudoviricetes|o__MSBT24782|f__MSBT26301|g__MSBT28058|s__MSBT30019	12	0	No	0.074274	12	0.9044	0
MSBT17010	k__Viruses|p__Pisuviricota|c__Pisoniviricetes|o__Nidovirales|f__Mononiviridae|g__MSBT11210|s__MSBT17010	12	0	No	0.085106	12	0.901908	0
MSBT14252	k__Viruses|p__Pisuviricota|c__Pisoniviricetes|o__Nidovirales|f__Mononiviridae|g__MSBT11196|s__MSBT14252	12	0	No	0.05068	12	0.901842	0
MSBT14499	k__Viruses|p__Pisuviricota|c__Pisoniviricetes|o__Nidovirales|f__Mononiviridae|g__MSBT11196|s__MSBT14499	12	0	No	0.09026	12	0.899233	0
MSBT21017	k__Viruses|p__Taleaviricota|c__Tokiviricetes|o__Ligamenvirales|f__MSBT18226|g__MSBT19303|s__MSBT21017	12	0	No	0.137671	12	0.896292	0
MSBT32143	k__Viruses|p__Negarnaviricota|c__Ellioviricetes|o__MSBT25030|f__MSBT26632|g__MSBT28591|s__MSBT32143	12	0	No	0.148823	12	0.892858	0
MSBT20712	k__Viruses|p__Taleaviricota|c__Tokiviricetes|o__Ligamenvirales|f__MSBT18226|g__MSBT19125|s__MSBT20712	12	0	No	0.110851	12	0.888383	0
MSBT13987	k__Viruses|p__Pisuviricota|c__Pisoniviricetes|o__Nidovirales|f__Mononiviridae|g__MSBT11196|s__MSBT13987	12	0	No	0.103803	12	0.887508	0
MSBT31225	k__Viruses|p__Negarnaviricota|c__Ellioviricetes|o__MSBT25030|f__MSBT26632|g__MSBT28591|s__MSBT31225	12	0	No	0.171763	12	0.883858	0
MSBT13320	k__Viruses|p__Pisuviricota|c__Pisoniviricetes|o__Nidovirales|f__Mononiviridae|g__MSBT11196|s__MSBT13320	12	0	No	0.087609	12	0.883108	0.0123
MSBT13424	k__Viruses|p__Pisuviricota|c__Pisoniviricetes|o__Nidovirales|f__Mononiviridae|g__MSBT11196|s__MSBT13424	12	0	No	0.073314	12	0.882525	0
MSBT13331	k__Viruses|p__Pisuviricota|c__Pisoniviricetes|o__Nidovirales|f__Mononiviridae|g__MSBT11196|s__MSBT13331	12	0	No	0.093029	12	0.87975	0
MSBT21391	k__Viruses|p__Taleaviricota|c__Tokiviricetes|o__Ligamenvirales|f__MSBT18289|g__MSBT19554|s__MSBT21391	12	0	No	0.05014	12	0.87805	0
MSBT12784	k__Viruses|p__Pisuviricota|c__Pisoniviricetes|o__Nidovirales|f__Mononiviridae|g__MSBT11196|s__MSBT12784	12	0	No	0.114094	12	0.872042	0
MSBT14666	k__Viruses|p__Pisuviricota|c__Pisoniviricetes|o__Nidovirales|f__Mononiviridae|g__MSBT11196|s__MSBT14666	12	0	No	0.081454	12	0.871192	0
MSBT14294	k__Viruses|p__Pisuviricota|c__Pisoniviricetes|o__Nidovirales|f__Mononiviridae|g__MSBT11196|s__MSBT14294	12	0	No	0.096363	12	0.867992	0
MSBT15394	k__Viruses|p__Pisuviricota|c__Pisoniviricetes|o__Nidovirales|f__Mononiviridae|g__MSBT11263|s__MSBT15394	12	0	No	0.036846	12	0.866308	0
MSBT16893	k__Viruses|p__Pisuviricota|c__Pisoniviricetes|o__Nidovirales|f__Mononiviridae|g__MSBT11210|s__MSBT16893	12	0	No	0.086026	12	0.865367	0
MSBT17225	k__Viruses|p__Pisuviricota|c__Pisoniviricetes|o__Nidovirales|f__Mononiviridae|g__MSBT11210|s__MSBT17225	12	0	No	0.095354	12	0.864425	0
MSBT55997	k__Viruses|p__Taleaviricota|c__MSBT50507|o__MSBT51369|f__MSBT52430|g__MSBT53963|s__MSBT55997	12	0	No	0.051111	12	0.861	0
MSBT16370	k__Viruses|p__Preplasmiviricota|c__Maveriviricetes|o__MSBT11534|f__MSBT15748|g__MSBT16022|s__MSBT16370	12	0	No	0.03716	12	0.859267	0
MSBT36138	k__Viruses|p__Negarnaviricota|c__Ellioviricetes|o__MSBT25030|f__MSBT26599|g__MSBT28558|s__MSBT36138	12	0	No	0.09964	12	0.852575	0
MSBT12861	k__Viruses|p__Pisuviricota|c__Pisoniviricetes|o__Nidovirales|f__Mononiviridae|g__MSBT11196|s__MSBT12861	12	0	No	0.08212	12	0.851592	0
MSBT44758	k__Viruses|p__Negarnaviricota|c__Ellioviricetes|o__MSBT25030|f__MSBT26616|g__MSBT28575|s__MSBT44758	12	0	No	0.106863	12	0.851458	0
MSBT14717	k__Viruses|p__Pisuviricota|c__Pisoniviricetes|o__Nidovirales|f__Mononiviridae|g__MSBT11196|s__MSBT14717	12	0	No	0.05862	12	0.851267	0
MSBT23704	k__Viruses|p__Pisuviricota|c__Pisoniviricetes|o__Nidovirales|f__Mononiviridae|g__MSBT11308|s__MSBT23704	12	0	No	0.136229	12	0.848325	0
MSBT39367	k__Viruses|p__Peploviricota|c__MSBT36995|o__MSBT37413|f__MSBT38012|g__MSBT38685|s__MSBT39367	12	0	No	0.047586	12	0.846433	0
MSBT21526	k__Viruses|p__Taleaviricota|c__Tokiviricetes|o__Ligamenvirales|f__MSBT18400|g__MSBT19669|s__MSBT21526	12	0	No	0.051157	12	0.841742	0
MSBT17758	k__Viruses|p__Preplasmiviricota|c__Maveriviricetes|o__MSBT11531|f__MSBT15745|g__MSBT16019|s__MSBT17758	12	0	No	0.092831	12	0.832125	0
MSBT17170	k__Viruses|p__Pisuviricota|c__Pisoniviricetes|o__Nidovirales|f__Mononiviridae|g__MSBT11210|s__MSBT17170	12	0	No	0.154286	12	0.83205	0
MSBT20140	k__Viruses|p__Peploviricota|c__Herviviricetes|o__Herpesvirales|f__MSBT17995|g__MSBT18832|s__MSBT20140	12	0	No	0.085683	12	0.827483	0
MSBT13678	k__Viruses|p__Pisuviricota|c__Pisoniviricetes|o__Nidovirales|f__Mononiviridae|g__MSBT11196|s__MSBT13678	12	0	No	0.104434	12	0.826033	0
MSBT13930	k__Viruses|p__Pisuviricota|c__Pisoniviricetes|o__Nidovirales|f__Mononiviridae|g__MSBT11196|s__MSBT13930	12	0	No	0.11696	12	0.824275	0
MSBT12272	k__Viruses|p__Pisuviricota|c__Pisoniviricetes|o__Nidovirales|f__Mononiviridae|g__MSBT11196|s__MSBT12272	12	0	No	0.124506	12	0.823958	0
MSBT64523	k__Viruses|p__Duplornaviricota|c__MSBT59223|o__MSBT62099|f__MSBT62786|g__MSBT63493|s__MSBT64523	12	0	No	0.062714	12	0.819458	0
MSBT14585	k__Viruses|p__Pisuviricota|c__Pisoniviricetes|o__Nidovirales|f__Mononiviridae|g__MSBT11196|s__MSBT14585	12	0	No	0.067349	12	0.815767	0
MSBT20978	k__Viruses|p__Taleaviricota|c__Tokiviricetes|o__Ligamenvirales|f__MSBT18226|g__MSBT19276|s__MSBT20978	12	0	No	0.087046	12	0.811133	0
MSBT12653	k__Viruses|p__Pisuviricota|c__Pisoniviricetes|o__Nidovirales|f__Mononiviridae|g__MSBT11196|s__MSBT12653	12	0	No	0.148143	12	0.810475	0
MSBT17667	k__Viruses|p__Pisuviricota|c__Pisoniviricetes|o__Nidovirales|f__Mononiviridae|g__MSBT11210|s__MSBT17667	12	0	No	0.079783	12	0.807483	0
MSBT40084	k__Viruses|p__Negarnaviricota|c__Ellioviricetes|o__MSBT25030|f__MSBT26610|g__MSBT28569|s__MSBT40084	12	0	No	0.130334	12	0.805725	0
MSBT38793	k__Viruses|p__Peploviricota|c__MSBT36617|o__MSBT37035|f__MSBT37502|g__MSBT38118|s__MSBT38793	12	0	No	0.035371	12	0.8007	0
MSBT12021	k__Viruses|p__Uroviricota|c__Caudoviricetes|o__Kirjokansivirales|f__Graaviviridae|g__MSBT11034|s__MSBT12021	12	0	No	0.146006	12	0.79585	0
MSBT30607	k__Viruses|p__Duplornaviricota|c__Resentoviricetes|o__MSBT25002|f__MSBT26535|g__MSBT28413|s__MSBT30607	12	0	No	0.038923	12	0.787883	0
MSBT28971	k__Viruses|p__Uroviricota|c__Caudoviricetes|o__MSBT24103|f__MSBT25388|g__MSBT27010|s__MSBT28971	12	0	No	0.055703	12	0.786217	0
[truncated: 38,731 more rows]

## Sheet: Genera
Summary of Genera									Species
Cluster	Lineage	MAGs	Reference genomes	Known	Bloom Filter Density	Genomes (total)	Mean Completeness	Mean Contamination	Known	Unknown
MSBT42985	k__Viruses|p__Uroviricota|c__MSBT41235|o__MSBT41726|f__MSBT42336|g__MSBT42985	1	0	No	0.008174	1	0.1392	0.7713	0	1
MSBT90926	k__Viruses|p__Taleaviricota|c__MSBT88116|o__MSBT89036|f__MSBT89949|g__MSBT90926	1	0	No	0.059417	1	0.1569	0.7699	0	1
MSBT47988	k__Viruses|p__Nucleocytoviricota|c__Megaviricetes|o__Algavirales|f__Phycodnaviridae|g__MSBT47988	1	0	No	0.08888	1	0.1619	0.7372	0	1
MSBT61342	k__Viruses|p__Duplornaviricota|c__MSBT59252|o__MSBT60952|f__MSBT61074|g__MSBT61342	1	0	No	0.00966	1	0.2147	0.6069	0	1
MSBT11314	k__Viruses|p__Pisuviricota|c__Pisoniviricetes|o__Nidovirales|f__Mononiviridae|g__MSBT11314	1	0	No	0.043163	1	0.078	0.6005	0	1
MSBT91123	k__Viruses|p__Taleaviricota|c__MSBT88299|o__MSBT89229|f__MSBT90142|g__MSBT91123	1	0	No	0.051603	1	0.2239	0.5589	0	1
MSBT16226	k__Viruses|p__Preplasmiviricota|c__Maveriviricetes|o__MSBT11738|f__MSBT15952|g__MSBT16226	1	0	No	0.0092	1	0.2323	0.5492	0	1
MSBT33874	k__Viruses|p__Negarnaviricota|c__Ellioviricetes|o__MSBT25030|f__MSBT33468|g__MSBT33874	1	0	No	0.007743	1	0.2806	0.5338	0	1
MSBT69728	k__Viruses|p__Uroviricota|c__MSBT66265|o__MSBT67154|f__MSBT68392|g__MSBT69728	1	0	No	0.073874	1	0.3415	0.5295	0	1
MSBT28580	k__Viruses|p__Negarnaviricota|c__Ellioviricetes|o__MSBT25030|f__MSBT26621|g__MSBT28580	1	0	No	0.008709	1	0.5034	0.519	0	1
MSBT18838	k__Viruses|p__Peploviricota|c__Herviviricetes|o__Herpesvirales|f__MSBT18000|g__MSBT18838	2	0	No	0.046663	2	0.2756	0.4978	0	1
MSBT54355	k__Viruses|p__Taleaviricota|c__MSBT50654|o__MSBT51715|f__MSBT52776|g__MSBT54355	1	0	No	0.008954	1	0.4011	0.4871	0	1
MSBT85704	k__Viruses|p__Duplornaviricota|c__MSBT85391|o__MSBT85491|f__MSBT85593|g__MSBT85704	1	0	No	0.00964	1	0.4265	0.4857	0	1
MSBT33828	k__Viruses|p__Negarnaviricota|c__Ellioviricetes|o__MSBT25030|f__MSBT33422|g__MSBT33828	1	0	No	0.008697	1	0.2732	0.46	0	1
MSBT90957	k__Viruses|p__Taleaviricota|c__MSBT88141|o__MSBT89065|f__MSBT89978|g__MSBT90957	1	0	No	0.057623	1	0.3582	0.3955	0	1
MSBT81445	k__Viruses|p__Uroviricota|c__MSBT77616|o__MSBT78990|f__MSBT80164|g__MSBT81445	1	0	No	0.053969	1	0.7853	0.3702	0	1
MSBT81659	k__Viruses|p__Uroviricota|c__MSBT77722|o__MSBT79152|f__MSBT80367|g__MSBT81659	1	0	No	0.078403	1	1	0.3633	0	1
MSBT58978	k__Viruses|p__Duplornaviricota|c__Resentoviricetes|o__MSBT45842|f__MSBT45956|g__MSBT58978	1	0	No	0.035114	1	0.1642	0.358	0	1
MSBT58908	k__Viruses|p__Duplornaviricota|c__Resentoviricetes|o__MSBT45842|f__MSBT45956|g__MSBT58908	1	0	No	0.068574	1	0.4421	0.3579	0	1
MSBT43319	k__Viruses|p__Uroviricota|c__MSBT41447|o__MSBT42020|f__MSBT42657|g__MSBT43319	1	0	No	0.011791	1	0.5711	0.3547	0	1
MSBT75539	k__Viruses|p__Duplornaviricota|c__Resentoviricetes|o__MSBT45842|f__MSBT45971|g__MSBT75539	1	0	No	0.062214	1	0.4715	0.3526	0	1
MSBT76725	k__Viruses|p__Hofneiviricota|c__MSBT75589|o__MSBT76586|f__MSBT76590|g__MSBT76725	1	0	No	0.022866	1	0.356	0.3501	0	1
MSBT22581	k__Viruses|p__Nucleocytoviricota|c__MSBT18680|o__MSBT19986|f__MSBT21936|g__MSBT22581	1	0	No	0.009271	1	0.4389	0.349	0	1
MSBT47079	k__Viruses|p__Dividoviricota|c__MSBT45903|o__MSBT46039|f__MSBT46466|g__MSBT47079	1	0	No	0.008223	1	0.4079	0.3368	0	1
MSBT90667	k__Viruses|p__Taleaviricota|c__MSBT87931|o__MSBT88788|f__MSBT89701|g__MSBT90667	1	0	No	0.009106	1	0.363	0.3323	0	1
MSBT69852	k__Viruses|p__Uroviricota|c__MSBT66290|o__MSBT67252|f__MSBT68508|g__MSBT69852	1	0	No	0.069789	1	0.3395	0.3321	0	1
MSBT74114	k__Viruses|p__Negarnaviricota|c__MSBT73537|o__MSBT73544|f__MSBT73819|g__MSBT74114	1	0	No	0.017871	1	0.7059	0.3101	0	1
MSBT43350	k__Viruses|p__Uroviricota|c__MSBT41473|o__MSBT42049|f__MSBT42688|g__MSBT43350	1	0	No	0.020714	1	0.8876	0.3099	0	1
MSBT33871	k__Viruses|p__Negarnaviricota|c__Ellioviricetes|o__MSBT25030|f__MSBT33465|g__MSBT33871	1	0	No	0.022609	1	1	0.305	0	1
MSBT65503	k__Viruses|p__Taleaviricota|c__MSBT62680|o__MSBT63375|f__MSBT64082|g__MSBT65503	1	0	No	0.020063	1	0.843	0.3008	0	1
MSBT28503	k__Viruses|p__Duplornaviricota|c__Resentoviricetes|o__MSBT25002|f__MSBT26555|g__MSBT28503	1	0	No	0.017311	1	0.3718	0.3	0	1
MSBT63989	k__Viruses|p__Duplornaviricota|c__MSBT59223|o__MSBT62595|f__MSBT63282|g__MSBT63989	2	0	No	0.04072	2	0.3386	0.2899	0	1
MSBT61230	k__Viruses|p__Duplornaviricota|c__MSBT59218|o__MSBT60862|f__MSBT60982|g__MSBT61230	1	0	No	0.018629	1	0.4072	0.2835	0	1
MSBT76854	k__Viruses|p__Hofneiviricota|c__MSBT75589|o__MSBT76586|f__MSBT76617|g__MSBT76854	1	0	No	0.009234	1	0.4351	0.2721	0	1
MSBT82149	k__Viruses|p__Uroviricota|c__MSBT78058|o__MSBT79581|f__MSBT80845|g__MSBT82149	1	0	No	0.020217	1	0.5209	0.2657	0	1
MSBT27839	k__Viruses|p__Uroviricota|c__Caudoviricetes|o__MSBT24605|f__MSBT26096|g__MSBT27839	1	0	No	0.05228	1	0.3893	0.2637	0	1
MSBT47114	k__Viruses|p__Dividoviricota|c__MSBT45931|o__MSBT46067|f__MSBT46501|g__MSBT47114	2	0	No	0.00918	2	0.37925	0.25855	0	1
MSBT16012	k__Viruses|p__Preplasmiviricota|c__Maveriviricetes|o__MSBT11524|f__MSBT15738|g__MSBT16012	1	0	No	0.010766	1	0.4969	0.245	0	1
MSBT43248	k__Viruses|p__Uroviricota|c__MSBT41392|o__MSBT41951|f__MSBT42588|g__MSBT43248	1	0	No	0.020966	1	0.4494	0.2366	0	1
MSBT76838	k__Viruses|p__Hofneiviricota|c__MSBT75589|o__MSBT76586|f__MSBT76608|g__MSBT76838	1	0	No	0.018426	1	1	0.2228	0	1
MSBT90196	k__Viruses|p__Taleaviricota|c__MSBT87864|o__MSBT88358|f__MSBT89271|g__MSBT90196	1	0	No	0.117263	1	1	0.2143	0	1
MSBT70101	k__Viruses|p__Uroviricota|c__MSBT66393|o__MSBT67461|f__MSBT68742|g__MSBT70101	2	0	No	0.062226	2	0.4854	0.2107	0	1
MSBT91089	k__Viruses|p__Taleaviricota|c__MSBT88267|o__MSBT89196|f__MSBT90109|g__MSBT91089	1	0	No	0.022657	1	0.546	0.2082	0	1
MSBT81772	k__Viruses|p__Uroviricota|c__MSBT77786|o__MSBT79246|f__MSBT80475|g__MSBT81772	1	0	No	0.080183	1	0.7541	0.198	0	1
MSBT54240	k__Viruses|p__Taleaviricota|c__MSBT50571|o__MSBT51612|f__MSBT52673|g__MSBT54240	3	0	No	0.027874	3	0.447867	0.193867	0	2
MSBT47932	k__Viruses|p__Nucleocytoviricota|c__Megaviricetes|o__Algavirales|f__Phycodnaviridae|g__MSBT47932	2	0	No	0.082254	2	0.5222	0.1891	0	2
MSBT90733	k__Viruses|p__Taleaviricota|c__MSBT87975|o__MSBT88851|f__MSBT89764|g__MSBT90733	1	0	No	0.017531	1	1	0.1856	0	1
MSBT38458	k__Viruses|p__Peploviricota|c__MSBT36800|o__MSBT37218|f__MSBT37797|g__MSBT38458	1	0	No	0.008366	1	0.4448	0.1817	0	1
MSBT16111	k__Viruses|p__Preplasmiviricota|c__Maveriviricetes|o__MSBT11623|f__MSBT15837|g__MSBT16111	1	0	No	0.027414	1	1	0.1815	0	1
MSBT70181	k__Viruses|p__Uroviricota|c__MSBT66438|o__MSBT67531|f__MSBT68818|g__MSBT70181	1	0	No	0.017209	1	1	0.1801	0	1
MSBT70070	k__Viruses|p__Uroviricota|c__MSBT66380|o__MSBT67436|f__MSBT68713|g__MSBT70070	1	0	No	0.018586	1	0.4144	0.1797	0	1
MSBT70137	k__Viruses|p__Uroviricota|c__MSBT66416|o__MSBT67494|f__MSBT68777|g__MSBT70137	1	0	No	0.020486	1	1	0.1786	0	1
MSBT77275	k__Viruses|p__Taleaviricota|c__Tokiviricetes|o__Ligamenvirales|f__MSBT18229|g__MSBT77275	2	0	No	0.20506	2	0.4967	0.1707	0	2
MSBT46423	k__Viruses|p__Duplornaviricota|c__Resentoviricetes|o__MSBT45863|f__MSBT45999|g__MSBT46423	1	0	No	0.018383	1	1	0.1693	0	1
MSBT58929	k__Viruses|p__Duplornaviricota|c__Resentoviricetes|o__MSBT45842|f__MSBT45956|g__MSBT58929	3	0	No	0.124849	3	0.579933	0.168933	0	2
MSBT8210	k__Viruses|p__Lenarviricota|c__Leviviricetes|o__Timlovirales|f__Steitzviridae|g__Fluruvirus	0	1	Yes	0.014143	1	0.977	0.1618	1	0
MSBT74005	k__Viruses|p__Negarnaviricota|c__MSBT73537|o__MSBT73544|f__MSBT73710|g__MSBT74005	2	0	No	0.022846	2	0.88055	0.1598	0	2
MSBT59095	k__Viruses|p__Duplornaviricota|c__Resentoviricetes|o__MSBT45842|f__MSBT45956|g__MSBT59095	1	0	No	0.044163	1	0.4656	0.1556	0	1
MSBT33665	k__Viruses|p__Negarnaviricota|c__Ellioviricetes|o__MSBT25030|f__MSBT33259|g__MSBT33665	5	0	No	0.033743	5	0.97926	0.14986	0	1
MSBT64040	k__Viruses|p__Duplornaviricota|c__MSBT59223|o__MSBT62646|f__MSBT63333|g__MSBT64040	2	0	No	0.04178	2	0.6395	0.14655	0	1
MSBT43151	k__Viruses|p__Uroviricota|c__MSBT41326|o__MSBT41867|f__MSBT42496|g__MSBT43151	2	0	No	0.017897	2	1	0.1416	0	1
MSBT22458	k__Viruses|p__Nucleocytoviricota|c__MSBT18588|o__MSBT19887|f__MSBT21822|g__MSBT22458	1	0	No	0.019943	1	0.4743	0.1409	0	1
MSBT2876	k__Viruses|p__Pisuviricota|c__Pisoniviricetes|o__Nidovirales|f__Tobaniviridae|g__Pregotovirus	0	4	Yes	0.16152	4	0.862525	0.135225	4	0
MSBT38449	k__Viruses|p__Peploviricota|c__MSBT36795|o__MSBT37213|f__MSBT37789|g__MSBT38449	2	0	No	0.02378	2	1	0.1322	0	1
MSBT797	k__Viruses|p__Hofneiviricota|c__Faserviricetes|o__Tubulavirales|f__Inoviridae|g__Affertcholeramvirus	0	11	Yes	0.029511	11	0.824182	0.124918	1	0
MSBT38256	k__Viruses|p__Peploviricota|c__MSBT36679|o__MSBT37097|f__MSBT37619|g__MSBT38256	4	0	No	0.018566	4	0.909825	0.122125	0	1
MSBT49098	k__Viruses|p__Negarnaviricota|c__MSBT48239|o__MSBT48697|f__MSBT48759|g__MSBT49098	3	0	No	0.037703	3	0.546067	0.120933	0	2
MSBT53131	k__Viruses|p__Taleaviricota|c__MSBT50507|o__MSBT50711|f__MSBT51772|g__MSBT53131	4	0	No	0.133523	4	0.7051	0.1142	0	3
MSBT58724	k__Viruses|p__Duplornaviricota|c__Resentoviricetes|o__MSBT45842|f__MSBT45956|g__MSBT58724	2	0	No	0.064317	2	0.5967	0.1111	0	1
MSBT61216	k__Viruses|p__Duplornaviricota|c__MSBT59218|o__MSBT60856|f__MSBT60975|g__MSBT61216	2	0	No	0.029457	2	0.9452	0.10805	0	2
MSBT53782	k__Viruses|p__Taleaviricota|c__MSBT50507|o__MSBT51200|f__MSBT52261|g__MSBT53782	2	0	No	0.079769	2	0.76285	0.1063	0	1
MSBT70016	k__Viruses|p__Uroviricota|c__MSBT66356|o__MSBT67390|f__MSBT68661|g__MSBT70016	2	0	No	0.0185	2	1	0.09845	0	1
MSBT42799	k__Viruses|p__Uroviricota|c__MSBT41188|o__MSBT41576|f__MSBT42159|g__MSBT42799	1	0	No	0.028746	1	0.9512	0.0941	0	1
MSBT61220	k__Viruses|p__Duplornaviricota|c__MSBT59218|o__MSBT60858|f__MSBT60977|g__MSBT61220	3	0	No	0.018171	3	0.655767	0.0927333	0	2
MSBT54155	k__Viruses|p__Taleaviricota|c__MSBT50525|o__MSBT51542|f__MSBT52603|g__MSBT54155	1	0	No	0.009129	1	0.5223	0.0923	0	1
MSBT49082	k__Viruses|p__Negarnaviricota|c__MSBT48239|o__MSBT48697|f__MSBT48743|g__MSBT49082	1	0	No	0.024323	1	0.4723	0.0888	0	1
MSBT76839	k__Viruses|p__Hofneiviricota|c__MSBT75589|o__MSBT76586|f__MSBT76609|g__MSBT76839	2	0	No	0.008437	2	0.7951	0.08655	0	1
MSBT28488	k__Viruses|p__Duplornaviricota|c__Resentoviricetes|o__MSBT25002|f__MSBT26544|g__MSBT28488	7	0	No	0.019326	7	1	0.0855429	0	1
MSBT76867	k__Viruses|p__Hofneiviricota|c__MSBT75589|o__MSBT76586|f__MSBT76626|g__MSBT76867	2	0	No	0.016763	2	0.9126	0.0846	0	1
MSBT46453	k__Viruses|p__Duplornaviricota|c__Resentoviricetes|o__MSBT45891|f__MSBT46027|g__MSBT46453	2	0	No	0.020491	2	1	0.08	0	1
MSBT77569	k__Viruses|p__Taleaviricota|c__Tokiviricetes|o__Ligamenvirales|f__MSBT18229|g__MSBT77569	1	0	No	0.07002	1	0.494	0.0751	0	1
MSBT18959	k__Viruses|p__Dividoviricota|c__Laserviricetes|o__Halopanivirales|f__MSBT18115|g__MSBT18959	3	0	No	0.067317	3	0.734467	0.0714667	0	1
MSBT26731	k__Viruses|p__Uroviricota|c__Caudoviricetes|o__MSBT24033|f__MSBT25160|g__MSBT26731	2	0	No	0.119817	2	0.58255	0.07045	0	1
MSBT10798	k__Viruses|p__Uroviricota|c__Caudoviricetes|o__Kirjokansivirales|f__Graaviviridae|g__MSBT10798	3	0	No	0.104403	3	1	0.0657667	0	1
MSBT70329	k__Viruses|p__Uroviricota|c__MSBT66528|o__MSBT67661|f__MSBT68961|g__MSBT70329	1	0	No	0.008014	1	0.4873	0.0646	0	1
MSBT76678	k__Viruses|p__Hofneiviricota|c__MSBT75589|o__MSBT76586|f__MSBT76590|g__MSBT76678	1	0	No	0.021366	1	1	0.0644	0	1
MSBT10987	k__Viruses|p__Uroviricota|c__Caudoviricetes|o__Kirjokansivirales|f__Graaviviridae|g__MSBT10987	12	0	No	0.072034	12	0.62565	0.0602083	0	1
MSBT10799	k__Viruses|p__Uroviricota|c__Caudoviricetes|o__Kirjokansivirales|f__Graaviviridae|g__MSBT10799	2	0	No	0.111891	2	0.9534	0.05625	0	1
MSBT10778	k__Viruses|p__Uroviricota|c__Caudoviricetes|o__Kirjokansivirales|f__Graaviviridae|g__MSBT10778	1362	0	No	0.223009	1362	0.652328	0.0538899	0	1
MSBT19215	k__Viruses|p__Taleaviricota|c__Tokiviricetes|o__Ligamenvirales|f__MSBT18226|g__MSBT19215	6	0	No	0.065549	6	0.778033	0.0503	0	1
MSBT27190	k__Viruses|p__Uroviricota|c__Caudoviricetes|o__MSBT24201|f__MSBT25535|g__MSBT27190	13	0	No	0.105346	13	0.765477	0.0489692	0	1
MSBT22456	k__Viruses|p__Nucleocytoviricota|c__MSBT18588|o__MSBT19887|f__MSBT21821|g__MSBT22456	4	0	No	0.028991	4	0.7289	0.04775	0	1
MSBT19156	k__Viruses|p__Taleaviricota|c__Tokiviricetes|o__Ligamenvirales|f__MSBT18226|g__MSBT19156	10	0	No	0.144749	10	0.74802	0.047	0	1
MSBT58502	k__Viruses|p__Duplornaviricota|c__Resentoviricetes|o__MSBT45842|f__MSBT45956|g__MSBT58502	3	0	No	0.125251	3	0.636267	0.0441	0	2
MSBT70276	k__Viruses|p__Uroviricota|c__MSBT66492|o__MSBT67611|f__MSBT68910|g__MSBT70276	2	0	No	0.04314	2	0.67235	0.042	0	1
MSBT54210	k__Viruses|p__Taleaviricota|c__MSBT50550|o__MSBT51585|f__MSBT52646|g__MSBT54210	1	0	No	0.022954	1	0.5977	0.0417	0	1
MSBT52976	k__Viruses|p__Taleaviricota|c__MSBT50507|o__MSBT50677|f__MSBT51738|g__MSBT52976	2	0	No	0.091897	2	0.69225	0.041	0	1
MSBT18892	k__Viruses|p__Dividoviricota|c__Laserviricetes|o__Halopanivirales|f__MSBT18048|g__MSBT18892	83	0	No	0.166466	83	0.89854	0.0353096	0	3
MSBT90185	k__Viruses|p__Taleaviricota|c__MSBT87864|o__MSBT88358|f__MSBT89271|g__MSBT90185	8	0	No	0.290891	8	0.642737	0.0326375	0	8
MSBT53301	k__Viruses|p__Taleaviricota|c__MSBT50507|o__MSBT50824|f__MSBT51885|g__MSBT53301	5	0	No	0.108423	5	0.70764	0.02964	0	2
MSBT18934	k__Viruses|p__Dividoviricota|c__Laserviricetes|o__Halopanivirales|f__MSBT18090|g__MSBT18934	13	0	No	0.162883	13	0.725277	0.0290615	0	3
MSBT11126	k__Viruses|p__Uroviricota|c__Caudoviricetes|o__Kirjokansivirales|f__Graaviviridae|g__MSBT11126	42	0	No	0.132886	42	0.630779	0.0284	0	1
MSBT47981	k__Viruses|p__Nucleocytoviricota|c__Megaviricetes|o__Algavirales|f__Phycodnaviridae|g__MSBT47981	3	0	No	0.059054	3	0.666167	0.0267667	0	1
MSBT49374	k__Viruses|p__Negarnaviricota|c__MSBT48239|o__MSBT48697|f__MSBT49035|g__MSBT49374	2	0	No	0.014814	2	1	0.022	0	1
MSBT26752	k__Viruses|p__Uroviricota|c__Caudoviricetes|o__MSBT24033|f__MSBT25173|g__MSBT26752	15	0	No	0.128714	15	0.818387	0.02194	0	1
MSBT19330	k__Viruses|p__Taleaviricota|c__Tokiviricetes|o__Ligamenvirales|f__MSBT18226|g__MSBT19330	6	0	No	0.079334	6	0.8317	0.02185	0	1
MSBT28199	k__Viruses|p__Uroviricota|c__Caudoviricetes|o__MSBT24908|f__MSBT26437|g__MSBT28199	5	0	No	0.06616	5	0.74288	0.0217	0	1
MSBT22573	k__Viruses|p__Nucleocytoviricota|c__MSBT18672|o__MSBT19978|f__MSBT21928|g__MSBT22573	16	0	No	0.033829	16	0.837775	0.0193562	0	1
MSBT11404	k__Viruses|p__Pisuviricota|c__Pisoniviricetes|o__Nidovirales|f__Mononiviridae|g__MSBT11404	19	0	No	0.062626	19	0.600121	0.0192	0	1
MSBT19537	k__Viruses|p__Taleaviricota|c__Tokiviricetes|o__Ligamenvirales|f__MSBT18275|g__MSBT19537	14	0	No	0.059837	14	0.678643	0.0183643	0	1
MSBT75004	k__Viruses|p__Duplornaviricota|c__Resentoviricetes|o__MSBT45842|f__MSBT45971|g__MSBT75004	95	0	No	0.311514	95	0.753532	0.01816	0	75
MSBT26797	k__Viruses|p__Uroviricota|c__Caudoviricetes|o__MSBT24033|f__MSBT25213|g__MSBT26797	7	0	No	0.119103	7	0.7181	0.0181429	0	1
MSBT16191	k__Viruses|p__Preplasmiviricota|c__Maveriviricetes|o__MSBT11703|f__MSBT15917|g__MSBT16191	5	0	No	0.024774	5	0.859	0.01674	0	2
MSBT11021	k__Viruses|p__Uroviricota|c__Caudoviricetes|o__Kirjokansivirales|f__Graaviviridae|g__MSBT11021	8	0	No	0.090514	8	0.673475	0.01635	0	1
MSBT19144	k__Viruses|p__Taleaviricota|c__Tokiviricetes|o__Ligamenvirales|f__MSBT18226|g__MSBT19144	88	0	No	0.239494	88	0.869503	0.0163443	0	2
MSBT28316	k__Viruses|p__Duplornaviricota|c__Resentoviricetes|o__MSBT25002|f__MSBT26535|g__MSBT28316	13	0	No	0.03858	13	0.766785	0.0158692	0	1
MSBT19049	k__Viruses|p__Dividoviricota|c__Laserviricetes|o__Halopanivirales|f__MSBT18205|g__MSBT19049	67	0	No	0.063711	67	0.558634	0.0155791	0	1
MSBT23989	k__Viruses|p__Taleaviricota|c__Tokiviricetes|o__Ligamenvirales|f__MSBT18237|g__MSBT23989	7	0	No	0.066269	7	0.8644	0.0154286	0	1
MSBT27168	k__Viruses|p__Uroviricota|c__Caudoviricetes|o__MSBT24189|f__MSBT25518|g__MSBT27168	9	0	No	0.081977	9	0.806311	0.0154	0	1
MSBT33544	k__Viruses|p__Negarnaviricota|c__Ellioviricetes|o__MSBT25030|f__MSBT33138|g__MSBT33544	8	0	No	0.030309	8	0.915425	0.015	0	4
MSBT28491	k__Viruses|p__Duplornaviricota|c__Resentoviricetes|o__MSBT25002|f__MSBT26546|g__MSBT28491	6	0	No	0.019686	6	0.852967	0.0149167	0	1
MSBT61301	k__Viruses|p__Duplornaviricota|c__MSBT59223|o__MSBT60919|f__MSBT61040|g__MSBT61301	8	0	No	0.041397	8	0.878012	0.0144125	0	7
MSBT27091	k__Viruses|p__Uroviricota|c__Caudoviricetes|o__MSBT24145|f__MSBT25454|g__MSBT27091	15	0	No	0.127211	15	0.799347	0.0143667	0	1
MSBT28048	k__Viruses|p__Uroviricota|c__Caudoviricetes|o__MSBT24772|f__MSBT26291|g__MSBT28048	8	0	No	0.072463	8	0.7345	0.0135125	0	1
MSBT18996	k__Viruses|p__Dividoviricota|c__Laserviricetes|o__Halopanivirales|f__MSBT18152|g__MSBT18996	8	0	No	0.137677	8	0.901687	0.012275	0	2
MSBT26769	k__Viruses|p__Uroviricota|c__Caudoviricetes|o__MSBT24033|f__MSBT25187|g__MSBT26769	11	0	No	0.12572	11	0.882427	0.0122182	0	1
MSBT10917	k__Viruses|p__Uroviricota|c__Caudoviricetes|o__Kirjokansivirales|f__Graaviviridae|g__MSBT10917	128	0	No	0.128426	128	0.511667	0.0117508	0	1
MSBT19250	k__Viruses|p__Taleaviricota|c__Tokiviricetes|o__Ligamenvirales|f__MSBT18226|g__MSBT19250	37	0	No	0.121517	37	0.684843	0.0115378	0	1
MSBT241	k__Viruses|p__Pisuviricota|c__Stelpaviricetes|o__Stellavirales|f__Astroviridae|g__Mamastrovirus	0	31	Yes	0.213583	31	0.986571	0.0114903	30	0
MSBT28384	k__Viruses|p__Duplornaviricota|c__Resentoviricetes|o__MSBT25002|f__MSBT26535|g__MSBT28384	14	0	No	0.050177	14	0.757957	0.0111643	0	3
MSBT26945	k__Viruses|p__Uroviricota|c__Caudoviricetes|o__MSBT24086|f__MSBT25334|g__MSBT26945	9	0	No	0.081431	9	0.811356	0.00896667	0	1
MSBT10940	k__Viruses|p__Uroviricota|c__Caudoviricetes|o__Kirjokansivirales|f__Graaviviridae|g__MSBT10940	9	0	No	0.129537	9	0.838378	0.00858889	0	1
MSBT11172	k__Viruses|p__Uroviricota|c__Caudoviricetes|o__Kirjokansivirales|f__Graaviviridae|g__MSBT11172	20	0	No	0.143423	20	0.85266	0.008445	0	1
MSBT19007	k__Viruses|p__Dividoviricota|c__Laserviricetes|o__Halopanivirales|f__MSBT18163|g__MSBT19007	37	0	No	0.0678	37	0.757262	0.00835946	0	1
MSBT16038	k__Viruses|p__Preplasmiviricota|c__Maveriviricetes|o__MSBT11550|f__MSBT15764|g__MSBT16038	7	0	No	0.022283	7	0.574729	0.00832857	0	1
MSBT49253	k__Viruses|p__Negarnaviricota|c__MSBT48239|o__MSBT48697|f__MSBT48914|g__MSBT49253	6	0	No	0.019663	6	0.717667	0.00818333	0	2
MSBT52855	k__Viruses|p__Taleaviricota|c__MSBT50507|o__MSBT50677|f__MSBT51738|g__MSBT52855	72	0	No	0.299831	72	0.754625	0.00794167	0	35
MSBT18903	k__Viruses|p__Dividoviricota|c__Laserviricetes|o__Halopanivirales|f__MSBT18059|g__MSBT18903	14	0	No	0.095577	14	0.844271	0.00782857	0	2
MSBT52868	k__Viruses|p__Taleaviricota|c__MSBT50507|o__MSBT50677|f__MSBT51738|g__MSBT52868	39	0	No	0.30826	39	0.710297	0.0073	0	25
MSBT19183	k__Viruses|p__Taleaviricota|c__Tokiviricetes|o__Ligamenvirales|f__MSBT18226|g__MSBT19183	12	0	No	0.147437	12	0.867033	0.00725	0	3
MSBT28517	k__Viruses|p__Duplornaviricota|c__Resentoviricetes|o__MSBT25003|f__MSBT26568|g__MSBT28517	43	0	No	0.03388	43	0.862363	0.00656977	0	2
MSBT10793	k__Viruses|p__Uroviricota|c__Caudoviricetes|o__Kirjokansivirales|f__Graaviviridae|g__MSBT10793	126	0	No	0.125194	126	0.80673	0.00649603	0	1
MSBT914	k__Viruses|p__Nucleocytoviricota|c__Megaviricetes|o__Algavirales|f__Phycodnaviridae|g__Prymnesiovirus	21	5	Yes	0.306163	26	0.896758	0.00644231	2	0
MSBT26767	k__Viruses|p__Uroviricota|c__Caudoviricetes|o__MSBT24033|f__MSBT25185|g__MSBT26767	31	0	No	0.119957	31	0.913403	0.0060871	0	1
MSBT27681	k__Viruses|p__Uroviricota|c__Caudoviricetes|o__MSBT24480|f__MSBT25950|g__MSBT27681	16	0	No	0.095943	16	0.845581	0.00570625	0	1
MSBT1552	k__Viruses|p__Nucleocytoviricota|c__Megaviricetes|o__Algavirales|f__Phycodnaviridae|g__Chlorovirus	79	7	Yes	0.309151	86	0.928417	0.00564535	5	1
MSBT18911	k__Viruses|p__Dividoviricota|c__Laserviricetes|o__Halopanivirales|f__MSBT18067|g__MSBT18911	29	0	No	0.212846	29	0.857472	0.00526207	0	5
MSBT19155	k__Viruses|p__Taleaviricota|c__Tokiviricetes|o__Ligamenvirales|f__MSBT18226|g__MSBT19155	9	0	No	0.070523	9	0.848822	0.00468889	0	1
MSBT33535	k__Viruses|p__Negarnaviricota|c__Ellioviricetes|o__MSBT25030|f__MSBT33129|g__MSBT33535	274	0	No	0.3117	274	0.804338	0.00453212	0	193
MSBT11022	k__Viruses|p__Uroviricota|c__Caudoviricetes|o__Kirjokansivirales|f__Graaviviridae|g__MSBT11022	87	0	No	0.124469	87	0.824489	0.00407701	0	1
MSBT714	k__Viruses|p__Nucleocytoviricota|c__Megaviricetes|o__Imitervirales|f__Mimiviridae|g__Mimivirus	12935	28	Yes	0.308446	12963	0.910868	0.00406022	1	1
MSBT26832	k__Viruses|p__Uroviricota|c__Caudoviricetes|o__MSBT24043|f__MSBT25244|g__MSBT26832	30	0	No	0.099954	30	0.686537	0.00371	0	1
MSBT76696	k__Viruses|p__Hofneiviricota|c__MSBT75589|o__MSBT76586|f__MSBT76590|g__MSBT76696	104	0	No	0.3107	104	0.76433	0.00359808	0	99
MSBT73971	k__Viruses|p__Negarnaviricota|c__MSBT73537|o__MSBT73544|f__MSBT73676|g__MSBT73971	218	0	No	0.311774	218	0.798467	0.00345046	0	174
MSBT10956	k__Viruses|p__Uroviricota|c__Caudoviricetes|o__Kirjokansivirales|f__Graaviviridae|g__MSBT10956	72	0	No	0.137766	72	0.804282	0.00344444	0	1
MSBT11210	k__Viruses|p__Pisuviricota|c__Pisoniviricetes|o__Nidovirales|f__Mononiviridae|g__MSBT11210	5134	0	No	0.311837	5134	0.796201	0.00261924	0	831
MSBT19151	k__Viruses|p__Taleaviricota|c__Tokiviricetes|o__Ligamenvirales|f__MSBT18226|g__MSBT19151	55	0	No	0.233089	55	0.725236	0.00242	0	3
MSBT877	k__Viruses|p__Nucleocytoviricota|c__Megaviricetes|o__Algavirales|f__Phycodnaviridae|g__Phaeovirus	1266	1	Yes	0.257529	1267	0.80495	0.00241484	1	2
MSBT2267	k__Viruses|p__Uroviricota|c__Caudoviricetes|o__Crassvirales|f__Crevaviridae|g__Junduvirus	559	2	Yes	0.147934	561	0.856986	0.00219697	2	0
MSBT21543	k__Viruses|p__Taleaviricota|c__Tokiviricetes|o__MSBT18408|f__MSBT19682|g__MSBT21543	52	0	No	0.054543	52	0.836163	0.00217308	0	1
MSBT28569	k__Viruses|p__Negarnaviricota|c__Ellioviricetes|o__MSBT25030|f__MSBT26610|g__MSBT28569	2055	0	No	0.311837	2055	0.771899	0.00197504	0	843
MSBT1416	k__Viruses|p__Hofneiviricota|c__Faserviricetes|o__Tubulavirales|f__Inoviridae|g__Primolicivirus	787	3	Yes	0.311837	790	0.713243	0.0018619	3	595
MSBT33537	k__Viruses|p__Negarnaviricota|c__Ellioviricetes|o__MSBT25030|f__MSBT33131|g__MSBT33537	124	0	No	0.259111	124	0.737958	0.00184839	0	46
MSBT10931	k__Viruses|p__Uroviricota|c__Caudoviricetes|o__Kirjokansivirales|f__Graaviviridae|g__MSBT10931	71	0	No	0.149066	71	0.798024	0.00182676	0	1
MSBT19414	k__Viruses|p__Taleaviricota|c__Tokiviricetes|o__Ligamenvirales|f__MSBT18232|g__MSBT19414	150	0	No	0.308686	150	0.821811	0.00179267	0	47
MSBT16067	k__Viruses|p__Preplasmiviricota|c__Maveriviricetes|o__MSBT11579|f__MSBT15793|g__MSBT16067	106	0	No	0.047629	106	0.870086	0.0017	0	1
MSBT10873	k__Viruses|p__Uroviricota|c__Caudoviricetes|o__Kirjokansivirales|f__Graaviviridae|g__MSBT10873	107	0	No	0.130623	107	0.866399	0.00168224	0	1
MSBT63493	k__Viruses|p__Duplornaviricota|c__MSBT59223|o__MSBT62099|f__MSBT62786|g__MSBT63493	437	0	No	0.311797	437	0.781392	0.00151007	0	287
MSBT58472	k__Viruses|p__Duplornaviricota|c__Resentoviricetes|o__MSBT45842|f__MSBT45956|g__MSBT58472	261	0	No	0.311714	261	0.781526	0.00138506	0	151
MSBT19158	k__Viruses|p__Taleaviricota|c__Tokiviricetes|o__Ligamenvirales|f__MSBT18226|g__MSBT19158	53	0	No	0.219323	53	0.76566	0.00138113	0	4
MSBT28353	k__Viruses|p__Duplornaviricota|c__Resentoviricetes|o__MSBT25002|f__MSBT26535|g__MSBT28353	780	0	No	0.311837	780	0.797145	0.00128564	0	401
MSBT19534	k__Viruses|p__Taleaviricota|c__Tokiviricetes|o__Ligamenvirales|f__MSBT18273|g__MSBT19534	58	0	No	0.089534	58	0.578509	0.00122241	0	1
MSBT28575	k__Viruses|p__Negarnaviricota|c__Ellioviricetes|o__MSBT25030|f__MSBT26616|g__MSBT28575	2730	0	No	0.311837	2730	0.763159	0.00115604	0	1259
MSBT10828	k__Viruses|p__Uroviricota|c__Caudoviricetes|o__Kirjokansivirales|f__Graaviviridae|g__MSBT10828	162	0	No	0.174571	162	0.838702	0.00115494	0	1
MSBT10930	k__Viruses|p__Uroviricota|c__Caudoviricetes|o__Kirjokansivirales|f__Graaviviridae|g__MSBT10930	73	0	No	0.190851	73	0.839759	0.00105205	0	1
MSBT19088	k__Viruses|p__Taleaviricota|c__Tokiviricetes|o__Ligamenvirales|f__MSBT18226|g__MSBT19088	390	0	No	0.311206	390	0.791814	0.000959744	0	41
MSBT28322	k__Viruses|p__Duplornaviricota|c__Resentoviricetes|o__MSBT25002|f__MSBT26535|g__MSBT28322	994	0	No	0.311834	994	0.800656	0.000956942	0	363
MSBT10786	k__Viruses|p__Uroviricota|c__Caudoviricetes|o__Kirjokansivirales|f__Graaviviridae|g__MSBT10786	132	0	No	0.176574	132	0.800224	0.000917424	0	1
MSBT15980	k__Viruses|p__Preplasmiviricota|c__Maveriviricetes|o__MSBT11492|f__MSBT15706|g__MSBT15980	426	0	No	0.311717	426	0.798073	0.000885915	0	263
MSBT10911	k__Viruses|p__Uroviricota|c__Caudoviricetes|o__Kirjokansivirales|f__Graaviviridae|g__MSBT10911	429	0	No	0.152703	429	0.832581	0.000845688	0	1
MSBT11196	k__Viruses|p__Pisuviricota|c__Pisoniviricetes|o__Nidovirales|f__Mononiviridae|g__MSBT11196	80781	0	No	0.311837	80781	0.812561	0.000783121	0	2902
MSBT230	k__Viruses|p__Cossaviricota|c__Papovaviricetes|o__Zurhausenvirales|f__Papillomaviridae|g__Betapapillomavirus	1065	60	Yes	0.311837	1125	0.749136	0.000779822	60	900
MSBT28591	k__Viruses|p__Negarnaviricota|c__Ellioviricetes|o__MSBT25030|f__MSBT26632|g__MSBT28591	5224	0	No	0.311837	5224	0.775318	0.000752412	0	1570
MSBT11308	k__Viruses|p__Pisuviricota|c__Pisoniviricetes|o__Nidovirales|f__Mononiviridae|g__MSBT11308	2449	0	No	0.311837	2449	0.786992	0.000692487	0	541
MSBT28558	k__Viruses|p__Negarnaviricota|c__Ellioviricetes|o__MSBT25030|f__MSBT26599|g__MSBT28558	3658	0	No	0.311837	3658	0.766136	0.000667906	0	1402
MSBT6189	k__Viruses|p__Uroviricota|c__Caudoviricetes|o__Crassvirales|f__Steigviridae|g__Kehishuvirus	211	2	Yes	0.145311	213	0.850894	0.000619718	2	0
MSBT11225	k__Viruses|p__Pisuviricota|c__Pisoniviricetes|o__Nidovirales|f__Mononiviridae|g__MSBT11225	60	0	No	0.196766	60	0.722263	0.000531667	0	6
MSBT362	k__Viruses|p__Cressdnaviricota|c__Arfiviricetes|o__Cremevirales|f__Smacoviridae|g__Huchismacovirus	2124	30	Yes	0.311837	2154	0.75415	0.000524559	9	1283
MSBT10790	k__Viruses|p__Uroviricota|c__Caudoviricetes|o__Kirjokansivirales|f__Graaviviridae|g__MSBT10790	244	0	No	0.146414	244	0.704855	0.000497131	0	1
MSBT793	k__Viruses|p__Pisuviricota|c__Duplopiviricetes|o__Durnavirales|f__Partitiviridae|g__Alphapartitivirus	640	21	Yes	0.112849	661	0.826497	0.000468381	15	625
MSBT11209	k__Viruses|p__Pisuviricota|c__Pisoniviricetes|o__Nidovirales|f__Mononiviridae|g__MSBT11209	178	0	No	0.308097	178	0.776148	0.000441011	0	74
MSBT10807	k__Viruses|p__Uroviricota|c__Caudoviricetes|o__Kirjokansivirales|f__Graaviviridae|g__MSBT10807	192	0	No	0.139851	192	0.819226	0.000341146	0	1
MSBT16019	k__Viruses|p__Preplasmiviricota|c__Maveriviricetes|o__MSBT11531|f__MSBT15745|g__MSBT16019	1662	0	No	0.311826	1662	0.795641	0.000328039	0	281
MSBT7147	k__Viruses|p__Uroviricota|c__Caudoviricetes|o__Crassvirales|f__Steigviridae|g__Mahstovirus	139	1	Yes	0.118646	140	0.853603	0.000275714	1	0
MSBT85870	k__Viruses|p__Preplasmiviricota|c__Tectiliviricetes|o__Rowavirales|f__MSBT85869|g__MSBT85870	940	0	No	0.311837	940	0.709341	0.000273723	0	872
MSBT33520	k__Viruses|p__Negarnaviricota|c__Ellioviricetes|o__MSBT25030|f__MSBT33114|g__MSBT33520	396	0	No	0.311811	396	0.8209	0.000243687	0	251
MSBT11202	k__Viruses|p__Pisuviricota|c__Pisoniviricetes|o__Nidovirales|f__Mononiviridae|g__MSBT11202	665	0	No	0.178354	665	0.823471	0.000169624	0	5
MSBT11198	k__Viruses|p__Pisuviricota|c__Pisoniviricetes|o__Nidovirales|f__Mononiviridae|g__MSBT11198	3893	0	No	0.309506	3893	0.826044	0.000144798	0	25
MSBT49045	k__Viruses|p__Negarnaviricota|c__MSBT48239|o__MSBT48697|f__MSBT48706|g__MSBT49045	754	0	No	0.311837	754	0.771936	0.000141645	0	389
MSBT4633	k__Viruses|p__Duplornaviricota|c__Resentoviricetes|o__Reovirales|f__Sedoreoviridae|g__Mimoreovirus	0	1	Yes	0.06216	1	0.0016	0	1	0
MSBT10549	k__Viruses|p__Artverviricota|c__Revtraviricetes|o__MSBT10228|f__MSBT10447|g__MSBT10549	1	0	No	0.002303	1	0.0036	0	0	1
MSBT10223	k__Viruses|p__Cressdnaviricota|c__Repensiviricetes|o__Geplafuvirales|f__Geminiviridae|g__MSBT10223	1	0	No	0.004609	1	0.0086	0	0	1
MSBT10165	k__Viruses|p__Cressdnaviricota|c__Repensiviricetes|o__Geplafuvirales|f__Geminiviridae|g__MSBT10165	1	0	No	0.008571	1	0.0149	0	0	1
MSBT10185	k__Viruses|p__Cressdnaviricota|c__Repensiviricetes|o__Geplafuvirales|f__Geminiviridae|g__MSBT10185	1	0	No	0.006866	1	0.015	0	0	1
MSBT10119	k__Viruses|p__Cressdnaviricota|c__Repensiviricetes|o__Geplafuvirales|f__Geminiviridae|g__MSBT10119	3	0	No	0.006274	3	0.0152333	0	0	1
MSBT10101	k__Viruses|p__Cressdnaviricota|c__Repensiviricetes|o__Geplafuvirales|f__Geminiviridae|g__MSBT10101	4	0	No	0.015151	4	0.016675	0	0	3
MSBT10564	k__Viruses|p__Artverviricota|c__Revtraviricetes|o__MSBT10231|f__MSBT10459|g__MSBT10564	1	0	No	0.005406	1	0.0173	0	0	1
MSBT10180	k__Viruses|p__Cressdnaviricota|c__Repensiviricetes|o__Geplafuvirales|f__Geminiviridae|g__MSBT10180	1	0	No	0.007486	1	0.0183	0	0	1
MSBT8318	k__Viruses|p__Preplasmiviricota|c__Polintoviricetes|o__Orthopolintovirales|f__Adintoviridae|g__Alphadintovirus	0	1	Yes	0.030089	1	0.0221	0	1	0
MSBT10091	k__Viruses|p__Cressdnaviricota|c__Repensiviricetes|o__Geplafuvirales|f__Geminiviridae|g__MSBT10091	3	0	No	0.021783	3	0.0230333	0	0	3
MSBT10100	k__Viruses|p__Cressdnaviricota|c__Repensiviricetes|o__Geplafuvirales|f__Geminiviridae|g__MSBT10100	1	0	No	0.009949	1	0.0245	0	0	1
MSBT10626	k__Viruses|p__Artverviricota|c__Revtraviricetes|o__MSBT10245|f__MSBT10493|g__MSBT10626	1	0	No	0.0036	1	0.0283	0	0	1
MSBT76748	k__Viruses|p__Hofneiviricota|c__MSBT75589|o__MSBT76586|f__MSBT76590|g__MSBT76748	1	0	No	0.023231	1	0.0315	0	0	1
MSBT10202	k__Viruses|p__Cressdnaviricota|c__Repensiviricetes|o__Geplafuvirales|f__Geminiviridae|g__MSBT10202	1	0	No	0.004883	1	0.0321	0	0	1
MSBT10562	k__Viruses|p__Artverviricota|c__Revtraviricetes|o__MSBT10231|f__MSBT10457|g__MSBT10562	1	0	No	0.002691	1	0.0341	0	0	1
MSBT3680	k__Viruses|p__Duplornaviricota|c__Resentoviricetes|o__Reovirales|f__Spinareoviridae|g__Mycoreovirus	0	3	Yes	0.136414	3	0.0363667	0	3	0
MSBT10175	k__Viruses|p__Cressdnaviricota|c__Repensiviricetes|o__Geplafuvirales|f__Geminiviridae|g__MSBT10175	1	0	No	0.004986	1	0.0368	0	0	1
MSBT1846	k__Viruses|p__Duplornaviricota|c__Resentoviricetes|o__Reovirales|f__Sedoreoviridae|g__Seadornavirus	0	5	Yes	0.153069	5	0.03858	0	5	0
MSBT15	k__Viruses|p__Duplornaviricota|c__Resentoviricetes|o__Reovirales|f__Sedoreoviridae|g__Rotavirus	0	2512	Yes	0.291851	2512	0.0390291	0	235	0
MSBT9	k__Viruses|p__Duplornaviricota|c__Resentoviricetes|o__Reovirales|f__Sedoreoviridae|g__Orbivirus	0	407	Yes	0.3075	407	0.0401501	0	107	0
MSBT5483	k__Viruses|p__Kitrinoviricota|c__Alsuviricetes|o__Hepelivirales|f__Matonaviridae|g__Rubivirus	0	4	Yes	0.066046	4	0.044	0	4	0
MSBT5794	k__Viruses|p__Duplornaviricota|c__Resentoviricetes|o__Reovirales|f__Sedoreoviridae|g__Phytoreovirus	0	3	Yes	0.1375	3	0.0450667	0	3	0
MSBT10136	k__Viruses|p__Cressdnaviricota|c__Repensiviricetes|o__Geplafuvirales|f__Geminiviridae|g__MSBT10136	1	0	No	0.003686	1	0.0464	0	0	1
MSBT10524	k__Viruses|p__Artverviricota|c__Revtraviricetes|o__MSBT10226|f__MSBT10436|g__MSBT10524	1	0	No	0.002837	1	0.0483	0	0	1
MSBT10526	k__Viruses|p__Artverviricota|c__Revtraviricetes|o__MSBT10226|f__MSBT10436|g__MSBT10526	1	0	No	0.002849	1	0.0483	0	0	1
MSBT10527	k__Viruses|p__Artverviricota|c__Revtraviricetes|o__MSBT10226|f__MSBT10436|g__MSBT10527	1	0	No	0.002837	1	0.0483	0	0	1
MSBT10528	k__Viruses|p__Artverviricota|c__Revtraviricetes|o__MSBT10226|f__MSBT10436|g__MSBT10528	1	0	No	0.002831	1	0.0483	0	0	1
MSBT10529	k__Viruses|p__Artverviricota|c__Revtraviricetes|o__MSBT10226|f__MSBT10436|g__MSBT10529	1	0	No	0.002849	1	0.0483	0	0	1
MSBT10539	k__Viruses|p__Artverviricota|c__Revtraviricetes|o__MSBT10226|f__MSBT10439|g__MSBT10539	1	0	No	0.002854	1	0.0483	0	0	1
MSBT10538	k__Viruses|p__Artverviricota|c__Revtraviricetes|o__MSBT10226|f__MSBT10438|g__MSBT10538	1	0	No	0.002869	1	0.049	0	0	1
MSBT4932	k__Viruses|p__Duplornaviricota|c__Resentoviricetes|o__Reovirales|f__Spinareoviridae|g__Dinovernavirus	0	2	Yes	0.081829	2	0.04925	0	2	0
MSBT10531	k__Viruses|p__Artverviricota|c__Revtraviricetes|o__MSBT10226|f__MSBT10437|g__MSBT10531	1	0	No	0.002891	1	0.0493	0	0	1
MSBT10535	k__Viruses|p__Artverviricota|c__Revtraviricetes|o__MSBT10226|f__MSBT10437|g__MSBT10535	1	0	No	0.002897	1	0.0493	0	0	1
MSBT4437	k__Viruses|p__Duplornaviricota|c__Resentoviricetes|o__Reovirales|f__Sedoreoviridae|g__Cardoreovirus	0	1	Yes	0.057431	1	0.0494	0	1	0
MSBT10534	k__Viruses|p__Artverviricota|c__Revtraviricetes|o__MSBT10226|f__MSBT10437|g__MSBT10534	1	0	No	0.002934	1	0.0495	0	0	1
MSBT10537	k__Viruses|p__Artverviricota|c__Revtraviricetes|o__MSBT10226|f__MSBT10438|g__MSBT10537	1	0	No	0.00292	1	0.0495	0	0	1
MSBT10530	k__Viruses|p__Artverviricota|c__Revtraviricetes|o__MSBT10226|f__MSBT10437|g__MSBT10530	1	0	No	0.002911	1	0.0496	0	0	1
MSBT10532	k__Viruses|p__Artverviricota|c__Revtraviricetes|o__MSBT10226|f__MSBT10437|g__MSBT10532	1	0	No	0.002914	1	0.0496	0	0	1
MSBT347	k__Viruses|p__Duplornaviricota|c__Resentoviricetes|o__Reovirales|f__Spinareoviridae|g__Orthoreovirus	0	51	Yes	0.298269	51	0.0497078	0	34	0
MSBT2353	k__Viruses|p__Kitrinoviricota|c__Alsuviricetes|o__Tymovirales|f__Gammaflexiviridae|g__Xylavirus	0	1	Yes	0.019543	1	0.0561	0	1	0
MSBT10199	k__Viruses|p__Cressdnaviricota|c__Repensiviricetes|o__Geplafuvirales|f__Geminiviridae|g__MSBT10199	1	0	No	0.006446	1	0.0606	0	0	1
MSBT138	k__Viruses|p__Negarnaviricota|c__Insthoviricetes|o__Articulavirales|f__Orthomyxoviridae|g__Alphainfluenzavirus	0	130	Yes	0.12536	130	0.0622162	0	7	0
MSBT10612	k__Viruses|p__Artverviricota|c__Revtraviricetes|o__MSBT10238|f__MSBT10482|g__MSBT10612	1	0	No	0.001757	1	0.063	0	0	1
MSBT1654	k__Viruses|p__Negarnaviricota|c__Insthoviricetes|o__Articulavirales|f__Orthomyxoviridae|g__Deltainfluenzavirus	0	2	Yes	0.036831	2	0.0633	0	1	0
MSBT10094	k__Viruses|p__Cressdnaviricota|c__Repensiviricetes|o__Geplafuvirales|f__Geminiviridae|g__MSBT10094	7	0	No	0.016806	7	0.0648286	0	0	3
MSBT10630	k__Viruses|p__Artverviricota|c__Revtraviricetes|o__MSBT10249|f__MSBT10497|g__MSBT10630	1	0	No	0.001677	1	0.0649	0	0	1
MSBT65577	k__Viruses|p__Taleaviricota|c__MSBT62744|o__MSBT63448|f__MSBT64155|g__MSBT65577	1	0	No	0.016577	1	0.0657	0	0	1
MSBT10614	k__Viruses|p__Artverviricota|c__Revtraviricetes|o__MSBT10238|f__MSBT10482|g__MSBT10614	1	0	No	0.001869	1	0.0675	0	0	1
MSBT10606	k__Viruses|p__Artverviricota|c__Revtraviricetes|o__MSBT10238|f__MSBT10480|g__MSBT10606	1	0	No	0.001889	1	0.0678	0	0	1
MSBT6523	k__Viruses|p__Negarnaviricota|c__Monjiviricetes|o__Jingchuvirales|f__Natareviridae|g__Charybdivirus	0	1	Yes	0.032509	1	0.0679	0	1	0
MSBT10608	k__Viruses|p__Artverviricota|c__Revtraviricetes|o__MSBT10238|f__MSBT10480|g__MSBT10608	1	0	No	0.001903	1	0.0684	0	0	1
MSBT10611	k__Viruses|p__Artverviricota|c__Revtraviricetes|o__MSBT10238|f__MSBT10482|g__MSBT10611	1	0	No	0.001897	1	0.0684	0	0	1
MSBT10613	k__Viruses|p__Artverviricota|c__Revtraviricetes|o__MSBT10238|f__MSBT10482|g__MSBT10613	1	0	No	0.001909	1	0.0684	0	0	1
MSBT10607	k__Viruses|p__Artverviricota|c__Revtraviricetes|o__MSBT10238|f__MSBT10480|g__MSBT10607	1	0	No	0.00192	1	0.0687	0	0	1
MSBT10609	k__Viruses|p__Artverviricota|c__Revtraviricetes|o__MSBT10238|f__MSBT10481|g__MSBT10609	1	0	No	0.001923	1	0.0694	0	0	1
MSBT10633	k__Viruses|p__Artverviricota|c__Revtraviricetes|o__MSBT10252|f__MSBT10500|g__MSBT10633	1	0	No	0.002186	1	0.0714	0	0	1
MSBT1596	k__Viruses|p__Kitrinoviricota|c__Alsuviricetes|o__Tymovirales|f__Gammaflexiviridae|g__Gammaflexivirus	0	2	Yes	0.046203	2	0.07185	0	2	0
MSBT6418	k__Viruses|p__Negarnaviricota|c__Insthoviricetes|o__Articulavirales|f__Orthomyxoviridae|g__Gammainfluenzavirus	0	1	Yes	0.031471	1	0.0721	0	1	0
MSBT16219	k__Viruses|p__Preplasmiviricota|c__Maveriviricetes|o__MSBT11731|f__MSBT15945|g__MSBT16219	1	0	No	0.019166	1	0.0724	0	0	1
MSBT7429	k__Viruses|p__Duplornaviricota|c__Resentoviricetes|o__Reovirales|f__Spinareoviridae|g__Oryzavirus	0	1	Yes	0.064091	1	0.0729	0	1	0
MSBT10541	k__Viruses|p__Artverviricota|c__Revtraviricetes|o__MSBT10227|f__MSBT10441|g__MSBT10541	2	0	No	0.004617	2	0.07515	0	0	2
MSBT2347	k__Viruses|p__Cossaviricota|c__Quintoviricetes|o__Piccovirales|f__Parvoviridae|g__Tetuambidensovirus	0	1	Yes	0.008651	1	0.0754	0	1	0
MSBT4815	k__Viruses|p__Negarnaviricota|c__Insthoviricetes|o__Articulavirales|f__Orthomyxoviridae|g__Betainfluenzavirus	0	1	Yes	0.035871	1	0.0755	0	1	0
MSBT3852	k__Viruses|p__Negarnaviricota|c__Ellioviricetes|o__Bunyavirales|f__Peribunyaviridae|g__Pacuvirus	0	5	Yes	0.102549	5	0.07712	0	5	0
MSBT10096	k__Viruses|p__Cressdnaviricota|c__Repensiviricetes|o__Geplafuvirales|f__Geminiviridae|g__MSBT10096	2	0	No	0.0118	2	0.0773	0	0	2
MSBT10546	k__Viruses|p__Artverviricota|c__Revtraviricetes|o__MSBT10227|f__MSBT10444|g__MSBT10546	1	0	No	0.005646	1	0.0774	0	0	1
MSBT10097	k__Viruses|p__Cressdnaviricota|c__Repensiviricetes|o__Geplafuvirales|f__Geminiviridae|g__MSBT10097	5	0	No	0.025711	5	0.07802	0	0	5
MSBT10542	k__Viruses|p__Artverviricota|c__Revtraviricetes|o__MSBT10227|f__MSBT10442|g__MSBT10542	1	0	No	0.002749	1	0.0786	0	0	1
MSBT10545	k__Viruses|p__Artverviricota|c__Revtraviricetes|o__MSBT10227|f__MSBT10444|g__MSBT10545	2	0	No	0.004797	2	0.0789	0	0	2
MSBT583	k__Viruses|p__Negarnaviricota|c__Insthoviricetes|o__Articulavirales|f__Orthomyxoviridae|g__Thogotovirus	0	7	Yes	0.12692	7	0.0789143	0	7	0
MSBT10544	k__Viruses|p__Artverviricota|c__Revtraviricetes|o__MSBT10227|f__MSBT10443|g__MSBT10544	1	0	No	0.002649	1	0.0791	0	0	1
MSBT10157	k__Viruses|p__Cressdnaviricota|c__Repensiviricetes|o__Geplafuvirales|f__Geminiviridae|g__MSBT10157	2	0	No	0.007611	2	0.0793	0	0	1
MSBT10610	k__Viruses|p__Artverviricota|c__Revtraviricetes|o__MSBT10238|f__MSBT10482|g__MSBT10610	1	0	No	0.002229	1	0.08	0	0	1
MSBT186	k__Viruses|p__Negarnaviricota|c__Ellioviricetes|o__Bunyavirales|f__Peribunyaviridae|g__Orthobunyavirus	0	146	Yes	0.275583	146	0.080189	0	126	0
MSBT10131	k__Viruses|p__Cressdnaviricota|c__Repensiviricetes|o__Geplafuvirales|f__Geminiviridae|g__MSBT10131	1	0	No	0.007103	1	0.0806	0	0	1
MSBT10543	k__Viruses|p__Artverviricota|c__Revtraviricetes|o__MSBT10227|f__MSBT10443|g__MSBT10543	1	0	No	0.00276	1	0.0806	0	0	1
MSBT10547	k__Viruses|p__Artverviricota|c__Revtraviricetes|o__MSBT10227|f__MSBT10445|g__MSBT10547	1	0	No	0.002877	1	0.0837	0	0	1
MSBT10592	k__Viruses|p__Artverviricota|c__Revtraviricetes|o__MSBT10234|f__MSBT10470|g__MSBT10592	1	0	No	0.002786	1	0.0845	0	0	1
MSBT10147	k__Viruses|p__Cressdnaviricota|c__Repensiviricetes|o__Geplafuvirales|f__Geminiviridae|g__MSBT10147	1	0	No	0.007506	1	0.0849	0	0	1
MSBT9172	k__Viruses|p__Negarnaviricota|c__Ellioviricetes|o__Bunyavirales|f__Phenuiviridae|g__Pidchovirus	0	1	Yes	0.028223	1	0.0856	0	1	0
MSBT8105	k__Viruses|p__Negarnaviricota|c__Ellioviricetes|o__Bunyavirales|f__Phenuiviridae|g__Wenrivirus	0	1	Yes	0.02656	1	0.0883	0	1	0
MSBT9047	k__Viruses|p__Negarnaviricota|c__Ellioviricetes|o__Bunyavirales|f__Phenuiviridae|g__Hudovirus	0	1	Yes	0.032666	1	0.09	0	1	0
MSBT10625	k__Viruses|p__Artverviricota|c__Revtraviricetes|o__MSBT10244|f__MSBT10492|g__MSBT10625	1	0	No	0.002146	1	0.0914	0	0	1
MSBT1176	k__Viruses|p__Negarnaviricota|c__Ellioviricetes|o__Bunyavirales|f__Peribunyaviridae|g__Shangavirus	0	1	Yes	0.032597	1	0.0925	0	1	0
MSBT546	k__Viruses|p__Negarnaviricota|c__Ellioviricetes|o__Bunyavirales|f__Nairoviridae|g__Orthonairovirus	0	49	Yes	0.2748	49	0.0935816	0	46	0
MSBT1423	k__Viruses|p__Negarnaviricota|c__Ellioviricetes|o__Bunyavirales|f__Nairoviridae|g__Shaspivirus	0	1	Yes	0.046189	1	0.0958	0	1	0
MSBT10629	k__Viruses|p__Artverviricota|c__Revtraviricetes|o__MSBT10248|f__MSBT10496|g__MSBT10629	1	0	No	0.003517	1	0.0959	0	0	1
MSBT10590	k__Viruses|p__Artverviricota|c__Revtraviricetes|o__MSBT10233|f__MSBT10468|g__MSBT10590	1	0	No	0.001726	1	0.0973	0	0	1
MSBT5789	k__Viruses|p__Negarnaviricota|c__Ellioviricetes|o__Bunyavirales|f__Phenuiviridae|g__Hudivirus	0	1	Yes	0.031703	1	0.0998	0	1	0
MSBT3231	k__Viruses|p__Negarnaviricota|c__Ellioviricetes|o__Bunyavirales|f__Peribunyaviridae|g__Herbevirus	0	3	Yes	0.065074	3	0.1008	0	3	0
MSBT10110	k__Viruses|p__Cressdnaviricota|c__Repensiviricetes|o__Geplafuvirales|f__Geminiviridae|g__MSBT10110	1	0	No	0.003914	1	0.101	0	0	1
MSBT1816	k__Viruses|p__Negarnaviricota|c__Ellioviricetes|o__Bunyavirales|f__Phenuiviridae|g__Goukovirus	0	3	Yes	0.071237	3	0.102133	0	3	0
MSBT10556	k__Viruses|p__Artverviricota|c__Revtraviricetes|o__MSBT10230|f__MSBT10453|g__MSBT10556	1	0	No	0.001837	1	0.1029	0	0	1
MSBT6755	k__Viruses|p__Negarnaviricota|c__Ellioviricetes|o__Bunyavirales|f__Hantaviridae|g__Loanvirus	0	1	Yes	0.027586	1	0.1061	0	1	0
MSBT10555	k__Viruses|p__Artverviricota|c__Revtraviricetes|o__MSBT10230|f__MSBT10453|g__MSBT10555	1	0	No	0.001894	1	0.1061	0	0	1
MSBT8495	k__Viruses|p__Negarnaviricota|c__Ellioviricetes|o__Bunyavirales|f__Nairoviridae|g__Xinspivirus	0	1	Yes	0.039129	1	0.1069	0	1	0
MSBT477	k__Viruses|p__Negarnaviricota|c__Ellioviricetes|o__Bunyavirales|f__Phenuiviridae|g__Tenuivirus	1	5	Yes	0.138394	6	0.107267	0	5	0
MSBT10561	k__Viruses|p__Artverviricota|c__Revtraviricetes|o__MSBT10231|f__MSBT10456|g__MSBT10561	1	0	No	0.002206	1	0.1077	0	0	1
MSBT10557	k__Viruses|p__Artverviricota|c__Revtraviricetes|o__MSBT10230|f__MSBT10453|g__MSBT10557	1	0	No	0.00192	1	0.1083	0	0	1
MSBT1660	k__Viruses|p__Negarnaviricota|c__Ellioviricetes|o__Bunyavirales|f__Phenuiviridae|g__Phasivirus	0	7	Yes	0.129214	7	0.1086	0	7	0
MSBT8557	k__Viruses|p__Negarnaviricota|c__Ellioviricetes|o__Bunyavirales|f__Phasmaviridae|g__Wuhivirus	0	1	Yes	0.036531	1	0.1098	0	1	0
MSBT1101	k__Viruses|p__Negarnaviricota|c__Ellioviricetes|o__Bunyavirales|f__Phasmaviridae|g__Inshuvirus	0	1	Yes	0.026143	1	0.1116	0	1	0
MSBT10593	k__Viruses|p__Artverviricota|c__Revtraviricetes|o__MSBT10234|f__MSBT10471|g__MSBT10593	1	0	No	0.002397	1	0.1136	0	0	1
MSBT10624	k__Viruses|p__Artverviricota|c__Revtraviricetes|o__MSBT10243|f__MSBT10491|g__MSBT10624	1	0	No	0.002383	1	0.1145	0	0	1
MSBT8152	k__Viruses|p__Negarnaviricota|c__Ellioviricetes|o__Bunyavirales|f__Nairoviridae|g__Striwavirus	0	1	Yes	0.043797	1	0.1166	0	1	0
MSBT49055	k__Viruses|p__Negarnaviricota|c__MSBT48239|o__MSBT48697|f__MSBT48716|g__MSBT49055	1	0	No	0.038686	1	0.1171	0	0	1
MSBT10090	k__Viruses|p__Cressdnaviricota|c__Repensiviricetes|o__Geplafuvirales|f__Geminiviridae|g__MSBT10090	1	0	No	0.003669	1	0.1183	0	0	1
MSBT10603	k__Viruses|p__Artverviricota|c__Revtraviricetes|o__MSBT10237|f__MSBT10478|g__MSBT10603	1	0	No	0.00292	1	0.1215	0	0	1
MSBT1047	k__Viruses|p__Negarnaviricota|c__Ellioviricetes|o__Bunyavirales|f__Phasmaviridae|g__Feravirus	0	3	Yes	0.077363	3	0.121633	0	3	0
MSBT10151	k__Viruses|p__Cressdnaviricota|c__Repensiviricetes|o__Geplafuvirales|f__Geminiviridae|g__MSBT10151	1	0	No	0.003766	1	0.1219	0	0	1
MSBT10148	k__Viruses|p__Cressdnaviricota|c__Repensiviricetes|o__Geplafuvirales|f__Geminiviridae|g__MSBT10148	1	0	No	0.004029	1	0.1226	0	0	1
MSBT5776	k__Viruses|p__Negarnaviricota|c__Ellioviricetes|o__Bunyavirales|f__Phasmaviridae|g__Jonvirus	0	1	Yes	0.035734	1	0.1236	0	1	0
MSBT7275	k__Viruses|p__Negarnaviricota|c__Ellioviricetes|o__Bunyavirales|f__Phasmaviridae|g__Sawastrivirus	0	1	Yes	0.030977	1	0.1251	0	1	0
MSBT5402	k__Viruses|p__Negarnaviricota|c__Ellioviricetes|o__Bunyavirales|f__Phenuiviridae|g__Beidivirus	0	1	Yes	0.030574	1	0.1313	0	1	0
MSBT4072	k__Viruses|p__Negarnaviricota|c__Ellioviricetes|o__Bunyavirales|f__Hantaviridae|g__Thottimvirus	0	2	Yes	0.053037	2	0.1314	0	2	0
MSBT10129	k__Viruses|p__Cressdnaviricota|c__Repensiviricetes|o__Geplafuvirales|f__Geminiviridae|g__MSBT10129	1	0	No	0.004169	1	0.134	0	0	1
MSBT28174	k__Viruses|p__Uroviricota|c__Caudoviricetes|o__MSBT24886|f__MSBT26413|g__MSBT28174	3	0	No	0.045397	3	0.135267	0	0	1
MSBT10563	k__Viruses|p__Artverviricota|c__Revtraviricetes|o__MSBT10231|f__MSBT10458|g__MSBT10563	1	0	No	0.00274	1	0.1359	0	0	1
MSBT10183	k__Viruses|p__Cressdnaviricota|c__Repensiviricetes|o__Geplafuvirales|f__Geminiviridae|g__MSBT10183	1	0	No	0.004131	1	0.1371	0	0	1
MSBT10205	k__Viruses|p__Cressdnaviricota|c__Repensiviricetes|o__Geplafuvirales|f__Geminiviridae|g__MSBT10205	1	0	No	0.004294	1	0.1395	0	0	1
MSBT10615	k__Viruses|p__Artverviricota|c__Revtraviricetes|o__MSBT10239|f__MSBT10483|g__MSBT10615	1	0	No	0.004571	1	0.1396	0	0	1
MSBT10177	k__Viruses|p__Cressdnaviricota|c__Repensiviricetes|o__Geplafuvirales|f__Geminiviridae|g__MSBT10177	1	0	No	0.0043	1	0.1402	0	0	1
MSBT10112	k__Viruses|p__Cressdnaviricota|c__Repensiviricetes|o__Geplafuvirales|f__Geminiviridae|g__MSBT10112	1	0	No	0.004369	1	0.1413	0	0	1
MSBT10214	k__Viruses|p__Cressdnaviricota|c__Repensiviricetes|o__Geplafuvirales|f__Geminiviridae|g__MSBT10214	1	0	No	0.00442	1	0.144	0	0	1
MSBT10105	k__Viruses|p__Cressdnaviricota|c__Repensiviricetes|o__Geplafuvirales|f__Geminiviridae|g__MSBT10105	1	0	No	0.004437	1	0.1441	0	0	1
MSBT10118	k__Viruses|p__Cressdnaviricota|c__Repensiviricetes|o__Geplafuvirales|f__Geminiviridae|g__MSBT10118	1	0	No	0.004511	1	0.1452	0	0	1
MSBT10190	k__Viruses|p__Cressdnaviricota|c__Repensiviricetes|o__Geplafuvirales|f__Geminiviridae|g__MSBT10190	1	0	No	0.004534	1	0.1453	0	0	1
MSBT10116	k__Viruses|p__Cressdnaviricota|c__Repensiviricetes|o__Geplafuvirales|f__Geminiviridae|g__MSBT10116	1	0	No	0.004483	1	0.1454	0	0	1
MSBT10591	k__Viruses|p__Artverviricota|c__Revtraviricetes|o__MSBT10233|f__MSBT10469|g__MSBT10591	1	0	No	0.003077	1	0.1457	0	0	1
MSBT10222	k__Viruses|p__Cressdnaviricota|c__Repensiviricetes|o__Geplafuvirales|f__Geminiviridae|g__MSBT10222	1	0	No	0.004503	1	0.146	0	0	1
MSBT10106	k__Viruses|p__Cressdnaviricota|c__Repensiviricetes|o__Geplafuvirales|f__Geminiviridae|g__MSBT10106	3	0	No	0.012557	3	0.1469	0	0	3
MSBT10189	k__Viruses|p__Cressdnaviricota|c__Repensiviricetes|o__Geplafuvirales|f__Geminiviridae|g__MSBT10189	1	0	No	0.004471	1	0.1469	0	0	1
MSBT10172	k__Viruses|p__Cressdnaviricota|c__Repensiviricetes|o__Geplafuvirales|f__Geminiviridae|g__MSBT10172	1	0	No	0.00458	1	0.1472	0	0	1
MSBT10224	k__Viruses|p__Cressdnaviricota|c__Repensiviricetes|o__Geplafuvirales|f__Geminiviridae|g__MSBT10224	1	0	No	0.00458	1	0.1472	0	0	1
MSBT10164	k__Viruses|p__Cressdnaviricota|c__Repensiviricetes|o__Geplafuvirales|f__Geminiviridae|g__MSBT10164	1	0	No	0.004606	1	0.1487	0	0	1
MSBT10117	k__Viruses|p__Cressdnaviricota|c__Repensiviricetes|o__Geplafuvirales|f__Geminiviridae|g__MSBT10117	1	0	No	0.004626	1	0.149	0	0	1
MSBT10187	k__Viruses|p__Cressdnaviricota|c__Repensiviricetes|o__Geplafuvirales|f__Geminiviridae|g__MSBT10187	1	0	No	0.004574	1	0.1491	0	0	1
MSBT448	k__Viruses|p__Negarnaviricota|c__Ellioviricetes|o__Bunyavirales|f__Phenuiviridae|g__Bandavirus	0	89	Yes	0.152589	89	0.150751	0	10	0
MSBT612	k__Viruses|p__Negarnaviricota|c__Ellioviricetes|o__Bunyavirales|f__Hantaviridae|g__Orthohantavirus	0	29	Yes	0.215497	29	0.150793	0	28	0
MSBT10182	k__Viruses|p__Cressdnaviricota|c__Repensiviricetes|o__Geplafuvirales|f__Geminiviridae|g__MSBT10182	1	0	No	0.004691	1	0.1517	0	0	1
MSBT2583	k__Viruses|p__Negarnaviricota|c__Ellioviricetes|o__Bunyavirales|f__Phenuiviridae|g__Uukuvirus	0	13	Yes	0.172583	13	0.152192	0	13	0
MSBT10221	k__Viruses|p__Cressdnaviricota|c__Repensiviricetes|o__Geplafuvirales|f__Geminiviridae|g__MSBT10221	1	0	No	0.004746	1	0.1526	0	0	1
MSBT15982	k__Viruses|p__Preplasmiviricota|c__Maveriviricetes|o__MSBT11494|f__MSBT15708|g__MSBT15982	1	0	No	0.01972	1	0.1534	0	0	1
MSBT2083	k__Viruses|p__Negarnaviricota|c__Ellioviricetes|o__Bunyavirales|f__Hantaviridae|g__Mobatvirus	0	4	Yes	0.090011	4	0.154375	0	4	0
MSBT10143	k__Viruses|p__Cressdnaviricota|c__Repensiviricetes|o__Geplafuvirales|f__Geminiviridae|g__MSBT10143	1	0	No	0.004757	1	0.155	0	0	1
MSBT10103	k__Viruses|p__Cressdnaviricota|c__Repensiviricetes|o__Geplafuvirales|f__Geminiviridae|g__MSBT10103	1	0	No	0.004803	1	0.1557	0	0	1
MSBT10174	k__Viruses|p__Cressdnaviricota|c__Repensiviricetes|o__Geplafuvirales|f__Geminiviridae|g__MSBT10174	1	0	No	0.004803	1	0.1557	0	0	1
MSBT10166	k__Viruses|p__Cressdnaviricota|c__Repensiviricetes|o__Geplafuvirales|f__Geminiviridae|g__MSBT10166	1	0	No	0.004803	1	0.1558	0	0	1
MSBT10158	k__Viruses|p__Cressdnaviricota|c__Repensiviricetes|o__Geplafuvirales|f__Geminiviridae|g__MSBT10158	1	0	No	0.004734	1	0.1568	0	0	1
MSBT10558	k__Viruses|p__Artverviricota|c__Revtraviricetes|o__MSBT10230|f__MSBT10454|g__MSBT10558	1	0	No	0.002791	1	0.157	0	0	1
MSBT10619	k__Viruses|p__Artverviricota|c__Revtraviricetes|o__MSBT10241|f__MSBT10487|g__MSBT10619	1	0	No	0.003706	1	0.1579	0	0	1
MSBT94	k__Viruses|p__Negarnaviricota|c__Ellioviricetes|o__Bunyavirales|f__Phenuiviridae|g__Phlebovirus	0	229	Yes	0.272271	229	0.158002	0	74	0
MSBT10102	k__Viruses|p__Cressdnaviricota|c__Repensiviricetes|o__Geplafuvirales|f__Geminiviridae|g__MSBT10102	2	0	No	0.009029	2	0.15835	0	0	2
MSBT5309	k__Viruses|p__Negarnaviricota|c__Yunchangviricetes|o__Goujianvirales|f__Yueviridae|g__Yuyuevirus	0	2	Yes	0.038783	2	0.1585	0	2	0
MSBT10191	k__Viruses|p__Cressdnaviricota|c__Repensiviricetes|o__Geplafuvirales|f__Geminiviridae|g__MSBT10191	1	0	No	0.004903	1	0.1589	0	0	1
MSBT10550	k__Viruses|p__Artverviricota|c__Revtraviricetes|o__MSBT10229|f__MSBT10448|g__MSBT10550	1	0	No	0.005249	1	0.1603	0	0	1
MSBT10197	k__Viruses|p__Cressdnaviricota|c__Repensiviricetes|o__Geplafuvirales|f__Geminiviridae|g__MSBT10197	1	0	No	0.004937	1	0.161	0	0	1
MSBT10605	k__Viruses|p__Artverviricota|c__Revtraviricetes|o__MSBT10237|f__MSBT10479|g__MSBT10605	1	0	No	0.003909	1	0.1621	0	0	1
MSBT10206	k__Viruses|p__Cressdnaviricota|c__Repensiviricetes|o__Geplafuvirales|f__Geminiviridae|g__MSBT10206	1	0	No	0.00504	1	0.1625	0	0	1
MSBT16128	k__Viruses|p__Preplasmiviricota|c__Maveriviricetes|o__MSBT11640|f__MSBT15854|g__MSBT16128	2	0	No	0.020129	2	0.1626	0	0	1
MSBT925	k__Viruses|p__Cressdnaviricota|c__Arfiviricetes|o__Mulpavirales|f__Nanoviridae|g__Nanovirus	0	19	Yes	0.11568	19	0.162784	0	16	0
MSBT10140	k__Viruses|p__Cressdnaviricota|c__Repensiviricetes|o__Geplafuvirales|f__Geminiviridae|g__MSBT10140	1	0	No	0.005074	1	0.1644	0	0	1
MSBT10604	k__Viruses|p__Artverviricota|c__Revtraviricetes|o__MSBT10237|f__MSBT10478|g__MSBT10604	1	0	No	0.003983	1	0.1646	0	0	1
MSBT54212	k__Viruses|p__Taleaviricota|c__MSBT50551|o__MSBT51586|f__MSBT52647|g__MSBT54212	1	0	No	0.024409	1	0.1649	0	0	1
MSBT10220	k__Viruses|p__Cressdnaviricota|c__Repensiviricetes|o__Geplafuvirales|f__Geminiviridae|g__MSBT10220	1	0	No	0.00512	1	0.1659	0	0	1
MSBT10095	k__Viruses|p__Cressdnaviricota|c__Repensiviricetes|o__Geplafuvirales|f__Geminiviridae|g__MSBT10095	1	0	No	0.005083	1	0.1673	0	0	1
MSBT10130	k__Viruses|p__Cressdnaviricota|c__Repensiviricetes|o__Geplafuvirales|f__Geminiviridae|g__MSBT10130	1	0	No	0.005051	1	0.1691	0	0	1
MSBT10093	k__Viruses|p__Cressdnaviricota|c__Repensiviricetes|o__Geplafuvirales|f__Geminiviridae|g__MSBT10093	1	0	No	0.005203	1	0.171	0	0	1
MSBT10207	k__Viruses|p__Cressdnaviricota|c__Repensiviricetes|o__Geplafuvirales|f__Geminiviridae|g__MSBT10207	1	0	No	0.005397	1	0.1752	0	0	1
MSBT663	k__Viruses|p__Negarnaviricota|c__Ellioviricetes|o__Bunyavirales|f__Arenaviridae|g__Antennavirus	0	3	Yes	0.072169	3	0.177733	0	3	0
MSBT10198	k__Viruses|p__Cressdnaviricota|c__Repensiviricetes|o__Geplafuvirales|f__Geminiviridae|g__MSBT10198	1	0	No	0.005574	1	0.1802	0	0	1
MSBT5068	k__Viruses|p__Pisuviricota|c__Pisoniviricetes|o__Nidovirales|f__Euroniviridae|g__Charybnivirus	0	1	Yes	0.060611	1	0.1889	0	1	0
MSBT15991	k__Viruses|p__Preplasmiviricota|c__Maveriviricetes|o__MSBT11503|f__MSBT15717|g__MSBT15991	1	0	No	0.020123	1	0.1911	0	0	1
MSBT10137	k__Viruses|p__Cressdnaviricota|c__Repensiviricetes|o__Geplafuvirales|f__Geminiviridae|g__MSBT10137	1	0	No	0.005883	1	0.1922	0	0	1
MSBT1412	k__Viruses|p__Duplornaviricota|c__Chrymotiviricetes|o__Ghabrivirales|f__Chrysoviridae|g__Chrysovirus	0	3	Yes	0.087957	3	0.195733	0	3	0
MSBT3790	k__Viruses|p__Duplornaviricota|c__Resentoviricetes|o__Reovirales|f__Spinareoviridae|g__Fijivirus	0	7	Yes	0.17576	7	0.196043	0	6	0
MSBT590	k__Viruses|p__Negarnaviricota|c__Ellioviricetes|o__Bunyavirales|f__Tospoviridae|g__Orthotospovirus	1	26	Yes	0.210934	27	0.200241	0	25	0
MSBT10571	k__Viruses|p__Artverviricota|c__Revtraviricetes|o__MSBT10232|f__MSBT10461|g__MSBT10571	1	0	No	0.006563	1	0.2016	0	0	1
MSBT82467	k__Viruses|p__Uroviricota|c__MSBT78338|o__MSBT79887|f__MSBT81161|g__MSBT82467	1	0	No	0.023314	1	0.2088	0	0	1
MSBT10204	k__Viruses|p__Cressdnaviricota|c__Repensiviricetes|o__Geplafuvirales|f__Geminiviridae|g__MSBT10204	1	0	No	0.00642	1	0.2098	0	0	1
MSBT2310	k__Viruses|p__Duplornaviricota|c__Chrymotiviricetes|o__Ghabrivirales|f__Quadriviridae|g__Quadrivirus	0	2	Yes	0.07622	2	0.21055	0	2	0
MSBT10217	k__Viruses|p__Cressdnaviricota|c__Repensiviricetes|o__Geplafuvirales|f__Geminiviridae|g__MSBT10217	1	0	No	0.006483	1	0.2107	0	0	1
MSBT10133	k__Viruses|p__Cressdnaviricota|c__Repensiviricetes|o__Geplafuvirales|f__Geminiviridae|g__MSBT10133	1	0	No	0.005997	1	0.2114	0	0	1
MSBT76738	k__Viruses|p__Hofneiviricota|c__MSBT75589|o__MSBT76586|f__MSBT76590|g__MSBT76738	1	0	No	0.023231	1	0.2127	0	0	1
MSBT70342	k__Viruses|p__Uroviricota|c__MSBT66538|o__MSBT67672|f__MSBT68974|g__MSBT70342	3	0	No	0.027514	3	0.212833	0	0	1
MSBT6148	k__Viruses|p__Kitrinoviricota|c__Alsuviricetes|o__Martellivirales|f__Kitaviridae|g__Higrevirus	0	1	Yes	0.037551	1	0.2129	0	1	0
MSBT6395	k__Viruses|p__Preplasmiviricota|c__Polintoviricetes|o__Orthopolintovirales|f__Adintoviridae|g__Betadintovirus	0	1	Yes	0.032814	1	0.2132	0	1	0
MSBT10159	k__Viruses|p__Cressdnaviricota|c__Repensiviricetes|o__Geplafuvirales|f__Geminiviridae|g__MSBT10159	1	0	No	0.0068	1	0.2186	0	0	1
MSBT90484	k__Viruses|p__Taleaviricota|c__MSBT87872|o__MSBT88617|f__MSBT89530|g__MSBT90484	1	0	No	0.05582	1	0.22	0	0	1
MSBT10132	k__Viruses|p__Cressdnaviricota|c__Repensiviricetes|o__Geplafuvirales|f__Geminiviridae|g__MSBT10132	1	0	No	0.0047	1	0.2208	0	0	1
MSBT10144	k__Viruses|p__Cressdnaviricota|c__Repensiviricetes|o__Geplafuvirales|f__Geminiviridae|g__MSBT10144	1	0	No	0.00396	1	0.2213	0	0	1
MSBT10208	k__Viruses|p__Cressdnaviricota|c__Repensiviricetes|o__Geplafuvirales|f__Geminiviridae|g__MSBT10208	1	0	No	0.007191	1	0.2215	0	0	1
MSBT52977	k__Viruses|p__Taleaviricota|c__MSBT50507|o__MSBT50677|f__MSBT51738|g__MSBT52977	1	0	No	0.097751	1	0.2219	0	0	1
MSBT77313	k__Viruses|p__Taleaviricota|c__Tokiviricetes|o__Ligamenvirales|f__MSBT18229|g__MSBT77313	1	0	No	0.086983	1	0.2232	0	0	1
MSBT81706	k__Viruses|p__Uroviricota|c__MSBT77750|o__MSBT79194|f__MSBT80411|g__MSBT81706	1	0	No	0.023849	1	0.2264	0	0	1
MSBT10210	k__Viruses|p__Cressdnaviricota|c__Repensiviricetes|o__Geplafuvirales|f__Geminiviridae|g__MSBT10210	1	0	No	0.0074	1	0.2276	0	0	1
MSBT1190	k__Viruses|p__Duplornaviricota|c__Resentoviricetes|o__Reovirales|f__Spinareoviridae|g__Cypovirus	0	10	Yes	0.225611	10	0.23096	0	9	0
MSBT10193	k__Viruses|p__Cressdnaviricota|c__Repensiviricetes|o__Geplafuvirales|f__Geminiviridae|g__MSBT10193	1	0	No	0.005806	1	0.2311	0	0	1
MSBT70142	k__Viruses|p__Uroviricota|c__MSBT66419|o__MSBT67499|f__MSBT68782|g__MSBT70142	1	0	No	0.047291	1	0.232	0	0	1
MSBT74107	k__Viruses|p__Negarnaviricota|c__MSBT73537|o__MSBT73544|f__MSBT73812|g__MSBT74107	1	0	No	0.020603	1	0.2327	0	0	1
MSBT10124	k__Viruses|p__Cressdnaviricota|c__Repensiviricetes|o__Geplafuvirales|f__Geminiviridae|g__MSBT10124	1	0	No	0.007966	1	0.2343	0	0	1
MSBT22428	k__Viruses|p__Nucleocytoviricota|c__MSBT18572|o__MSBT19868|f__MSBT21798|g__MSBT22428	1	0	No	0.017766	1	0.2364	0	0	1
MSBT571	k__Viruses|p__Kitrinoviricota|c__Alsuviricetes|o__Martellivirales|f__Virgaviridae|g__Pomovirus	0	5	Yes	0.112137	5	0.23792	0	5	0
MSBT10595	k__Viruses|p__Artverviricota|c__Revtraviricetes|o__MSBT10235|f__MSBT10473|g__MSBT10595	5	0	No	0.007569	5	0.23848	0	0	2
MSBT10153	k__Viruses|p__Cressdnaviricota|c__Repensiviricetes|o__Geplafuvirales|f__Geminiviridae|g__MSBT10153	1	0	No	0.007354	1	0.2397	0	0	1
MSBT9284	k__Viruses|p__Kitrinoviricota|c__Alsuviricetes|o__Martellivirales|f__Bromoviridae|g__Alfamovirus	0	1	Yes	0.0217	1	0.2456	0	1	0
MSBT10560	k__Viruses|p__Artverviricota|c__Revtraviricetes|o__MSBT10231|f__MSBT10456|g__MSBT10560	2	0	No	0.009411	2	0.2492	0	0	2
MSBT6042	k__Viruses|p__Taleaviricota|c__Tokiviricetes|o__Ligamenvirales|f__Ungulaviridae|g__Captovirus	0	1	Yes	0.047797	1	0.2514	0	1	0
MSBT208	k__Viruses|p__Kitrinoviricota|c__Alsuviricetes|o__Martellivirales|f__Bromoviridae|g__Cucumovirus	0	154	Yes	0.166077	154	0.253458	0	32	0
MSBT1744	k__Viruses|p__Negarnaviricota|c__Monjiviricetes|o__Jingchuvirales|f__Chuviridae|g__Boscovirus	0	2	Yes	0.046223	2	0.2541	0	2	0
MSBT1303	k__Viruses|p__Kitrinoviricota|c__Alsuviricetes|o__Martellivirales|f__Bromoviridae|g__Ilarvirus	0	24	Yes	0.212877	24	0.259313	0	24	0
MSBT22287	k__Viruses|p__Nucleocytoviricota|c__MSBT18491|o__MSBT19777|f__MSBT21675|g__MSBT22287	4	0	No	0.01836	4	0.2594	0	0	1
MSBT10620	k__Viruses|p__Artverviricota|c__Revtraviricetes|o__MSBT10242|f__MSBT10488|g__MSBT10620	1	0	No	0.003483	1	0.2612	0	0	1
MSBT5428	k__Viruses|p__Preplasmiviricota|c__Tectiliviricetes|o__Kalamavirales|f__Tectiviridae|g__Gammatectivirus	0	1	Yes	0.040386	1	0.2621	0	1	0
MSBT10621	k__Viruses|p__Artverviricota|c__Revtraviricetes|o__MSBT10242|f__MSBT10489|g__MSBT10621	1	0	No	0.00338	1	0.2636	0	0	1
MSBT10152	k__Viruses|p__Cressdnaviricota|c__Repensiviricetes|o__Geplafuvirales|f__Geminiviridae|g__MSBT10152	1	0	No	0.007326	1	0.2662	0	0	1
MSBT1634	k__Viruses|p__Kitrinoviricota|c__Alsuviricetes|o__Martellivirales|f__Bromoviridae|g__Bromovirus	0	7	Yes	0.11118	7	0.268557	0	7	0
MSBT310	k__Viruses|p__Kitrinoviricota|c__Tolucaviricetes|o__Tolivirales|f__Tombusviridae|g__Dianthovirus	0	3	Yes	0.036626	3	0.269767	0	3	0
MSBT10622	k__Viruses|p__Artverviricota|c__Revtraviricetes|o__MSBT10242|f__MSBT10490|g__MSBT10622	1	0	No	0.003474	1	0.27	0	0	1
MSBT10155	k__Viruses|p__Cressdnaviricota|c__Repensiviricetes|o__Geplafuvirales|f__Geminiviridae|g__MSBT10155	3	0	No	0.023917	3	0.272967	0	0	3
MSBT76788	k__Viruses|p__Hofneiviricota|c__MSBT75589|o__MSBT76586|f__MSBT76590|g__MSBT76788	1	0	No	0.0258	1	0.2739	0	0	1
MSBT54294	k__Viruses|p__Taleaviricota|c__MSBT50602|o__MSBT51656|f__MSBT52717|g__MSBT54294	1	0	No	0.022654	1	0.2803	0	0	1
MSBT81777	k__Viruses|p__Uroviricota|c__MSBT77788|o__MSBT79249|f__MSBT80480|g__MSBT81777	1	0	No	0.02752	1	0.2819	0	0	1
MSBT1895	k__Viruses|p__Kitrinoviricota|c__Alsuviricetes|o__Martellivirales|f__Virgaviridae|g__Tobravirus	0	3	Yes	0.065834	3	0.2821	0	3	0
MSBT61092	k__Viruses|p__Duplornaviricota|c__MSBT59218|o__MSBT60853|f__MSBT60956|g__MSBT61092	1	0	No	0.029337	1	0.2848	0	0	1
MSBT10623	k__Viruses|p__Artverviricota|c__Revtraviricetes|o__MSBT10242|f__MSBT10490|g__MSBT10623	1	0	No	0.003686	1	0.2859	0	0	1
MSBT90489	k__Viruses|p__Taleaviricota|c__MSBT87872|o__MSBT88621|f__MSBT89534|g__MSBT90489	1	0	No	0.050051	1	0.286	0	0	1
MSBT8098	k__Viruses|p__Kitrinoviricota|c__Alsuviricetes|o__Martellivirales|f__Bromoviridae|g__Oleavirus	0	1	Yes	0.021731	1	0.293	0	1	0
MSBT10213	k__Viruses|p__Cressdnaviricota|c__Repensiviricetes|o__Geplafuvirales|f__Geminiviridae|g__MSBT10213	1	0	No	0.006003	1	0.2966	0	0	1
MSBT10120	k__Viruses|p__Cressdnaviricota|c__Repensiviricetes|o__Geplafuvirales|f__Geminiviridae|g__MSBT10120	1	0	No	0.003709	1	0.2968	0	0	1
MSBT2548	k__Viruses|p__Kitrinoviricota|c__Alsuviricetes|o__Martellivirales|f__Mayoviridae|g__Idaeovirus	0	3	Yes	0.055366	3	0.2973	0	3	0
MSBT70065	k__Viruses|p__Uroviricota|c__MSBT66378|o__MSBT67431|f__MSBT68708|g__MSBT70065	1	0	No	0.0285	1	0.2986	0	0	1
MSBT38063	k__Viruses|p__Peploviricota|c__MSBT36601|o__MSBT37019|f__MSBT37455|g__MSBT38063	1	0	No	0.025957	1	0.2999	0	0	1
MSBT33738	k__Viruses|p__Negarnaviricota|c__Ellioviricetes|o__MSBT25030|f__MSBT33332|g__MSBT33738	1	0	No	0.02544	1	0.3007	0	0	1
MSBT90965	k__Viruses|p__Taleaviricota|c__MSBT88149|o__MSBT89073|f__MSBT89986|g__MSBT90965	1	0	No	0.048534	1	0.302	0	0	1
MSBT28401	k__Viruses|p__Duplornaviricota|c__Resentoviricetes|o__MSBT25002|f__MSBT26535|g__MSBT28401	1	0	No	0.032043	1	0.3024	0	0	1
MSBT303	k__Viruses|p__Negarnaviricota|c__Ellioviricetes|o__Bunyavirales|f__Fimoviridae|g__Emaravirus	0	21	Yes	0.183269	21	0.3033	0	21	0
MSBT1285	k__Viruses|p__Kitrinoviricota|c__Magsaviricetes|o__Nodamuvirales|f__Nodaviridae|g__Alphanodavirus	0	8	Yes	0.057203	8	0.306163	0	6	0
MSBT1607	k__Viruses|p__Kitrinoviricota|c__Alsuviricetes|o__Martellivirales|f__Virgaviridae|g__Hordeivirus	0	1	Yes	0.024771	1	0.3076	0	1	0
MSBT2279	k__Viruses|p__Kitrinoviricota|c__Alsuviricetes|o__Martellivirales|f__Bromoviridae|g__Anulavirus	0	5	Yes	0.069469	5	0.30886	0	4	0
MSBT10108	k__Viruses|p__Cressdnaviricota|c__Repensiviricetes|o__Geplafuvirales|f__Geminiviridae|g__MSBT10108	1	0	No	0.006869	1	0.3095	0	0	1
MSBT47920	k__Viruses|p__Nucleocytoviricota|c__Megaviricetes|o__Algavirales|f__Phycodnaviridae|g__MSBT47920	1	0	No	0.052289	1	0.3095	0	0	1
MSBT81308	k__Viruses|p__Uroviricota|c__MSBT77585|o__MSBT78870|f__MSBT80033|g__MSBT81308	1	0	No	0.05214	1	0.3129	0	0	1
MSBT403	k__Viruses|p__Duplornaviricota|c__Chrymotiviricetes|o__Ghabrivirales|f__Chrysoviridae|g__Alphachrysovirus	0	22	Yes	0.254477	22	0.314045	0	22	0
MSBT7138	k__Viruses|p__Kitrinoviricota|c__Alsuviricetes|o__Hepelivirales|f__Alphatetraviridae|g__Omegatetravirus	0	2	Yes	0.039283	2	0.31455	0	2	0
MSBT1976	k__Viruses|p__Pisuviricota|c__Stelpaviricetes|o__Patatavirales|f__Potyviridae|g__Bymovirus	0	7	Yes	0.127043	7	0.316429	0	6	0
MSBT10188	k__Viruses|p__Cressdnaviricota|c__Repensiviricetes|o__Geplafuvirales|f__Geminiviridae|g__MSBT10188	2	0	No	0.012403	2	0.31685	0	0	2
MSBT38064	k__Viruses|p__Peploviricota|c__MSBT36601|o__MSBT37019|f__MSBT37456|g__MSBT38064	1	0	No	0.02404	1	0.3198	0	0	1
MSBT414	k__Viruses|p__Negarnaviricota|c__Ellioviricetes|o__Bunyavirales|f__Arenaviridae|g__Mammarenavirus	0	45	Yes	0.239557	45	0.319889	0	45	0
MSBT3919	k__Viruses|p__Negarnaviricota|c__Ellioviricetes|o__Bunyavirales|f__Arenaviridae|g__Arenavirus	0	2	Yes	0.035463	2	0.3219	0	1	0
MSBT49090	k__Viruses|p__Negarnaviricota|c__MSBT48239|o__MSBT48697|f__MSBT48751|g__MSBT49090	1	0	No	0.039803	1	0.3219	0	0	1
MSBT90820	k__Viruses|p__Taleaviricota|c__MSBT88037|o__MSBT88935|f__MSBT89848|g__MSBT90820	1	0	No	0.024429	1	0.322	0	0	1
MSBT1257	k__Viruses|p__Pisuviricota|c__Pisoniviricetes|o__Picornavirales|f__Secoviridae|g__Cheravirus	0	5	Yes	0.085909	5	0.32278	0	4	0
MSBT63651	k__Viruses|p__Duplornaviricota|c__MSBT59223|o__MSBT62257|f__MSBT62944|g__MSBT63651	1	0	No	0.055854	1	0.3243	0	0	1
MSBT63573	k__Viruses|p__Duplornaviricota|c__MSBT59223|o__MSBT62179|f__MSBT62866|g__MSBT63573	1	0	No	0.034983	1	0.3292	0	0	1
MSBT2197	k__Viruses|p__Kitrinoviricota|c__Alsuviricetes|o__Martellivirales|f__Virgaviridae|g__Furovirus	0	6	Yes	0.117483	6	0.3311	0	6	0
MSBT1536	k__Viruses|p__Negarnaviricota|c__Ellioviricetes|o__Bunyavirales|f__Arenaviridae|g__Reptarenavirus	0	8	Yes	0.108409	8	0.33145	0	7	0
MSBT523	k__Viruses|p__Duplornaviricota|c__Resentoviricetes|o__Reovirales|f__Spinareoviridae|g__Aquareovirus	0	8	Yes	0.218494	8	0.334012	0	8	0
MSBT769	k__Viruses|p__Negarnaviricota|c__Monjiviricetes|o__Jingchuvirales|f__Chuviridae|g__Pterovirus	0	1	Yes	0.01252	1	0.3342	0	1	0
MSBT77310	k__Viruses|p__Taleaviricota|c__Tokiviricetes|o__Ligamenvirales|f__MSBT18229|g__MSBT77310	1	0	No	0.124691	1	0.335	0	0	1
MSBT28307	k__Viruses|p__Duplornaviricota|c__Resentoviricetes|o__MSBT25002|f__MSBT26535|g__MSBT28307	1	0	No	0.024389	1	0.3372	0	0	1
MSBT38390	k__Viruses|p__Peploviricota|c__MSBT36760|o__MSBT37178|f__MSBT37741|g__MSBT38390	2	0	No	0.046591	2	0.33795	0	0	1
MSBT2047	k__Viruses|p__Pisuviricota|c__Pisoniviricetes|o__Picornavirales|f__Secoviridae|g__Stralarivirus	0	3	Yes	0.069611	3	0.339767	0	3	0
MSBT82375	k__Viruses|p__Uroviricota|c__MSBT78249|o__MSBT79796|f__MSBT81070|g__MSBT82375	1	0	No	0.053663	1	0.3412	0	0	1
MSBT16202	k__Viruses|p__Preplasmiviricota|c__Maveriviricetes|o__MSBT11714|f__MSBT15928|g__MSBT16202	2	0	No	0.026737	2	0.34225	0	0	1
MSBT10219	k__Viruses|p__Cressdnaviricota|c__Repensiviricetes|o__Geplafuvirales|f__Geminiviridae|g__MSBT10219	1	0	No	0.008437	1	0.343	0	0	1
MSBT7398	k__Viruses|p__Kitrinoviricota|c__Alsuviricetes|o__Martellivirales|f__Virgaviridae|g__Goravirus	0	1	Yes	0.024374	1	0.3432	0	1	0
MSBT761	k__Viruses|p__Negarnaviricota|c__Milneviricetes|o__Serpentovirales|f__Aspiviridae|g__Ophiovirus	0	4	Yes	0.086606	4	0.344175	0	4	0
MSBT5750	k__Viruses|p__Pisuviricota|c__Duplopiviricetes|o__Durnavirales|f__Hypoviridae|g__Deltahypovirus	0	2	Yes	0.048029	2	0.34525	0	2	0
MSBT91073	k__Viruses|p__Taleaviricota|c__MSBT88251|o__MSBT89180|f__MSBT90093|g__MSBT91073	1	0	No	0.048034	1	0.3453	0	0	1
MSBT1276	k__Viruses|p__Negarnaviricota|c__Monjiviricetes|o__Mononegavirales|f__Rhabdoviridae|g__Varicosavirus	0	2	Yes	0.055597	2	0.34545	0	2	0
MSBT53468	k__Viruses|p__Taleaviricota|c__MSBT50507|o__MSBT50933|f__MSBT51994|g__MSBT53468	1	0	No	0.060491	1	0.3481	0	0	1
MSBT19512	k__Viruses|p__Taleaviricota|c__Tokiviricetes|o__Ligamenvirales|f__MSBT18253|g__MSBT19512	1	0	No	0.049831	1	0.3501	0	0	1
MSBT10218	k__Viruses|p__Cressdnaviricota|c__Repensiviricetes|o__Geplafuvirales|f__Geminiviridae|g__MSBT10218	1	0	No	0.008457	1	0.353	0	0	1
MSBT33917	k__Viruses|p__Negarnaviricota|c__Ellioviricetes|o__MSBT25030|f__MSBT33511|g__MSBT33917	1	0	No	0.035391	1	0.3533	0	0	1
MSBT90852	k__Viruses|p__Taleaviricota|c__MSBT88058|o__MSBT88966|f__MSBT89879|g__MSBT90852	1	0	No	0.05426	1	0.3542	0	0	1
MSBT90360	k__Viruses|p__Taleaviricota|c__MSBT87864|o__MSBT88500|f__MSBT89413|g__MSBT90360	1	0	No	0.100814	1	0.3587	0	0	1
MSBT43068	k__Viruses|p__Uroviricota|c__MSBT41275|o__MSBT41789|f__MSBT42414|g__MSBT43068	7	0	No	0.036103	7	0.359157	0	0	1
MSBT26787	k__Viruses|p__Uroviricota|c__Caudoviricetes|o__MSBT24033|f__MSBT25203|g__MSBT26787	3	0	No	0.122143	3	0.359833	0	0	1
MSBT54293	k__Viruses|p__Taleaviricota|c__MSBT50602|o__MSBT51656|f__MSBT52717|g__MSBT54293	1	0	No	0.026906	1	0.3629	0	0	1
MSBT28018	k__Viruses|p__Uroviricota|c__Caudoviricetes|o__MSBT24745|f__MSBT26262|g__MSBT28018	1	0	No	0.069637	1	0.3636	0	0	1
MSBT54373	k__Viruses|p__Taleaviricota|c__MSBT50672|o__MSBT51733|f__MSBT52794|g__MSBT54373	1	0	No	0.028091	1	0.3648	0	0	1
MSBT38358	k__Viruses|p__Peploviricota|c__MSBT36737|o__MSBT37155|f__MSBT37713|g__MSBT38358	1	0	No	0.03146	1	0.3687	0	0	1
MSBT69970	k__Viruses|p__Uroviricota|c__MSBT66331|o__MSBT67349|f__MSBT68617|g__MSBT69970	1	0	No	0.054051	1	0.3694	0	0	1
MSBT22663	k__Viruses|p__Nucleocytoviricota|c__MSBT18750|o__MSBT20058|f__MSBT22012|g__MSBT22663	18	0	No	0.03052	18	0.370744	0	0	1
MSBT10138	k__Viruses|p__Cressdnaviricota|c__Repensiviricetes|o__Geplafuvirales|f__Geminiviridae|g__MSBT10138	1	0	No	0.006691	1	0.371	0	0	1
MSBT33554	k__Viruses|p__Negarnaviricota|c__Ellioviricetes|o__MSBT25030|f__MSBT33148|g__MSBT33554	1	0	No	0.030603	1	0.3713	0	0	1
MSBT1362	k__Viruses|p__Pisuviricota|c__Pisoniviricetes|o__Picornavirales|f__Secoviridae|g__Fabavirus	0	10	Yes	0.1423	10	0.3717	0	10	0
MSBT28452	k__Viruses|p__Duplornaviricota|c__Resentoviricetes|o__MSBT25002|f__MSBT26535|g__MSBT28452	1	0	No	0.033909	1	0.374	0	0	1
MSBT27519	k__Viruses|p__Uroviricota|c__Caudoviricetes|o__MSBT24366|f__MSBT25801|g__MSBT27519	1	0	No	0.054057	1	0.3746	0	0	1
MSBT38673	k__Viruses|p__Peploviricota|c__MSBT36983|o__MSBT37401|f__MSBT38000|g__MSBT38673	1	0	No	0.031586	1	0.3767	0	0	1
MSBT82527	k__Viruses|p__Uroviricota|c__MSBT78396|o__MSBT79946|f__MSBT81220|g__MSBT82527	1	0	No	0.035409	1	0.377	0	0	1
MSBT54352	k__Viruses|p__Taleaviricota|c__MSBT50651|o__MSBT51712|f__MSBT52773|g__MSBT54352	1	0	No	0.036031	1	0.3785	0	0	1
MSBT16146	k__Viruses|p__Preplasmiviricota|c__Maveriviricetes|o__MSBT11658|f__MSBT15872|g__MSBT16146	3	0	No	0.035889	3	0.378633	0	0	1
MSBT1346	k__Viruses|p__Pisuviricota|c__Pisoniviricetes|o__Picornavirales|f__Secoviridae|g__Comovirus	0	13	Yes	0.166186	13	0.379885	0	13	0
MSBT7086	k__Viruses|p__Saleviricota|c__Huolimaviricetes|o__Haloruvirales|f__Pleolipoviridae|g__Gammapleolipovirus	0	1	Yes	0.037186	1	0.3823	0	1	0
MSBT54249	k__Viruses|p__Taleaviricota|c__MSBT50576|o__MSBT51618|f__MSBT52679|g__MSBT54249	1	0	No	0.031029	1	0.3831	0	0	1
MSBT49246	k__Viruses|p__Negarnaviricota|c__MSBT48239|o__MSBT48697|f__MSBT48907|g__MSBT49246	1	0	No	0.030451	1	0.3839	0	0	1
MSBT70443	k__Viruses|p__Uroviricota|c__MSBT66611|o__MSBT67764|f__MSBT69074|g__MSBT70443	2	0	No	0.024337	2	0.38465	0	0	1
MSBT69932	k__Viruses|p__Uroviricota|c__MSBT66315|o__MSBT67315|f__MSBT68581|g__MSBT69932	1	0	No	0.044383	1	0.3848	0	0	1
MSBT33832	k__Viruses|p__Negarnaviricota|c__Ellioviricetes|o__MSBT25030|f__MSBT33426|g__MSBT33832	2	0	No	0.034909	2	0.3855	0	0	1
MSBT90981	k__Viruses|p__Taleaviricota|c__MSBT88163|o__MSBT89088|f__MSBT90001|g__MSBT90981	1	0	No	0.028949	1	0.3856	0	0	1
MSBT49336	k__Viruses|p__Negarnaviricota|c__MSBT48239|o__MSBT48697|f__MSBT48997|g__MSBT49336	1	0	No	0.030474	1	0.3857	0	0	1
MSBT38478	k__Viruses|p__Peploviricota|c__MSBT36812|o__MSBT37230|f__MSBT37816|g__MSBT38478	2	0	No	0.03544	2	0.3862	0	0	1
MSBT81971	k__Viruses|p__Uroviricota|c__MSBT77925|o__MSBT79419|f__MSBT80670|g__MSBT81971	1	0	No	0.053277	1	0.3871	0	0	1
MSBT18861	k__Viruses|p__Peploviricota|c__Herviviricetes|o__Herpesvirales|f__MSBT18017|g__MSBT18861	2	0	No	0.054749	2	0.38735	0	0	1
MSBT3710	k__Viruses|p__Kitrinoviricota|c__Magsaviricetes|o__Nodamuvirales|f__Nodaviridae|g__Betanodavirus	2	8	Yes	0.037426	10	0.38787	0	4	0
MSBT22662	k__Viruses|p__Nucleocytoviricota|c__MSBT18750|o__MSBT20058|f__MSBT22012|g__MSBT22662	1	0	No	0.031537	1	0.3887	0	0	1
MSBT74020	k__Viruses|p__Negarnaviricota|c__MSBT73537|o__MSBT73544|f__MSBT73725|g__MSBT74020	1	0	No	0.00684	1	0.3895	0	0	1
MSBT59166	k__Viruses|p__Duplornaviricota|c__Resentoviricetes|o__MSBT45842|f__MSBT45956|g__MSBT59166	1	0	No	0.034526	1	0.3896	0	0	1
MSBT81807	k__Viruses|p__Uroviricota|c__MSBT77810|o__MSBT79276|f__MSBT80510|g__MSBT81807	1	0	No	0.054897	1	0.3926	0	0	1
MSBT63915	k__Viruses|p__Duplornaviricota|c__MSBT59223|o__MSBT62521|f__MSBT63208|g__MSBT63915	1	0	No	0.056323	1	0.3937	0	0	1
MSBT63609	k__Viruses|p__Duplornaviricota|c__MSBT59223|o__MSBT62215|f__MSBT62902|g__MSBT63609	1	0	No	0.043343	1	0.3942	0	0	1
MSBT46197	k__Viruses|p__Duplornaviricota|c__Resentoviricetes|o__MSBT45842|f__MSBT45955|g__MSBT46197	2	0	No	0.05206	2	0.39445	0	0	1
MSBT70658	k__Viruses|p__Uroviricota|c__MSBT66776|o__MSBT67957|f__MSBT69282|g__MSBT70658	2	0	No	0.034883	2	0.3966	0	0	1
MSBT27967	k__Viruses|p__Uroviricota|c__Caudoviricetes|o__MSBT24705|f__MSBT26214|g__MSBT27967	3	0	No	0.057803	3	0.3973	0	0	1
MSBT38287	k__Viruses|p__Peploviricota|c__MSBT36699|o__MSBT37117|f__MSBT37649|g__MSBT38287	1	0	No	0.033151	1	0.3973	0	0	1
MSBT46251	k__Viruses|p__Duplornaviricota|c__Resentoviricetes|o__MSBT45842|f__MSBT45955|g__MSBT46251	1	0	No	0.032194	1	0.3973	0	0	1
MSBT76757	k__Viruses|p__Hofneiviricota|c__MSBT75589|o__MSBT76586|f__MSBT76590|g__MSBT76757	1	0	No	0.03496	1	0.3977	0	0	1
MSBT54169	k__Viruses|p__Taleaviricota|c__MSBT50532|o__MSBT51553|f__MSBT52614|g__MSBT54169	1	0	No	0.033894	1	0.3979	0	0	1
MSBT10631	k__Viruses|p__Artverviricota|c__Revtraviricetes|o__MSBT10250|f__MSBT10498|g__MSBT10631	1	0	No	0.002823	1	0.3988	0	0	1
MSBT10142	k__Viruses|p__Cressdnaviricota|c__Repensiviricetes|o__Geplafuvirales|f__Geminiviridae|g__MSBT10142	1	0	No	0.004754	1	0.3989	0	0	1
MSBT43084	k__Viruses|p__Uroviricota|c__MSBT41283|o__MSBT41804|f__MSBT42430|g__MSBT43084	2	0	No	0.035003	2	0.39915	0	0	1
MSBT63774	k__Viruses|p__Duplornaviricota|c__MSBT59223|o__MSBT62380|f__MSBT63067|g__MSBT63774	1	0	No	0.064671	1	0.3993	0	0	1
MSBT2165	k__Viruses|p__Cressdnaviricota|c__Arfiviricetes|o__Rivendellvirales|f__Naryaviridae|g__Phialvirus	0	1	Yes	0.004926	1	0.3998	0	1	0
MSBT63492	k__Viruses|p__Duplornaviricota|c__MSBT59223|o__MSBT62098|f__MSBT62785|g__MSBT63492	1	0	No	0.065457	1	0.4001	0	0	1
MSBT73920	k__Viruses|p__Negarnaviricota|c__MSBT73537|o__MSBT73544|f__MSBT73625|g__MSBT73920	1	0	No	0.030323	1	0.4001	0	0	1
MSBT38055	k__Viruses|p__Peploviricota|c__MSBT36599|o__MSBT37017|f__MSBT37447|g__MSBT38055	4	0	No	0.030731	4	0.401	0	0	1
MSBT38409	k__Viruses|p__Peploviricota|c__MSBT36770|o__MSBT37188|f__MSBT37755|g__MSBT38409	1	0	No	0.031766	1	0.4013	0	0	1
MSBT22239	k__Viruses|p__Nucleocytoviricota|c__MSBT18475|o__MSBT19758|f__MSBT21640|g__MSBT22239	1	0	No	0.034071	1	0.4015	0	0	1
MSBT27968	k__Viruses|p__Uroviricota|c__Caudoviricetes|o__MSBT24705|f__MSBT26215|g__MSBT27968	4	0	No	0.07178	4	0.401775	0	0	1
MSBT43196	k__Viruses|p__Uroviricota|c__MSBT41358|o__MSBT41906|f__MSBT42539|g__MSBT43196	1	0	No	0.044194	1	0.4018	0	0	1
MSBT70322	k__Viruses|p__Uroviricota|c__MSBT66522|o__MSBT67655|f__MSBT68955|g__MSBT70322	1	0	No	0.045151	1	0.4022	0	0	1
MSBT91083	k__Viruses|p__Taleaviricota|c__MSBT88261|o__MSBT89190|f__MSBT90103|g__MSBT91083	1	0	No	0.037263	1	0.4026	0	0	1
MSBT63664	k__Viruses|p__Duplornaviricota|c__MSBT59223|o__MSBT62270|f__MSBT62957|g__MSBT63664	1	0	No	0.035497	1	0.403	0	0	1
MSBT28259	k__Viruses|p__Uroviricota|c__Caudoviricetes|o__MSBT24963|f__MSBT26496|g__MSBT28259	2	0	No	0.057294	2	0.4046	0	0	1
MSBT11243	k__Viruses|p__Pisuviricota|c__Pisoniviricetes|o__Nidovirales|f__Mononiviridae|g__MSBT11243	9	0	No	0.034723	9	0.405278	0	0	1
MSBT90160	k__Viruses|p__Taleaviricota|c__MSBT87862|o__MSBT88334|f__MSBT89247|g__MSBT90160	1	0	No	0.070951	1	0.4054	0	0	1
MSBT43107	k__Viruses|p__Uroviricota|c__MSBT41301|o__MSBT41827|f__MSBT42453|g__MSBT43107	2	0	No	0.035677	2	0.40565	0	0	1
MSBT573	k__Viruses|p__Negarnaviricota|c__Ellioviricetes|o__Bunyavirales|f__Phasmaviridae|g__Orthophasmavirus	0	18	Yes	0.184929	18	0.405894	0	18	0
MSBT1108	k__Viruses|p__Pisuviricota|c__Pisoniviricetes|o__Picornavirales|f__Secoviridae|g__Torradovirus	0	8	Yes	0.149094	8	0.4067	0	8	0
MSBT54331	k__Viruses|p__Taleaviricota|c__MSBT50632|o__MSBT51691|f__MSBT52752|g__MSBT54331	1	0	No	0.035426	1	0.4069	0	0	1
MSBT27516	k__Viruses|p__Uroviricota|c__Caudoviricetes|o__MSBT24363|f__MSBT25798|g__MSBT27516	4	0	No	0.077346	4	0.407075	0	0	1
MSBT22383	k__Viruses|p__Nucleocytoviricota|c__MSBT18542|o__MSBT19835|f__MSBT21757|g__MSBT22383	1	0	No	0.031857	1	0.4073	0	0	1
MSBT54093	k__Viruses|p__Taleaviricota|c__MSBT50508|o__MSBT51488|f__MSBT52549|g__MSBT54093	1	0	No	0.03478	1	0.4076	0	0	1
MSBT81603	k__Viruses|p__Uroviricota|c__MSBT77689|o__MSBT79107|f__MSBT80314|g__MSBT81603	1	0	No	0.034046	1	0.4079	0	0	1
MSBT22330	k__Viruses|p__Nucleocytoviricota|c__MSBT18510|o__MSBT19800|f__MSBT21708|g__MSBT22330	2	0	No	0.033477	2	0.40825	0	0	1
MSBT2768	k__Viruses|p__Negarnaviricota|c__Monjiviricetes|o__Jingchuvirales|f__Chuviridae|g__Chuvivirus	0	2	Yes	0.056411	2	0.4083	0	2	0
MSBT33714	k__Viruses|p__Negarnaviricota|c__Ellioviricetes|o__MSBT25030|f__MSBT33308|g__MSBT33714	1	0	No	0.035071	1	0.4088	0	0	1
MSBT70811	k__Viruses|p__Uroviricota|c__MSBT66909|o__MSBT68103|f__MSBT69430|g__MSBT70811	1	0	No	0.038234	1	0.409	0	0	1
MSBT22427	k__Viruses|p__Nucleocytoviricota|c__MSBT18571|o__MSBT19867|f__MSBT21797|g__MSBT22427	1	0	No	0.035551	1	0.4097	0	0	1
MSBT2557	k__Viruses|p__Kitrinoviricota|c__Alsuviricetes|o__Hepelivirales|f__Benyviridae|g__Benyvirus	0	5	Yes	0.105506	5	0.40994	0	4	0
MSBT2778	k__Viruses|p__Pisuviricota|c__Duplopiviricetes|o__Durnavirales|f__Picobirnaviridae|g__Orthopicobirnavirus	0	1	Yes	0.011834	1	0.4101	0	1	0
MSBT81411	k__Viruses|p__Uroviricota|c__MSBT77599|o__MSBT78960|f__MSBT80131|g__MSBT81411	1	0	No	0.035366	1	0.411	0	0	1
MSBT70746	k__Viruses|p__Uroviricota|c__MSBT66850|o__MSBT68040|f__MSBT69367|g__MSBT70746	2	0	No	0.03756	2	0.41105	0	0	1
MSBT69986	k__Viruses|p__Uroviricota|c__MSBT66339|o__MSBT67363|f__MSBT68632|g__MSBT69986	1	0	No	0.034954	1	0.4113	0	0	1
MSBT63948	k__Viruses|p__Duplornaviricota|c__MSBT59223|o__MSBT62554|f__MSBT63241|g__MSBT63948	2	0	No	0.029706	2	0.4114	0	0	1
MSBT58585	k__Viruses|p__Duplornaviricota|c__Resentoviricetes|o__MSBT45842|f__MSBT45956|g__MSBT58585	1	0	No	0.052771	1	0.4122	0	0	1
MSBT38209	k__Viruses|p__Peploviricota|c__MSBT36657|o__MSBT37075|f__MSBT37577|g__MSBT38209	1	0	No	0.034049	1	0.4125	0	0	1
MSBT38487	k__Viruses|p__Peploviricota|c__MSBT36818|o__MSBT37236|f__MSBT37825|g__MSBT38487	1	0	No	0.034966	1	0.4129	0	0	1
MSBT28294	k__Viruses|p__Uroviricota|c__Caudoviricetes|o__MSBT24998|f__MSBT26531|g__MSBT28294	1	0	No	0.049294	1	0.4135	0	0	1
MSBT18992	k__Viruses|p__Dividoviricota|c__Laserviricetes|o__Halopanivirales|f__MSBT18148|g__MSBT18992	1	0	No	0.046097	1	0.4137	0	0	1
MSBT43356	k__Viruses|p__Uroviricota|c__MSBT41477|o__MSBT42055|f__MSBT42694|g__MSBT43356	3	0	No	0.033551	3	0.414	0	0	1
MSBT46267	k__Viruses|p__Duplornaviricota|c__Resentoviricetes|o__MSBT45842|f__MSBT45955|g__MSBT46267	1	0	No	0.033397	1	0.4143	0	0	1
MSBT53534	k__Viruses|p__Taleaviricota|c__MSBT50507|o__MSBT50982|f__MSBT52043|g__MSBT53534	1	0	No	0.055474	1	0.4146	0	0	1
MSBT82034	k__Viruses|p__Uroviricota|c__MSBT77968|o__MSBT79473|f__MSBT80731|g__MSBT82034	1	0	No	0.035491	1	0.4149	0	0	1
MSBT4609	k__Viruses|p__Duplornaviricota|c__Resentoviricetes|o__Reovirales|f__Spinareoviridae|g__Coltivirus	0	5	Yes	0.196691	5	0.41564	0	5	0
MSBT42948	k__Viruses|p__Uroviricota|c__MSBT41222|o__MSBT41697|f__MSBT42300|g__MSBT42948	2	0	No	0.030031	2	0.4168	0	0	1
MSBT90947	k__Viruses|p__Taleaviricota|c__MSBT88133|o__MSBT89055|f__MSBT89968|g__MSBT90947	1	0	No	0.052086	1	0.4169	0	0	1
MSBT16183	k__Viruses|p__Preplasmiviricota|c__Maveriviricetes|o__MSBT11695|f__MSBT15909|g__MSBT16183	1	0	No	0.035011	1	0.4176	0	0	1
MSBT70196	k__Viruses|p__Uroviricota|c__MSBT66445|o__MSBT67543|f__MSBT68833|g__MSBT70196	1	0	No	0.030266	1	0.4178	0	0	1
MSBT70804	k__Viruses|p__Uroviricota|c__MSBT66902|o__MSBT68096|f__MSBT69423|g__MSBT70804	4	0	No	0.033754	4	0.4182	0	0	1
MSBT82387	k__Viruses|p__Uroviricota|c__MSBT78260|o__MSBT79808|f__MSBT81082|g__MSBT82387	1	0	No	0.078586	1	0.4183	0	0	1
MSBT16198	k__Viruses|p__Preplasmiviricota|c__Maveriviricetes|o__MSBT11710|f__MSBT15924|g__MSBT16198	1	0	No	0.035026	1	0.4184	0	0	1
MSBT21595	k__Viruses|p__Taleaviricota|c__Tokiviricetes|o__MSBT18457|f__MSBT19731|g__MSBT21595	1	0	No	0.048189	1	0.4185	0	0	1
MSBT22430	k__Viruses|p__Nucleocytoviricota|c__MSBT18573|o__MSBT19869|f__MSBT21800|g__MSBT22430	1	0	No	0.024417	1	0.4185	0	0	1
MSBT58730	k__Viruses|p__Duplornaviricota|c__Resentoviricetes|o__MSBT45842|f__MSBT45956|g__MSBT58730	3	0	No	0.055457	3	0.419267	0	0	1
MSBT54131	k__Viruses|p__Taleaviricota|c__MSBT50519|o__MSBT51521|f__MSBT52582|g__MSBT54131	2	0	No	0.044686	2	0.4195	0	0	2
MSBT38618	k__Viruses|p__Peploviricota|c__MSBT36933|o__MSBT37351|f__MSBT37947|g__MSBT38618	3	0	No	0.032589	3	0.419533	0	0	1
MSBT76722	k__Viruses|p__Hofneiviricota|c__MSBT75589|o__MSBT76586|f__MSBT76590|g__MSBT76722	1	0	No	0.024751	1	0.4196	0	0	1
MSBT28324	k__Viruses|p__Duplornaviricota|c__Resentoviricetes|o__MSBT25002|f__MSBT26535|g__MSBT28324	6	0	No	0.051111	6	0.419683	0	0	2
MSBT26901	k__Viruses|p__Uroviricota|c__Caudoviricetes|o__MSBT24067|f__MSBT25294|g__MSBT26901	2	0	No	0.079186	2	0.41975	0	0	1
MSBT70262	k__Viruses|p__Uroviricota|c__MSBT66486|o__MSBT67598|f__MSBT68896|g__MSBT70262	1	0	No	0.032406	1	0.42	0	0	1
MSBT28354	k__Viruses|p__Duplornaviricota|c__Resentoviricetes|o__MSBT25002|f__MSBT26535|g__MSBT28354	7	0	No	0.034371	7	0.4201	0	0	1
MSBT70444	k__Viruses|p__Uroviricota|c__MSBT66611|o__MSBT67765|f__MSBT69075|g__MSBT70444	1	0	No	0.032606	1	0.4201	0	0	1
MSBT46119	k__Viruses|p__Duplornaviricota|c__Resentoviricetes|o__MSBT45842|f__MSBT45955|g__MSBT46119	7	0	No	0.08512	7	0.420171	0	0	4
MSBT54288	k__Viruses|p__Taleaviricota|c__MSBT50598|o__MSBT51652|f__MSBT52713|g__MSBT54288	1	0	No	0.034503	1	0.4202	0	0	1
MSBT11396	k__Viruses|p__Pisuviricota|c__Pisoniviricetes|o__Nidovirales|f__Mononiviridae|g__MSBT11396	2	0	No	0.035623	2	0.4203	0	0	1
MSBT11356	k__Viruses|p__Pisuviricota|c__Pisoniviricetes|o__Nidovirales|f__Mononiviridae|g__MSBT11356	11	0	No	0.054557	11	0.420418	0	0	2
MSBT38592	k__Viruses|p__Peploviricota|c__MSBT36908|o__MSBT37326|f__MSBT37921|g__MSBT38592	1	0	No	0.031851	1	0.421	0	0	1
MSBT90910	k__Viruses|p__Taleaviricota|c__MSBT88104|o__MSBT89020|f__MSBT89933|g__MSBT90910	1	0	No	0.059811	1	0.4211	0	0	1
MSBT1006	k__Viruses|p__Negarnaviricota|c__Chunqiuviricetes|o__Muvirales|f__Qinviridae|g__Yingvirus	0	8	Yes	0.123691	8	0.421113	0	8	0
MSBT46156	k__Viruses|p__Duplornaviricota|c__Resentoviricetes|o__MSBT45842|f__MSBT45955|g__MSBT46156	2	0	No	0.033766	2	0.4215	0	0	1
MSBT7893	k__Viruses|p__Cressdnaviricota|c__Arfiviricetes|o__Rohanvirales|f__Nenyaviridae|g__Mithrilvirus	0	1	Yes	0.004923	1	0.4229	0	1	0
MSBT11359	k__Viruses|p__Pisuviricota|c__Pisoniviricetes|o__Nidovirales|f__Mononiviridae|g__MSBT11359	12	0	No	0.05376	12	0.423075	0	0	2
MSBT16010	k__Viruses|p__Preplasmiviricota|c__Maveriviricetes|o__MSBT11522|f__MSBT15736|g__MSBT16010	43	0	No	0.04422	43	0.423288	0	0	2
MSBT59127	k__Viruses|p__Duplornaviricota|c__Resentoviricetes|o__MSBT45842|f__MSBT45956|g__MSBT59127	1	0	No	0.067803	1	0.4235	0	0	1
MSBT73870	k__Viruses|p__Negarnaviricota|c__MSBT73537|o__MSBT73544|f__MSBT73575|g__MSBT73870	3	0	No	0.05752	3	0.4239	0	0	2
MSBT82050	k__Viruses|p__Uroviricota|c__MSBT77980|o__MSBT79488|f__MSBT80747|g__MSBT82050	3	0	No	0.034906	3	0.424033	0	0	1
MSBT69858	k__Viruses|p__Uroviricota|c__MSBT66292|o__MSBT67257|f__MSBT68514|g__MSBT69858	1	0	No	0.035877	1	0.4241	0	0	1
MSBT82049	k__Viruses|p__Uroviricota|c__MSBT77980|o__MSBT79487|f__MSBT80746|g__MSBT82049	1	0	No	0.03464	1	0.4242	0	0	1
MSBT999	k__Viruses|p__Kitrinoviricota|c__Alsuviricetes|o__Martellivirales|f__Kitaviridae|g__Blunervirus	0	3	Yes	0.093894	3	0.4243	0	3	0
MSBT11422	k__Viruses|p__Pisuviricota|c__Pisoniviricetes|o__Nidovirales|f__Mononiviridae|g__MSBT11422	2	0	No	0.034197	2	0.4245	0	0	1
MSBT16156	k__Viruses|p__Preplasmiviricota|c__Maveriviricetes|o__MSBT11668|f__MSBT15882|g__MSBT16156	2	0	No	0.034946	2	0.4245	0	0	1
MSBT22675	k__Viruses|p__Nucleocytoviricota|c__MSBT18761|o__MSBT20069|f__MSBT22023|g__MSBT22675	1	0	No	0.03616	1	0.4245	0	0	1
MSBT52805	k__Viruses|p__Taleaviricota|c__MSBT50507|o__MSBT50676|f__MSBT51737|g__MSBT52805	1	0	No	0.0392	1	0.4245	0	0	1
MSBT58697	k__Viruses|p__Duplornaviricota|c__Resentoviricetes|o__MSBT45842|f__MSBT45956|g__MSBT58697	1	0	No	0.03502	1	0.4249	0	0	1
MSBT63659	k__Viruses|p__Duplornaviricota|c__MSBT59223|o__MSBT62265|f__MSBT62952|g__MSBT63659	1	0	No	0.022983	1	0.4257	0	0	1
MSBT54168	k__Viruses|p__Taleaviricota|c__MSBT50531|o__MSBT51552|f__MSBT52613|g__MSBT54168	1	0	No	0.035797	1	0.4259	0	0	1
MSBT54350	k__Viruses|p__Taleaviricota|c__MSBT50649|o__MSBT51710|f__MSBT52771|g__MSBT54350	1	0	No	0.03486	1	0.4262	0	0	1
MSBT70445	k__Viruses|p__Uroviricota|c__MSBT66611|o__MSBT67766|f__MSBT69076|g__MSBT70445	1	0	No	0.034197	1	0.4264	0	0	1
MSBT18905	k__Viruses|p__Dividoviricota|c__Laserviricetes|o__Halopanivirales|f__MSBT18061|g__MSBT18905	3	0	No	0.030057	3	0.426833	0	0	1
MSBT22350	k__Viruses|p__Nucleocytoviricota|c__MSBT18522|o__MSBT19812|f__MSBT21725|g__MSBT22350	10	0	No	0.035614	10	0.42702	0	0	1
MSBT22352	k__Viruses|p__Nucleocytoviricota|c__MSBT18522|o__MSBT19812|f__MSBT21727|g__MSBT22352	8	0	No	0.034846	8	0.427512	0	0	1
MSBT22351	k__Viruses|p__Nucleocytoviricota|c__MSBT18522|o__MSBT19812|f__MSBT21726|g__MSBT22351	8	0	No	0.034926	8	0.427687	0	0	1
MSBT22630	k__Viruses|p__Nucleocytoviricota|c__MSBT18720|o__MSBT20027|f__MSBT21981|g__MSBT22630	2	0	No	0.033206	2	0.4278	0	0	1
MSBT28437	k__Viruses|p__Duplornaviricota|c__Resentoviricetes|o__MSBT25002|f__MSBT26535|g__MSBT28437	1	0	No	0.03548	1	0.4278	0	0	1
MSBT46328	k__Viruses|p__Duplornaviricota|c__Resentoviricetes|o__MSBT45842|f__MSBT45955|g__MSBT46328	1	0	No	0.030226	1	0.428	0	0	1
MSBT59036	k__Viruses|p__Duplornaviricota|c__Resentoviricetes|o__MSBT45842|f__MSBT45956|g__MSBT59036	1	0	No	0.03322	1	0.428	0	0	1
MSBT38352	k__Viruses|p__Peploviricota|c__MSBT36733|o__MSBT37151|f__MSBT37708|g__MSBT38352	1	0	No	0.035591	1	0.4282	0	0	1
MSBT54287	k__Viruses|p__Taleaviricota|c__MSBT50598|o__MSBT51652|f__MSBT52713|g__MSBT54287	1	0	No	0.034363	1	0.4282	0	0	1
MSBT22685	k__Viruses|p__Nucleocytoviricota|c__MSBT18770|o__MSBT20078|f__MSBT22033|g__MSBT22685	1	0	No	0.035026	1	0.4283	0	0	1
MSBT38345	k__Viruses|p__Peploviricota|c__MSBT36727|o__MSBT37145|f__MSBT37701|g__MSBT38345	1	0	No	0.035583	1	0.4285	0	0	1
MSBT38526	k__Viruses|p__Peploviricota|c__MSBT36849|o__MSBT37267|f__MSBT37858|g__MSBT38526	2	0	No	0.034517	2	0.429	0	0	1
MSBT69859	k__Viruses|p__Uroviricota|c__MSBT66292|o__MSBT67257|f__MSBT68514|g__MSBT69859	3	0	No	0.035617	3	0.4294	0	0	1
MSBT38400	k__Viruses|p__Peploviricota|c__MSBT36767|o__MSBT37185|f__MSBT37748|g__MSBT38400	8	0	No	0.033651	8	0.429837	0	0	1
MSBT46167	k__Viruses|p__Duplornaviricota|c__Resentoviricetes|o__MSBT45842|f__MSBT45955|g__MSBT46167	4	0	No	0.070363	4	0.42995	0	0	3
MSBT70261	k__Viruses|p__Uroviricota|c__MSBT66485|o__MSBT67597|f__MSBT68895|g__MSBT70261	2	0	No	0.035837	2	0.43055	0	0	1
MSBT27796	k__Viruses|p__Uroviricota|c__Caudoviricetes|o__MSBT24569|f__MSBT26056|g__MSBT27796	1	0	No	0.09088	1	0.4311	0	0	1
MSBT27488	k__Viruses|p__Uroviricota|c__Caudoviricetes|o__MSBT24342|f__MSBT25772|g__MSBT27488	1	0	No	0.052514	1	0.4318	0	0	1
MSBT58861	k__Viruses|p__Duplornaviricota|c__Resentoviricetes|o__MSBT45842|f__MSBT45956|g__MSBT58861	1	0	No	0.0382	1	0.433	0	0	1
MSBT70596	k__Viruses|p__Uroviricota|c__MSBT66724|o__MSBT67899|f__MSBT69221|g__MSBT70596	1	0	No	0.035323	1	0.433	0	0	1
MSBT28306	k__Viruses|p__Duplornaviricota|c__Resentoviricetes|o__MSBT25002|f__MSBT26535|g__MSBT28306	2	0	No	0.034594	2	0.4334	0	0	1
MSBT2414	k__Viruses|p__Kitrinoviricota|c__Alsuviricetes|o__Martellivirales|f__Virgaviridae|g__Pecluvirus	0	2	Yes	0.048029	2	0.4335	0	2	0
MSBT74101	k__Viruses|p__Negarnaviricota|c__MSBT73537|o__MSBT73544|f__MSBT73806|g__MSBT74101	1	0	No	0.032466	1	0.4336	0	0	1
MSBT33610	k__Viruses|p__Negarnaviricota|c__Ellioviricetes|o__MSBT25030|f__MSBT33204|g__MSBT33610	4	0	No	0.055894	4	0.4337	0	0	2
MSBT43172	k__Viruses|p__Uroviricota|c__MSBT41339|o__MSBT41885|f__MSBT42516|g__MSBT43172	1	0	No	0.035997	1	0.4338	0	0	1
MSBT90624	k__Viruses|p__Taleaviricota|c__MSBT87901|o__MSBT88750|f__MSBT89663|g__MSBT90624	1	0	No	0.035154	1	0.4341	0	0	1
MSBT46302	k__Viruses|p__Duplornaviricota|c__Resentoviricetes|o__MSBT45842|f__MSBT45955|g__MSBT46302	1	0	No	0.049403	1	0.4346	0	0	1
MSBT81977	k__Viruses|p__Uroviricota|c__MSBT77929|o__MSBT79425|f__MSBT80676|g__MSBT81977	1	0	No	0.02968	1	0.4346	0	0	1
MSBT28433	k__Viruses|p__Duplornaviricota|c__Resentoviricetes|o__MSBT25002|f__MSBT26535|g__MSBT28433	4	0	No	0.034623	4	0.434725	0	0	1
MSBT1754	k__Viruses|p__Kitrinoviricota|c__Alsuviricetes|o__Martellivirales|f__Kitaviridae|g__Cilevirus	0	4	Yes	0.10728	4	0.434775	0	4	0
MSBT49256	k__Viruses|p__Negarnaviricota|c__MSBT48239|o__MSBT48697|f__MSBT48917|g__MSBT49256	9	0	No	0.073694	9	0.435833	0	0	4
MSBT81434	k__Viruses|p__Uroviricota|c__MSBT77609|o__MSBT78980|f__MSBT80153|g__MSBT81434	1	0	No	0.032266	1	0.4368	0	0	1
MSBT77560	k__Viruses|p__Taleaviricota|c__Tokiviricetes|o__Ligamenvirales|f__MSBT18229|g__MSBT77560	1	0	No	0.076103	1	0.4369	0	0	1
MSBT22329	k__Viruses|p__Nucleocytoviricota|c__MSBT18510|o__MSBT19800|f__MSBT21707|g__MSBT22329	1	0	No	0.03518	1	0.4376	0	0	1
MSBT49260	k__Viruses|p__Negarnaviricota|c__MSBT48239|o__MSBT48697|f__MSBT48921|g__MSBT49260	1	0	No	0.051534	1	0.438	0	0	1
MSBT33789	k__Viruses|p__Negarnaviricota|c__Ellioviricetes|o__MSBT25030|f__MSBT33383|g__MSBT33789	2	0	No	0.03418	2	0.43805	0	0	1
MSBT10170	k__Viruses|p__Cressdnaviricota|c__Repensiviricetes|o__Geplafuvirales|f__Geminiviridae|g__MSBT10170	1	0	No	0.004526	1	0.4381	0	0	1
MSBT49372	k__Viruses|p__Negarnaviricota|c__MSBT48239|o__MSBT48697|f__MSBT49033|g__MSBT49372	1	0	No	0.036477	1	0.4384	0	0	1
MSBT16152	k__Viruses|p__Preplasmiviricota|c__Maveriviricetes|o__MSBT11664|f__MSBT15878|g__MSBT16152	2	0	No	0.024706	2	0.43895	0	0	1
MSBT986	k__Viruses|p__Pisuviricota|c__Pisoniviricetes|o__Picornavirales|f__Secoviridae|g__Nepovirus	0	37	Yes	0.270669	37	0.439341	0	36	0
MSBT38300	k__Viruses|p__Peploviricota|c__MSBT36703|o__MSBT37121|f__MSBT37661|g__MSBT38300	3	0	No	0.036866	3	0.4398	0	0	1
MSBT59116	k__Viruses|p__Duplornaviricota|c__Resentoviricetes|o__MSBT45842|f__MSBT45956|g__MSBT59116	2	0	No	0.051286	2	0.44035	0	0	1
MSBT11394	k__Viruses|p__Pisuviricota|c__Pisoniviricetes|o__Nidovirales|f__Mononiviridae|g__MSBT11394	24	0	No	0.04728	24	0.440487	0	0	1
MSBT63671	k__Viruses|p__Duplornaviricota|c__MSBT59223|o__MSBT62277|f__MSBT62964|g__MSBT63671	1	0	No	0.027894	1	0.4406	0	0	1
MSBT33645	k__Viruses|p__Negarnaviricota|c__Ellioviricetes|o__MSBT25030|f__MSBT33239|g__MSBT33645	1	0	No	0.040457	1	0.4407	0	0	1
MSBT76761	k__Viruses|p__Hofneiviricota|c__MSBT75589|o__MSBT76586|f__MSBT76590|g__MSBT76761	1	0	No	0.034223	1	0.4407	0	0	1
MSBT18943	k__Viruses|p__Dividoviricota|c__Laserviricetes|o__Halopanivirales|f__MSBT18099|g__MSBT18943	2	0	No	0.060534	2	0.44095	0	0	1
MSBT22418	k__Viruses|p__Nucleocytoviricota|c__MSBT18563|o__MSBT19858|f__MSBT21788|g__MSBT22418	5	0	No	0.044669	5	0.44128	0	0	1
MSBT73930	k__Viruses|p__Negarnaviricota|c__MSBT73537|o__MSBT73544|f__MSBT73635|g__MSBT73930	1	0	No	0.036577	1	0.4417	0	0	1
MSBT75038	k__Viruses|p__Duplornaviricota|c__Resentoviricetes|o__MSBT45842|f__MSBT45971|g__MSBT75038	1	0	No	0.062671	1	0.4421	0	0	1
MSBT33837	k__Viruses|p__Negarnaviricota|c__Ellioviricetes|o__MSBT25030|f__MSBT33431|g__MSBT33837	4	0	No	0.035809	4	0.442425	0	0	1
MSBT38404	k__Viruses|p__Peploviricota|c__MSBT36767|o__MSBT37185|f__MSBT37751|g__MSBT38404	2	0	No	0.034286	2	0.44245	0	0	1
MSBT52920	k__Viruses|p__Taleaviricota|c__MSBT50507|o__MSBT50677|f__MSBT51738|g__MSBT52920	1	0	No	0.088629	1	0.4425	0	0	1
MSBT43174	k__Viruses|p__Uroviricota|c__MSBT41339|o__MSBT41885|f__MSBT42518|g__MSBT43174	2	0	No	0.036726	2	0.44265	0	0	1
MSBT74052	k__Viruses|p__Negarnaviricota|c__MSBT73537|o__MSBT73544|f__MSBT73757|g__MSBT74052	1	0	No	0.03636	1	0.4429	0	0	1
MSBT63719	k__Viruses|p__Duplornaviricota|c__MSBT59223|o__MSBT62325|f__MSBT63012|g__MSBT63719	1	0	No	0.036031	1	0.4431	0	0	1
MSBT46291	k__Viruses|p__Duplornaviricota|c__Resentoviricetes|o__MSBT45842|f__MSBT45955|g__MSBT46291	3	0	No	0.05614	3	0.443467	0	0	2
MSBT10186	k__Viruses|p__Cressdnaviricota|c__Repensiviricetes|o__Geplafuvirales|f__Geminiviridae|g__MSBT10186	1	0	No	0.005823	1	0.4435	0	0	1
MSBT28356	k__Viruses|p__Duplornaviricota|c__Resentoviricetes|o__MSBT25002|f__MSBT26535|g__MSBT28356	2	0	No	0.0468	2	0.44355	0	0	1
MSBT19010	k__Viruses|p__Dividoviricota|c__Laserviricetes|o__Halopanivirales|f__MSBT18166|g__MSBT19010	2	0	No	0.029306	2	0.4436	0	0	1
MSBT54064	k__Viruses|p__Taleaviricota|c__MSBT50508|o__MSBT51466|f__MSBT52527|g__MSBT54064	4	0	No	0.039597	4	0.44395	0	0	1
MSBT10194	k__Viruses|p__Cressdnaviricota|c__Repensiviricetes|o__Geplafuvirales|f__Geminiviridae|g__MSBT10194	1	0	No	0.005331	1	0.444	0	0	1
MSBT54068	k__Viruses|p__Taleaviricota|c__MSBT50508|o__MSBT51468|f__MSBT52529|g__MSBT54068	3	0	No	0.052389	3	0.4447	0	0	2
MSBT53211	k__Viruses|p__Taleaviricota|c__MSBT50507|o__MSBT50765|f__MSBT51826|g__MSBT53211	1	0	No	0.067123	1	0.4447	0	0	1
MSBT59060	k__Viruses|p__Duplornaviricota|c__Resentoviricetes|o__MSBT45842|f__MSBT45956|g__MSBT59060	1	0	No	0.047686	1	0.4448	0	0	1
MSBT28320	k__Viruses|p__Duplornaviricota|c__Resentoviricetes|o__MSBT25002|f__MSBT26535|g__MSBT28320	8	0	No	0.081751	8	0.445163	0	0	4
MSBT22470	k__Viruses|p__Nucleocytoviricota|c__MSBT18598|o__MSBT19897|f__MSBT21833|g__MSBT22470	7	0	No	0.0375	7	0.445529	0	0	1
MSBT54088	k__Viruses|p__Taleaviricota|c__MSBT50508|o__MSBT51484|f__MSBT52545|g__MSBT54088	1	0	No	0.034171	1	0.4457	0	0	1
MSBT70632	k__Viruses|p__Uroviricota|c__MSBT66753|o__MSBT67931|f__MSBT69256|g__MSBT70632	1	0	No	0.036823	1	0.4458	0	0	1
MSBT42980	k__Viruses|p__Uroviricota|c__MSBT41233|o__MSBT41722|f__MSBT42331|g__MSBT42980	3	0	No	0.034117	3	0.446433	0	0	1
MSBT63670	k__Viruses|p__Duplornaviricota|c__MSBT59223|o__MSBT62276|f__MSBT62963|g__MSBT63670	2	0	No	0.034963	2	0.4467	0	0	1
MSBT63803	k__Viruses|p__Duplornaviricota|c__MSBT59223|o__MSBT62409|f__MSBT63096|g__MSBT63803	1	0	No	0.0343	1	0.4467	0	0	1
MSBT64036	k__Viruses|p__Duplornaviricota|c__MSBT59223|o__MSBT62642|f__MSBT63329|g__MSBT64036	1	0	No	0.036866	1	0.4467	0	0	1
MSBT46145	k__Viruses|p__Duplornaviricota|c__Resentoviricetes|o__MSBT45842|f__MSBT45955|g__MSBT46145	3	0	No	0.038071	3	0.447233	0	0	1
MSBT69856	k__Viruses|p__Uroviricota|c__MSBT66292|o__MSBT67256|f__MSBT68512|g__MSBT69856	1	0	No	0.037549	1	0.4473	0	0	1
MSBT38401	k__Viruses|p__Peploviricota|c__MSBT36767|o__MSBT37185|f__MSBT37749|g__MSBT38401	2	0	No	0.034529	2	0.44735	0	0	1
MSBT81730	k__Viruses|p__Uroviricota|c__MSBT77762|o__MSBT79211|f__MSBT80435|g__MSBT81730	1	0	No	0.05954	1	0.4479	0	0	1
MSBT64018	k__Viruses|p__Duplornaviricota|c__MSBT59223|o__MSBT62624|f__MSBT63311|g__MSBT64018	2	0	No	0.03712	2	0.4483	0	0	1
MSBT54308	k__Viruses|p__Taleaviricota|c__MSBT50613|o__MSBT51670|f__MSBT52731|g__MSBT54308	1	0	No	0.0372	1	0.4483	0	0	1
MSBT81317	k__Viruses|p__Uroviricota|c__MSBT77585|o__MSBT78879|f__MSBT80042|g__MSBT81317	1	0	No	0.052489	1	0.4484	0	0	1
MSBT70077	k__Viruses|p__Uroviricota|c__MSBT66384|o__MSBT67442|f__MSBT68720|g__MSBT70077	1	0	No	0.0532	1	0.4487	0	0	1
MSBT11233	k__Viruses|p__Pisuviricota|c__Pisoniviricetes|o__Nidovirales|f__Mononiviridae|g__MSBT11233	7	0	No	0.053774	7	0.448914	0	0	2
MSBT70197	k__Viruses|p__Uroviricota|c__MSBT66445|o__MSBT67544|f__MSBT68834|g__MSBT70197	1	0	No	0.030966	1	0.449	0	0	1
MSBT11226	k__Viruses|p__Pisuviricota|c__Pisoniviricetes|o__Nidovirales|f__Mononiviridae|g__MSBT11226	24	0	No	0.083254	24	0.449008	0	0	4
MSBT33540	k__Viruses|p__Negarnaviricota|c__Ellioviricetes|o__MSBT25030|f__MSBT33134|g__MSBT33540	25	0	No	0.136603	25	0.44918	0	0	7
MSBT63585	k__Viruses|p__Duplornaviricota|c__MSBT59223|o__MSBT62191|f__MSBT62878|g__MSBT63585	2	0	No	0.032249	2	0.4494	0	0	1
MSBT22412	k__Viruses|p__Nucleocytoviricota|c__MSBT18559|o__MSBT19854|f__MSBT21782|g__MSBT22412	4	0	No	0.0371	4	0.44945	0	0	1
MSBT74021	k__Viruses|p__Negarnaviricota|c__MSBT73537|o__MSBT73544|f__MSBT73726|g__MSBT74021	1	0	No	0.037546	1	0.4495	0	0	1
MSBT54069	k__Viruses|p__Taleaviricota|c__MSBT50508|o__MSBT51468|f__MSBT52529|g__MSBT54069	3	0	No	0.051363	3	0.449567	0	0	2
MSBT70194	k__Viruses|p__Uroviricota|c__MSBT66445|o__MSBT67542|f__MSBT68831|g__MSBT70194	1	0	No	0.030906	1	0.4497	0	0	1
MSBT81612	k__Viruses|p__Uroviricota|c__MSBT77694|o__MSBT79115|f__MSBT80323|g__MSBT81612	1	0	No	0.034571	1	0.4499	0	0	1
MSBT22382	k__Viruses|p__Nucleocytoviricota|c__MSBT18542|o__MSBT19835|f__MSBT21756|g__MSBT22382	4	0	No	0.031029	4	0.44995	0	0	1
MSBT54261	k__Viruses|p__Taleaviricota|c__MSBT50583|o__MSBT51629|f__MSBT52690|g__MSBT54261	3	0	No	0.038343	3	0.4504	0	0	1
MSBT54264	k__Viruses|p__Taleaviricota|c__MSBT50583|o__MSBT51630|f__MSBT52691|g__MSBT54264	4	0	No	0.038197	4	0.45125	0	0	1
MSBT11328	k__Viruses|p__Pisuviricota|c__Pisoniviricetes|o__Nidovirales|f__Mononiviridae|g__MSBT11328	35	0	No	0.078866	35	0.45136	0	0	3
MSBT18	k__Viruses|p__Duplornaviricota|c__Vidaverviricetes|o__Mindivirales|f__Cystoviridae|g__Cystovirus	0	16	Yes	0.178663	16	0.451625	0	10	0
MSBT38469	k__Viruses|p__Peploviricota|c__MSBT36806|o__MSBT37224|f__MSBT37808|g__MSBT38469	1	0	No	0.014909	1	0.4523	0	0	1
MSBT64063	k__Viruses|p__Duplornaviricota|c__MSBT59223|o__MSBT62669|f__MSBT63356|g__MSBT64063	1	0	No	0.05066	1	0.4524	0	0	1
MSBT27977	k__Viruses|p__Uroviricota|c__Caudoviricetes|o__MSBT24713|f__MSBT26224|g__MSBT27977	1	0	No	0.048194	1	0.4527	0	0	1
MSBT76758	k__Viruses|p__Hofneiviricota|c__MSBT75589|o__MSBT76586|f__MSBT76590|g__MSBT76758	2	0	No	0.05304	2	0.45275	0	0	2
MSBT26784	k__Viruses|p__Uroviricota|c__Caudoviricetes|o__MSBT24033|f__MSBT25201|g__MSBT26784	2	0	No	0.103317	2	0.4532	0	0	1
MSBT74090	k__Viruses|p__Negarnaviricota|c__MSBT73537|o__MSBT73544|f__MSBT73795|g__MSBT74090	1	0	No	0.03378	1	0.4532	0	0	1
MSBT22641	k__Viruses|p__Nucleocytoviricota|c__MSBT18731|o__MSBT20038|f__MSBT21992|g__MSBT22641	2	0	No	0.037929	2	0.4533	0	0	1
MSBT76656	k__Viruses|p__Hofneiviricota|c__MSBT75589|o__MSBT76586|f__MSBT76590|g__MSBT76656	4	0	No	0.063251	4	0.4534	0	0	2
MSBT61090	k__Viruses|p__Duplornaviricota|c__MSBT59218|o__MSBT60853|f__MSBT60956|g__MSBT61090	4	0	No	0.052643	4	0.453425	0	0	2
MSBT33649	k__Viruses|p__Negarnaviricota|c__Ellioviricetes|o__MSBT25030|f__MSBT33243|g__MSBT33649	10	0	No	0.089171	10	0.45366	0	0	5
MSBT22474	k__Viruses|p__Nucleocytoviricota|c__MSBT18598|o__MSBT19898|f__MSBT21836|g__MSBT22474	6	0	No	0.037769	6	0.453767	0	0	1
MSBT18870	k__Viruses|p__Peploviricota|c__Herviviricetes|o__Herpesvirales|f__MSBT18026|g__MSBT18870	1	0	No	0.058626	1	0.4538	0	0	1
MSBT33732	k__Viruses|p__Negarnaviricota|c__Ellioviricetes|o__MSBT25030|f__MSBT33326|g__MSBT33732	4	0	No	0.05296	4	0.4539	0	0	2
MSBT81428	k__Viruses|p__Uroviricota|c__MSBT77606|o__MSBT78974|f__MSBT80147|g__MSBT81428	1	0	No	0.033749	1	0.4539	0	0	1
MSBT49303	k__Viruses|p__Negarnaviricota|c__MSBT48239|o__MSBT48697|f__MSBT48964|g__MSBT49303	1	0	No	0.037746	1	0.4542	0	0	1
MSBT33689	k__Viruses|p__Negarnaviricota|c__Ellioviricetes|o__MSBT25030|f__MSBT33283|g__MSBT33689	2	0	No	0.034703	2	0.4543	0	0	1
MSBT46260	k__Viruses|p__Duplornaviricota|c__Resentoviricetes|o__MSBT45842|f__MSBT45955|g__MSBT46260	1	0	No	0.032403	1	0.4545	0	0	1
MSBT53951	k__Viruses|p__Taleaviricota|c__MSBT50507|o__MSBT51357|f__MSBT52418|g__MSBT53951	1	0	No	0.047577	1	0.4549	0	0	1
MSBT90628	k__Viruses|p__Taleaviricota|c__MSBT87903|o__MSBT88754|f__MSBT89667|g__MSBT90628	1	0	No	0.033231	1	0.4549	0	0	1
MSBT91000	k__Viruses|p__Taleaviricota|c__MSBT88180|o__MSBT89107|f__MSBT90020|g__MSBT91000	1	0	No	0.037957	1	0.4551	0	0	1
MSBT38465	k__Viruses|p__Peploviricota|c__MSBT36804|o__MSBT37222|f__MSBT37804|g__MSBT38465	4	0	No	0.052926	4	0.4555	0	0	1
MSBT63527	k__Viruses|p__Duplornaviricota|c__MSBT59223|o__MSBT62133|f__MSBT62820|g__MSBT63527	4	0	No	0.070983	4	0.455525	0	0	3
MSBT61097	k__Viruses|p__Duplornaviricota|c__MSBT59218|o__MSBT60853|f__MSBT60956|g__MSBT61097	1	0	No	0.033074	1	0.4559	0	0	1
MSBT53972	k__Viruses|p__Taleaviricota|c__MSBT50507|o__MSBT51377|f__MSBT52438|g__MSBT53972	1	0	No	0.085449	1	0.4562	0	0	1
MSBT63875	k__Viruses|p__Duplornaviricota|c__MSBT59223|o__MSBT62481|f__MSBT63168|g__MSBT63875	1	0	No	0.032646	1	0.4562	0	0	1
MSBT49322	k__Viruses|p__Negarnaviricota|c__MSBT48239|o__MSBT48697|f__MSBT48983|g__MSBT49322	1	0	No	0.034726	1	0.4564	0	0	1
MSBT43086	k__Viruses|p__Uroviricota|c__MSBT41284|o__MSBT41806|f__MSBT42432|g__MSBT43086	3	0	No	0.037757	3	0.4565	0	0	1
MSBT90758	k__Viruses|p__Taleaviricota|c__MSBT87991|o__MSBT88875|f__MSBT89788|g__MSBT90758	1	0	No	0.034471	1	0.4566	0	0	1
MSBT43171	k__Viruses|p__Uroviricota|c__MSBT41339|o__MSBT41885|f__MSBT42515|g__MSBT43171	2	0	No	0.037363	2	0.4567	0	0	1
MSBT24000	k__Viruses|p__Taleaviricota|c__Tokiviricetes|o__Ligamenvirales|f__MSBT18237|g__MSBT24000	1	0	No	0.082866	1	0.4567	0	0	1
MSBT90996	k__Viruses|p__Taleaviricota|c__MSBT88176|o__MSBT89103|f__MSBT90016|g__MSBT90996	1	0	No	0.035406	1	0.4569	0	0	1
MSBT38059	k__Viruses|p__Peploviricota|c__MSBT36599|o__MSBT37017|f__MSBT37451|g__MSBT38059	3	0	No	0.0278	3	0.456933	0	0	1
MSBT38289	k__Viruses|p__Peploviricota|c__MSBT36699|o__MSBT37117|f__MSBT37651|g__MSBT38289	2	0	No	0.033346	2	0.45695	0	0	1
MSBT76784	k__Viruses|p__Hofneiviricota|c__MSBT75589|o__MSBT76586|f__MSBT76590|g__MSBT76784	1	0	No	0.032457	1	0.4571	0	0	1
MSBT43170	k__Viruses|p__Uroviricota|c__MSBT41339|o__MSBT41884|f__MSBT42514|g__MSBT43170	4	0	No	0.037829	4	0.4575	0	0	1
MSBT82308	k__Viruses|p__Uroviricota|c__MSBT78187|o__MSBT79732|f__MSBT81003|g__MSBT82308	1	0	No	0.033946	1	0.4575	0	0	1
MSBT22618	k__Viruses|p__Nucleocytoviricota|c__MSBT18709|o__MSBT20016|f__MSBT21970|g__MSBT22618	4	0	No	0.036783	4	0.458	0	0	1
MSBT28473	k__Viruses|p__Duplornaviricota|c__Resentoviricetes|o__MSBT25002|f__MSBT26535|g__MSBT28473	3	0	No	0.03318	3	0.458	0	0	1
MSBT59054	k__Viruses|p__Duplornaviricota|c__Resentoviricetes|o__MSBT45842|f__MSBT45956|g__MSBT59054	2	0	No	0.037994	2	0.4581	0	0	1
MSBT52888	k__Viruses|p__Taleaviricota|c__MSBT50507|o__MSBT50677|f__MSBT51738|g__MSBT52888	1	0	No	0.071091	1	0.4582	0	0	1
MSBT61130	k__Viruses|p__Duplornaviricota|c__MSBT59218|o__MSBT60853|f__MSBT60956|g__MSBT61130	1	0	No	0.034717	1	0.4582	0	0	1
MSBT11473	k__Viruses|p__Pisuviricota|c__Pisoniviricetes|o__Nidovirales|f__Mononiviridae|g__MSBT11473	4	0	No	0.034543	4	0.458225	0	0	1
MSBT46174	k__Viruses|p__Duplornaviricota|c__Resentoviricetes|o__MSBT45842|f__MSBT45955|g__MSBT46174	7	0	No	0.055209	7	0.458257	0	0	2
MSBT69937	k__Viruses|p__Uroviricota|c__MSBT66318|o__MSBT67320|f__MSBT68586|g__MSBT69937	1	0	No	0.032971	1	0.4583	0	0	1
MSBT38467	k__Viruses|p__Peploviricota|c__MSBT36806|o__MSBT37224|f__MSBT37806|g__MSBT38467	1	0	No	0.015871	1	0.4584	0	0	1
MSBT73983	k__Viruses|p__Negarnaviricota|c__MSBT73537|o__MSBT73544|f__MSBT73688|g__MSBT73983	3	0	No	0.066549	3	0.458533	0	0	2
MSBT49177	k__Viruses|p__Negarnaviricota|c__MSBT48239|o__MSBT48697|f__MSBT48838|g__MSBT49177	1	0	No	0.03764	1	0.4586	0	0	1
MSBT38536	k__Viruses|p__Peploviricota|c__MSBT36858|o__MSBT37276|f__MSBT37867|g__MSBT38536	5	0	No	0.038191	5	0.4589	0	0	1
MSBT22237	k__Viruses|p__Nucleocytoviricota|c__MSBT18475|o__MSBT19758|f__MSBT21639|g__MSBT22237	1	0	No	0.033374	1	0.4589	0	0	1
MSBT61106	k__Viruses|p__Duplornaviricota|c__MSBT59218|o__MSBT60853|f__MSBT60956|g__MSBT61106	3	0	No	0.034303	3	0.459	0	0	1
MSBT54170	k__Viruses|p__Taleaviricota|c__MSBT50532|o__MSBT51553|f__MSBT52614|g__MSBT54170	2	0	No	0.033477	2	0.4591	0	0	1
MSBT70428	k__Viruses|p__Uroviricota|c__MSBT66598|o__MSBT67750|f__MSBT69059|g__MSBT70428	1	0	No	0.03668	1	0.4594	0	0	1
MSBT90186	k__Viruses|p__Taleaviricota|c__MSBT87864|o__MSBT88358|f__MSBT89271|g__MSBT90186	1	0	No	0.118649	1	0.4595	0	0	1
MSBT63661	k__Viruses|p__Duplornaviricota|c__MSBT59223|o__MSBT62267|f__MSBT62954|g__MSBT63661	1	0	No	0.038234	1	0.4599	0	0	1
MSBT59080	k__Viruses|p__Duplornaviricota|c__Resentoviricetes|o__MSBT45842|f__MSBT45956|g__MSBT59080	4	0	No	0.033717	4	0.459975	0	0	1
MSBT69939	k__Viruses|p__Uroviricota|c__MSBT66319|o__MSBT67322|f__MSBT68588|g__MSBT69939	1	0	No	0.030006	1	0.4602	0	0	1
MSBT28308	k__Viruses|p__Duplornaviricota|c__Resentoviricetes|o__MSBT25002|f__MSBT26535|g__MSBT28308	10	0	No	0.086683	10	0.46043	0	0	4
MSBT38288	k__Viruses|p__Peploviricota|c__MSBT36699|o__MSBT37117|f__MSBT37650|g__MSBT38288	1	0	No	0.033434	1	0.4605	0	0	1
MSBT58808	k__Viruses|p__Duplornaviricota|c__Resentoviricetes|o__MSBT45842|f__MSBT45956|g__MSBT58808	1	0	No	0.052786	1	0.4605	0	0	1
MSBT38448	k__Viruses|p__Peploviricota|c__MSBT36794|o__MSBT37212|f__MSBT37788|g__MSBT38448	2	0	No	0.03166	2	0.46065	0	0	1
MSBT33604	k__Viruses|p__Negarnaviricota|c__Ellioviricetes|o__MSBT25030|f__MSBT33198|g__MSBT33604	2	0	No	0.034183	2	0.4607	0	0	1
MSBT10212	k__Viruses|p__Cressdnaviricota|c__Repensiviricetes|o__Geplafuvirales|f__Geminiviridae|g__MSBT10212	1	0	No	0.004843	1	0.4608	0	0	1
MSBT63973	k__Viruses|p__Duplornaviricota|c__MSBT59223|o__MSBT62579|f__MSBT63266|g__MSBT63973	1	0	No	0.036077	1	0.4609	0	0	1
MSBT75561	k__Viruses|p__Duplornaviricota|c__Resentoviricetes|o__MSBT45842|f__MSBT45971|g__MSBT75561	1	0	No	0.051254	1	0.461	0	0	1
MSBT22531	k__Viruses|p__Nucleocytoviricota|c__MSBT18642|o__MSBT19944|f__MSBT21890|g__MSBT22531	3	0	No	0.03496	3	0.461333	0	0	1
[truncated: 13,143 more rows]

## Sheet: Families
Summary of Families									Species		Genera
[truncated: 8,863 more rows]

[truncated: 4 more sheets: Orders, Classes, Phyla, Kingdoms]
