# Supplementary material for: Characterization of microbial dark matter at scale with MetaSBT and taxonomy-aware Sequence Bloom Trees
Source: bioRxiv. 2025 Aug 30:2025.08.25.672238. Preprint. [Version 1] doi: 10.1101/2025.08.25.672238 (PMC12407952; doi:10.1101/2025.08.25.672238)
Supplement: Supplement 2 [file media-2.xlsx]

## Sheet: NCBI GenBank Reference Genomes
MetaSBT Update – Viruses 20250115															Taxonomy
genome	contig_id	contig_length	provirus	proviral_length	gene_count	viral_genes	host_genes	checkv_quality	miuvig_quality	completeness	completeness_method	contamination	kmer_freq	warnings	NCBI GenBank Assignment	MetaSBT Assignment	Misclassified	Split (95% ANI)	NCBI RefSeq Exclusion Criteria
GCA_025133395.1	OP392549.1	197192	No	NA	200	168	0	High-quality	High-quality	93.73	AAI-based (high-confidence)	0	1.04		k__Viruses|p__Nucleocytoviricota|c__Pokkesviricetes|o__Chitovirales|f__Poxviridae|g__Orthopoxvirus|s__Monkeypox_virus	k__Viruses|p__Nucleocytoviricota|c__Pokkesviricetes|o__Chitovirales|f__Poxviridae|g__Orthopoxvirus|s__Monkeypox_virus	No	No	na
GCA_025627565.1	OP597790.1	195601	No	NA	153	125	0	High-quality	High-quality	92.91	AAI-based (high-confidence)	0	1.04		k__Viruses|p__Nucleocytoviricota|c__Pokkesviricetes|o__Chitovirales|f__Poxviridae|g__Orthopoxvirus|s__Monkeypox_virus	k__Viruses|p__Nucleocytoviricota|c__Pokkesviricetes|o__Chitovirales|f__Poxviridae|g__Orthopoxvirus|s__Monkeypox_virus	No	No	na
GCA_029315635.1	OQ468994.1	196440	No	NA	189	157	0	High-quality	High-quality	93.39	AAI-based (high-confidence)	0	1.03		k__Viruses|p__Nucleocytoviricota|c__Pokkesviricetes|o__Chitovirales|f__Poxviridae|g__Orthopoxvirus|s__Monkeypox_virus	k__Viruses|p__Nucleocytoviricota|c__Pokkesviricetes|o__Chitovirales|f__Poxviridae|g__Orthopoxvirus|s__Monkeypox_virus	No	No	na
GCA_002650275.1	KC580601.1	3269	No	NA	1	1	0	Low-quality	Genome-fragment	18.15	AAI-based (high-confidence)	0	1		k__Viruses|p__Duplornaviricota|c__Resentoviricetes|o__Reovirales|f__Sedoreoviridae|g__Rotavirus|s__Rotavirus_A	k__Viruses|p__Duplornaviricota|c__Resentoviricetes|o__Reovirales|f__Sedoreoviridae|g__Rotavirus|s__Rotavirus_A__clade_0	No	Yes	na
GCA_002650275.1	KC580602.1	2695	No	NA	1	1	0	Low-quality	Genome-fragment	15.19	AAI-based (high-confidence)	0	1		k__Viruses|p__Duplornaviricota|c__Resentoviricetes|o__Reovirales|f__Sedoreoviridae|g__Rotavirus|s__Rotavirus_A	k__Viruses|p__Duplornaviricota|c__Resentoviricetes|o__Reovirales|f__Sedoreoviridae|g__Rotavirus|s__Rotavirus_A__clade_0	No	Yes	na
GCA_002650275.1	KC580603.1	2530	No	NA	1	1	0	Low-quality	Genome-fragment	13.99	AAI-based (high-confidence)	0	1		k__Viruses|p__Duplornaviricota|c__Resentoviricetes|o__Reovirales|f__Sedoreoviridae|g__Rotavirus|s__Rotavirus_A	k__Viruses|p__Duplornaviricota|c__Resentoviricetes|o__Reovirales|f__Sedoreoviridae|g__Rotavirus|s__Rotavirus_A__clade_0	No	Yes	na
GCA_002650275.1	KC580604.1	2333	No	NA	1	1	0	Low-quality	Genome-fragment	12.84	AAI-based (high-confidence)	0	1		k__Viruses|p__Duplornaviricota|c__Resentoviricetes|o__Reovirales|f__Sedoreoviridae|g__Rotavirus|s__Rotavirus_A	k__Viruses|p__Duplornaviricota|c__Resentoviricetes|o__Reovirales|f__Sedoreoviridae|g__Rotavirus|s__Rotavirus_A__clade_0	No	Yes	na
GCA_002650275.1	KC580596.1	1519	No	NA	1	1	0	Low-quality	Genome-fragment	8.92	AAI-based (high-confidence)	0	1		k__Viruses|p__Duplornaviricota|c__Resentoviricetes|o__Reovirales|f__Sedoreoviridae|g__Rotavirus|s__Rotavirus_A	k__Viruses|p__Duplornaviricota|c__Resentoviricetes|o__Reovirales|f__Sedoreoviridae|g__Rotavirus|s__Rotavirus_A__clade_0	No	Yes	na
GCA_002650275.1	KC580605.1	1320	No	NA	1	1	0	Low-quality	Genome-fragment	7.64	AAI-based (high-confidence)	0	1		k__Viruses|p__Duplornaviricota|c__Resentoviricetes|o__Reovirales|f__Sedoreoviridae|g__Rotavirus|s__Rotavirus_A	k__Viruses|p__Duplornaviricota|c__Resentoviricetes|o__Reovirales|f__Sedoreoviridae|g__Rotavirus|s__Rotavirus_A__clade_0	No	Yes	na
GCA_002650275.1	KC580598.1	1015	No	NA	1	1	0	Low-quality	Genome-fragment	5.95	AAI-based (high-confidence)	0	1		k__Viruses|p__Duplornaviricota|c__Resentoviricetes|o__Reovirales|f__Sedoreoviridae|g__Rotavirus|s__Rotavirus_A	k__Viruses|p__Duplornaviricota|c__Resentoviricetes|o__Reovirales|f__Sedoreoviridae|g__Rotavirus|s__Rotavirus_A__clade_0	No	Yes	na
GCA_002650275.1	KC580597.1	997	No	NA	1	1	0	Low-quality	Genome-fragment	5.85	AAI-based (high-confidence)	0	1		k__Viruses|p__Duplornaviricota|c__Resentoviricetes|o__Reovirales|f__Sedoreoviridae|g__Rotavirus|s__Rotavirus_A	k__Viruses|p__Duplornaviricota|c__Resentoviricetes|o__Reovirales|f__Sedoreoviridae|g__Rotavirus|s__Rotavirus_A__clade_0	No	Yes	na
GCA_002650275.1	KC580606.1	1023	No	NA	1	1	0	Low-quality	Genome-fragment	6	AAI-based (high-confidence)	0	1		k__Viruses|p__Duplornaviricota|c__Resentoviricetes|o__Reovirales|f__Sedoreoviridae|g__Rotavirus|s__Rotavirus_A	k__Viruses|p__Duplornaviricota|c__Resentoviricetes|o__Reovirales|f__Sedoreoviridae|g__Rotavirus|s__Rotavirus_A__clade_0	No	Yes	na
GCA_002650275.1	KC580599.1	702	No	NA	1	1	0	Low-quality	Genome-fragment	4.11	AAI-based (high-confidence)	0	1		k__Viruses|p__Duplornaviricota|c__Resentoviricetes|o__Reovirales|f__Sedoreoviridae|g__Rotavirus|s__Rotavirus_A	k__Viruses|p__Duplornaviricota|c__Resentoviricetes|o__Reovirales|f__Sedoreoviridae|g__Rotavirus|s__Rotavirus_A__clade_0	No	Yes	na
GCA_002650275.1	KC580600.1	631	No	NA	1	1	0	Low-quality	Genome-fragment	3.71	AAI-based (high-confidence)	0	1		k__Viruses|p__Duplornaviricota|c__Resentoviricetes|o__Reovirales|f__Sedoreoviridae|g__Rotavirus|s__Rotavirus_A	k__Viruses|p__Duplornaviricota|c__Resentoviricetes|o__Reovirales|f__Sedoreoviridae|g__Rotavirus|s__Rotavirus_A__clade_0	No	Yes	na
GCA_003080175.1	GQ506488.1	3944	No	NA	1	1	0	Low-quality	Genome-fragment	20.48	AAI-based (high-confidence)	0	1		k__Viruses|p__Duplornaviricota|c__Resentoviricetes|o__Reovirales|f__Sedoreoviridae|g__Orbivirus|s__Bluetongue_virus	k__Viruses|p__Duplornaviricota|c__Resentoviricetes|o__Reovirales|f__Sedoreoviridae|g__Orbivirus|s__Bluetongue_virus__clade_0	No	Yes	na
GCA_003080175.1	GQ506489.1	2922	No	NA	1	1	0	Low-quality	Genome-fragment	15.25	AAI-based (high-confidence)	0	1		k__Viruses|p__Duplornaviricota|c__Resentoviricetes|o__Reovirales|f__Sedoreoviridae|g__Orbivirus|s__Bluetongue_virus	k__Viruses|p__Duplornaviricota|c__Resentoviricetes|o__Reovirales|f__Sedoreoviridae|g__Orbivirus|s__Bluetongue_virus__clade_0	No	Yes	na
GCA_003080175.1	GQ506490.1	2772	No	NA	1	1	0	Low-quality	Genome-fragment	14.39	AAI-based (high-confidence)	0	1		k__Viruses|p__Duplornaviricota|c__Resentoviricetes|o__Reovirales|f__Sedoreoviridae|g__Orbivirus|s__Bluetongue_virus	k__Viruses|p__Duplornaviricota|c__Resentoviricetes|o__Reovirales|f__Sedoreoviridae|g__Orbivirus|s__Bluetongue_virus__clade_0	No	Yes	na
GCA_003080175.1	GQ506491.1	1981	No	NA	1	1	0	Low-quality	Genome-fragment	10.29	AAI-based (high-confidence)	0	1		k__Viruses|p__Duplornaviricota|c__Resentoviricetes|o__Reovirales|f__Sedoreoviridae|g__Orbivirus|s__Bluetongue_virus	k__Viruses|p__Duplornaviricota|c__Resentoviricetes|o__Reovirales|f__Sedoreoviridae|g__Orbivirus|s__Bluetongue_virus__clade_0	No	Yes	na
GCA_003080175.1	GQ506492.1	1776	No	NA	1	1	0	Low-quality	Genome-fragment	9.25	AAI-based (high-confidence)	0	1		k__Viruses|p__Duplornaviricota|c__Resentoviricetes|o__Reovirales|f__Sedoreoviridae|g__Orbivirus|s__Bluetongue_virus	k__Viruses|p__Duplornaviricota|c__Resentoviricetes|o__Reovirales|f__Sedoreoviridae|g__Orbivirus|s__Bluetongue_virus__clade_0	No	Yes	na
GCA_003080175.1	GQ506493.1	1637	No	NA	1	1	0	Low-quality	Genome-fragment	8.53	AAI-based (high-confidence)	0	1		k__Viruses|p__Duplornaviricota|c__Resentoviricetes|o__Reovirales|f__Sedoreoviridae|g__Orbivirus|s__Bluetongue_virus	k__Viruses|p__Duplornaviricota|c__Resentoviricetes|o__Reovirales|f__Sedoreoviridae|g__Orbivirus|s__Bluetongue_virus__clade_0	No	Yes	na
GCA_003080175.1	GQ506494.1	1156	No	NA	1	1	0	Low-quality	Genome-fragment	6.02	AAI-based (high-confidence)	0	1		k__Viruses|p__Duplornaviricota|c__Resentoviricetes|o__Reovirales|f__Sedoreoviridae|g__Orbivirus|s__Bluetongue_virus	k__Viruses|p__Duplornaviricota|c__Resentoviricetes|o__Reovirales|f__Sedoreoviridae|g__Orbivirus|s__Bluetongue_virus__clade_0	No	Yes	na
GCA_003080175.1	GQ506495.1	1125	No	NA	1	1	0	Low-quality	Genome-fragment	5.86	AAI-based (high-confidence)	0	1		k__Viruses|p__Duplornaviricota|c__Resentoviricetes|o__Reovirales|f__Sedoreoviridae|g__Orbivirus|s__Bluetongue_virus	k__Viruses|p__Duplornaviricota|c__Resentoviricetes|o__Reovirales|f__Sedoreoviridae|g__Orbivirus|s__Bluetongue_virus__clade_0	No	Yes	na
GCA_003080175.1	GQ506496.1	1049	No	NA	1	1	0	Low-quality	Genome-fragment	5.46	AAI-based (high-confidence)	0	1		k__Viruses|p__Duplornaviricota|c__Resentoviricetes|o__Reovirales|f__Sedoreoviridae|g__Orbivirus|s__Bluetongue_virus	k__Viruses|p__Duplornaviricota|c__Resentoviricetes|o__Reovirales|f__Sedoreoviridae|g__Orbivirus|s__Bluetongue_virus__clade_0	No	Yes	na
GCA_003080175.1	GQ506497.1	822	No	NA	1	1	0	Low-quality	Genome-fragment	4.28	AAI-based (high-confidence)	0	1		k__Viruses|p__Duplornaviricota|c__Resentoviricetes|o__Reovirales|f__Sedoreoviridae|g__Orbivirus|s__Bluetongue_virus	k__Viruses|p__Duplornaviricota|c__Resentoviricetes|o__Reovirales|f__Sedoreoviridae|g__Orbivirus|s__Bluetongue_virus__clade_0	No	Yes	na
GCA_024344825.1	OP018606.1	197139	No	NA	199	168	0	Complete	High-quality	100	ITR (high-confidence)	0	1.04		k__Viruses|p__Nucleocytoviricota|c__Pokkesviricetes|o__Chitovirales|f__Poxviridae|g__Orthopoxvirus|s__Monkeypox_virus	k__Viruses|p__Nucleocytoviricota|c__Pokkesviricetes|o__Chitovirales|f__Poxviridae|g__Orthopoxvirus|s__Monkeypox_virus	No	No	na
GCA_028893665.1	OQ504400.1	196490	No	NA	194	165	0	High-quality	High-quality	93.39	AAI-based (high-confidence)	0	1.03		k__Viruses|p__Nucleocytoviricota|c__Pokkesviricetes|o__Chitovirales|f__Poxviridae|g__Orthopoxvirus|s__Monkeypox_virus	k__Viruses|p__Nucleocytoviricota|c__Pokkesviricetes|o__Chitovirales|f__Poxviridae|g__Orthopoxvirus|s__Monkeypox_virus	No	No	na
GCA_003078555.1	JX861498.1	3944	No	NA	1	1	0	Low-quality	Genome-fragment	20.48	AAI-based (high-confidence)	0	1		k__Viruses|p__Duplornaviricota|c__Resentoviricetes|o__Reovirales|f__Sedoreoviridae|g__Orbivirus|s__Bluetongue_virus	k__Viruses|p__Duplornaviricota|c__Resentoviricetes|o__Reovirales|f__Sedoreoviridae|g__Orbivirus|s__Bluetongue_virus__clade_1	No	Yes	na
GCA_003078555.1	JX861499.1	2940	No	NA	1	1	0	Low-quality	Genome-fragment	15.33	AAI-based (high-confidence)	0	1		k__Viruses|p__Duplornaviricota|c__Resentoviricetes|o__Reovirales|f__Sedoreoviridae|g__Orbivirus|s__Bluetongue_virus	k__Viruses|p__Duplornaviricota|c__Resentoviricetes|o__Reovirales|f__Sedoreoviridae|g__Orbivirus|s__Bluetongue_virus__clade_1	No	Yes	na
GCA_003078555.1	JX861500.1	2772	No	NA	1	1	0	Low-quality	Genome-fragment	14.39	AAI-based (high-confidence)	0	1		k__Viruses|p__Duplornaviricota|c__Resentoviricetes|o__Reovirales|f__Sedoreoviridae|g__Orbivirus|s__Bluetongue_virus	k__Viruses|p__Duplornaviricota|c__Resentoviricetes|o__Reovirales|f__Sedoreoviridae|g__Orbivirus|s__Bluetongue_virus__clade_1	No	Yes	na
GCA_003078555.1	JX861501.1	1981	No	NA	1	1	0	Low-quality	Genome-fragment	10.29	AAI-based (high-confidence)	0	1		k__Viruses|p__Duplornaviricota|c__Resentoviricetes|o__Reovirales|f__Sedoreoviridae|g__Orbivirus|s__Bluetongue_virus	k__Viruses|p__Duplornaviricota|c__Resentoviricetes|o__Reovirales|f__Sedoreoviridae|g__Orbivirus|s__Bluetongue_virus__clade_1	No	Yes	na
GCA_003078555.1	JX861502.1	1774	No	NA	1	1	0	Low-quality	Genome-fragment	9.24	AAI-based (high-confidence)	0	1		k__Viruses|p__Duplornaviricota|c__Resentoviricetes|o__Reovirales|f__Sedoreoviridae|g__Orbivirus|s__Bluetongue_virus	k__Viruses|p__Duplornaviricota|c__Resentoviricetes|o__Reovirales|f__Sedoreoviridae|g__Orbivirus|s__Bluetongue_virus__clade_1	No	Yes	na
GCA_003078555.1	JX861503.1	1637	No	NA	1	1	0	Low-quality	Genome-fragment	8.52	AAI-based (high-confidence)	0	1		k__Viruses|p__Duplornaviricota|c__Resentoviricetes|o__Reovirales|f__Sedoreoviridae|g__Orbivirus|s__Bluetongue_virus	k__Viruses|p__Duplornaviricota|c__Resentoviricetes|o__Reovirales|f__Sedoreoviridae|g__Orbivirus|s__Bluetongue_virus__clade_1	No	Yes	na
GCA_003078555.1	JX861504.1	1156	No	NA	1	1	0	Low-quality	Genome-fragment	6.02	AAI-based (high-confidence)	0	1		k__Viruses|p__Duplornaviricota|c__Resentoviricetes|o__Reovirales|f__Sedoreoviridae|g__Orbivirus|s__Bluetongue_virus	k__Viruses|p__Duplornaviricota|c__Resentoviricetes|o__Reovirales|f__Sedoreoviridae|g__Orbivirus|s__Bluetongue_virus__clade_1	No	Yes	na
GCA_003078555.1	JX861505.1	1125	No	NA	1	1	0	Low-quality	Genome-fragment	5.86	AAI-based (high-confidence)	0	1		k__Viruses|p__Duplornaviricota|c__Resentoviricetes|o__Reovirales|f__Sedoreoviridae|g__Orbivirus|s__Bluetongue_virus	k__Viruses|p__Duplornaviricota|c__Resentoviricetes|o__Reovirales|f__Sedoreoviridae|g__Orbivirus|s__Bluetongue_virus__clade_1	No	Yes	na
GCA_003078555.1	JX861506.1	1049	No	NA	1	1	0	Low-quality	Genome-fragment	5.46	AAI-based (high-confidence)	0	1		k__Viruses|p__Duplornaviricota|c__Resentoviricetes|o__Reovirales|f__Sedoreoviridae|g__Orbivirus|s__Bluetongue_virus	k__Viruses|p__Duplornaviricota|c__Resentoviricetes|o__Reovirales|f__Sedoreoviridae|g__Orbivirus|s__Bluetongue_virus__clade_1	No	Yes	na
GCA_003078555.1	JX861497.1	822	No	NA	1	1	0	Low-quality	Genome-fragment	4.28	AAI-based (high-confidence)	0	1		k__Viruses|p__Duplornaviricota|c__Resentoviricetes|o__Reovirales|f__Sedoreoviridae|g__Orbivirus|s__Bluetongue_virus	k__Viruses|p__Duplornaviricota|c__Resentoviricetes|o__Reovirales|f__Sedoreoviridae|g__Orbivirus|s__Bluetongue_virus__clade_1	No	Yes	na
GCA_000851005.1	AF408636.1	6751	No	NA	6	0	0	Medium-quality	Genome-fragment	51.17	AAI-based (high-confidence)	0	1	no viral genes detected	k__Viruses|p__Duplornaviricota|c__Vidaverviricetes|o__Mindivirales|f__Cystoviridae|g__Cystovirus|s__Cystovirus_phi12	k__Viruses|p__Duplornaviricota|c__Vidaverviricetes|o__Mindivirales|f__Cystoviridae|g__Cystovirus|s__Cystovirus_phi12	No	No	na
GCA_000851005.1	AY039807.1	4100	No	NA	8	1	0	Low-quality	Genome-fragment	31.08	AAI-based (high-confidence)	0	1		k__Viruses|p__Duplornaviricota|c__Vidaverviricetes|o__Mindivirales|f__Cystoviridae|g__Cystovirus|s__Cystovirus_phi12	k__Viruses|p__Duplornaviricota|c__Vidaverviricetes|o__Mindivirales|f__Cystoviridae|g__Cystovirus|s__Cystovirus_phi12	No	No	na
GCA_000851005.1	AY034425.1	2322	No	NA	5	0	0	Low-quality	Genome-fragment	17.6	AAI-based (high-confidence)	0	1	no viral genes detected	k__Viruses|p__Duplornaviricota|c__Vidaverviricetes|o__Mindivirales|f__Cystoviridae|g__Cystovirus|s__Cystovirus_phi12	k__Viruses|p__Duplornaviricota|c__Vidaverviricetes|o__Mindivirales|f__Cystoviridae|g__Cystovirus|s__Cystovirus_phi12	No	No	na
GCA_003126145.1	KM607091.1	1016	No	NA	1	0	0	Low-quality	Genome-fragment	15.77	AAI-based (high-confidence)	0	1	no viral genes detected	k__Viruses|p__Cressdnaviricota|c__Arfiviricetes|o__Mulpavirales|f__Nanoviridae|g__Babuvirus|s__Banana_bunchy_top_virus	k__Viruses|p__Cressdnaviricota|c__Arfiviricetes|o__Mulpavirales|f__Nanoviridae|g__Babuvirus|s__Banana_bunchy_top_virus__clade_0	No	Yes	na
GCA_003126145.1	KM607233.1	1047	No	NA	2	0	0	Low-quality	Genome-fragment	16.25	AAI-based (high-confidence)	0	1	no viral genes detected	k__Viruses|p__Cressdnaviricota|c__Arfiviricetes|o__Mulpavirales|f__Nanoviridae|g__Babuvirus|s__Banana_bunchy_top_virus	k__Viruses|p__Cressdnaviricota|c__Arfiviricetes|o__Mulpavirales|f__Nanoviridae|g__Babuvirus|s__Banana_bunchy_top_virus__clade_0	No	Yes	na
GCA_003126145.1	KM607378.1	1003	No	NA	1	0	0	Low-quality	Genome-fragment	15.56	AAI-based (high-confidence)	0	1	no viral genes detected	k__Viruses|p__Cressdnaviricota|c__Arfiviricetes|o__Mulpavirales|f__Nanoviridae|g__Babuvirus|s__Banana_bunchy_top_virus	k__Viruses|p__Cressdnaviricota|c__Arfiviricetes|o__Mulpavirales|f__Nanoviridae|g__Babuvirus|s__Banana_bunchy_top_virus__clade_0	No	Yes	na
GCA_003126145.1	KM607670.1	1110	No	NA	1	1	0	Low-quality	Genome-fragment	15.81	AAI-based (high-confidence)	0	1		k__Viruses|p__Cressdnaviricota|c__Arfiviricetes|o__Mulpavirales|f__Nanoviridae|g__Babuvirus|s__Banana_bunchy_top_virus	k__Viruses|p__Cressdnaviricota|c__Arfiviricetes|o__Mulpavirales|f__Nanoviridae|g__Babuvirus|s__Banana_bunchy_top_virus__clade_0	No	Yes	na
GCA_003126145.1	KM607526.1	1076	No	NA	2	0	0	Low-quality	Genome-fragment	16.69	AAI-based (high-confidence)	0	1	no viral genes detected	k__Viruses|p__Cressdnaviricota|c__Arfiviricetes|o__Mulpavirales|f__Nanoviridae|g__Babuvirus|s__Banana_bunchy_top_virus	k__Viruses|p__Cressdnaviricota|c__Arfiviricetes|o__Mulpavirales|f__Nanoviridae|g__Babuvirus|s__Banana_bunchy_top_virus__clade_0	No	Yes	na
GCA_003126145.1	KM607799.1	1061	No	NA	1	0	0	Not-determined	Genome-fragment	NA	NA	0	1	no viral genes detected	k__Viruses|p__Cressdnaviricota|c__Arfiviricetes|o__Mulpavirales|f__Nanoviridae|g__Babuvirus|s__Banana_bunchy_top_virus	k__Viruses|p__Cressdnaviricota|c__Arfiviricetes|o__Mulpavirales|f__Nanoviridae|g__Babuvirus|s__Banana_bunchy_top_virus__clade_0	No	Yes	na
GCA_000926455.1	KJ636781.1	12240	No	NA	7	5	0	High-quality	High-quality	100	AAI-based (high-confidence)	0	1		k__Viruses|p__Negarnaviricota|c__Monjiviricetes|o__Mononegavirales|f__Rhabdoviridae|g__Arurhavirus|s__Arurhavirus_xiburema	k__Viruses|p__Negarnaviricota|c__Monjiviricetes|o__Mononegavirales|f__Rhabdoviridae|g__Arurhavirus|s__Arurhavirus_xiburema	No	No	na
GCA_029311225.1	OQ469302.1	195648	No	NA	196	167	0	High-quality	High-quality	93	AAI-based (high-confidence)	0	1.03		k__Viruses|p__Nucleocytoviricota|c__Pokkesviricetes|o__Chitovirales|f__Poxviridae|g__Orthopoxvirus|s__Monkeypox_virus	k__Viruses|p__Nucleocytoviricota|c__Pokkesviricetes|o__Chitovirales|f__Poxviridae|g__Orthopoxvirus|s__Monkeypox_virus	No	No	na
GCA_004326295.1	MH465443.1	1767	No	NA	2	2	0	High-quality	High-quality	99.92	AAI-based (high-confidence)	0	1		k__Viruses|p__Cressdnaviricota|c__Arfiviricetes|o__Cirlivirales|f__Circoviridae|g__Circovirus|s__Porcine_circovirus_2	k__Viruses|p__Cressdnaviricota|c__Arfiviricetes|o__Cirlivirales|f__Circoviridae|g__Circovirus|s__Porcine_circovirus_2__clade_0	No	Yes	na
GCA_023147625.1	MN944023.1	8645	No	NA	4	4	0	High-quality	High-quality	100	AAI-based (high-confidence)	0	1		k__Viruses|p__Kitrinoviricota|c__Alsuviricetes|o__Tymovirales|f__Betaflexiviridae|g__Foveavirus|s__Foveavirus_RuV1	k__Viruses|p__Kitrinoviricota|c__Alsuviricetes|o__Tymovirales|f__Betaflexiviridae|g__Foveavirus|s__Foveavirus_RuV1	No	No	na
GCA_008796325.1	FJ445157.1	7116	No	NA	1	1	0	High-quality	High-quality	99.92	AAI-based (high-confidence)	0	1		k__Viruses|p__Pisuviricota|c__Pisoniviricetes|o__Picornavirales|f__Picornaviridae|g__Enterovirus|s__Rhinovirus_A	k__Viruses|p__Pisuviricota|c__Pisoniviricetes|o__Picornavirales|f__Picornaviridae|g__Enterovirus|s__Rhinovirus_A__clade_0	No	Yes	na
GCA_029617965.1	OQ721943.1	197186	No	NA	201	168	0	Complete	High-quality	100	ITR (high-confidence)	0	1.04		k__Viruses|p__Nucleocytoviricota|c__Pokkesviricetes|o__Chitovirales|f__Poxviridae|g__Orthopoxvirus|s__Monkeypox_virus	k__Viruses|p__Nucleocytoviricota|c__Pokkesviricetes|o__Chitovirales|f__Poxviridae|g__Orthopoxvirus|s__Monkeypox_virus	No	No	na
GCA_900044245.1	LT158402.1	12104	No	NA	1	1	0	High-quality	High-quality	97.8	AAI-based (high-confidence)	0	1		k__Viruses|p__Kitrinoviricota|c__Flasuviricetes|o__Amarillovirales|f__Flaviviridae|g__Pestivirus|s__Pestivirus_C	k__Viruses|p__Kitrinoviricota|c__Flasuviricetes|o__Amarillovirales|f__Flaviviridae|g__Pestivirus|s__Pestivirus_C__clade_0	No	Yes	na
GCA_027930395.1	KX544840.1	223782	No	NA	178	110	0	High-quality	High-quality	94.14	AAI-based (high-confidence)	0	1		k__Viruses|p__Peploviricota|c__Herviviricetes|o__Herpesvirales|f__Herpesviridae|g__Cytomegalovirus|s__Human_betaherpesvirus_5	k__Viruses|p__Peploviricota|c__Herviviricetes|o__Herpesvirales|f__Herpesviridae|g__Cytomegalovirus|s__Human_betaherpesvirus_5__clade_0	No	Yes	na
GCA_000857365.1	X97304.1	7876	No	NA	7	2	0	High-quality	High-quality	100	AAI-based (high-confidence)	0	1		k__Viruses|p__Artverviricota|c__Revtraviricetes|o__Ortervirales|f__Caulimoviridae|g__Caulimovirus|s__Strawberry_vein_banding_virus	k__Viruses|p__Artverviricota|c__Revtraviricetes|o__Ortervirales|f__Caulimoviridae|g__Caulimovirus|s__Strawberry_vein_banding_virus	No	No	na
GCA_003033315.1	KT868811.1	4456	No	NA	2	2	0	High-quality	High-quality	94.43	AAI-based (high-confidence)	0	1		k__Viruses|p__Cossaviricota|c__Quintoviricetes|o__Piccovirales|f__Parvoviridae|g__Protoparvovirus|s__Primate_protoparvovirus_3	k__Viruses|p__Cossaviricota|c__Quintoviricetes|o__Piccovirales|f__Parvoviridae|g__Protoparvovirus|s__Primate_protoparvovirus_3	No	No	na
GCA_002669755.1	LC019074.1	3284	No	NA	1	1	0	Low-quality	Genome-fragment	18.23	AAI-based (high-confidence)	0	1		k__Viruses|p__Duplornaviricota|c__Resentoviricetes|o__Reovirales|f__Sedoreoviridae|g__Rotavirus|s__Rotavirus_A	k__Viruses|p__Duplornaviricota|c__Resentoviricetes|o__Reovirales|f__Sedoreoviridae|g__Rotavirus|s__Rotavirus_A__clade_0	No	Yes	na
GCA_002669755.1	LC019075.1	2718	No	NA	1	1	0	Low-quality	Genome-fragment	15.31	AAI-based (high-confidence)	0	1		k__Viruses|p__Duplornaviricota|c__Resentoviricetes|o__Reovirales|f__Sedoreoviridae|g__Rotavirus|s__Rotavirus_A	k__Viruses|p__Duplornaviricota|c__Resentoviricetes|o__Reovirales|f__Sedoreoviridae|g__Rotavirus|s__Rotavirus_A__clade_0	No	Yes	na
GCA_002669755.1	LC019076.1	2580	No	NA	1	1	0	Low-quality	Genome-fragment	14.26	AAI-based (high-confidence)	0	1		k__Viruses|p__Duplornaviricota|c__Resentoviricetes|o__Reovirales|f__Sedoreoviridae|g__Rotavirus|s__Rotavirus_A	k__Viruses|p__Duplornaviricota|c__Resentoviricetes|o__Reovirales|f__Sedoreoviridae|g__Rotavirus|s__Rotavirus_A__clade_0	No	Yes	na
GCA_002669755.1	LC019077.1	2350	No	NA	1	1	0	Low-quality	Genome-fragment	12.94	AAI-based (high-confidence)	0	1		k__Viruses|p__Duplornaviricota|c__Resentoviricetes|o__Reovirales|f__Sedoreoviridae|g__Rotavirus|s__Rotavirus_A	k__Viruses|p__Duplornaviricota|c__Resentoviricetes|o__Reovirales|f__Sedoreoviridae|g__Rotavirus|s__Rotavirus_A__clade_0	No	Yes	na
GCA_002669755.1	LC019080.1	1554	No	NA	1	1	0	Low-quality	Genome-fragment	9.11	AAI-based (high-confidence)	0	1		k__Viruses|p__Duplornaviricota|c__Resentoviricetes|o__Reovirales|f__Sedoreoviridae|g__Rotavirus|s__Rotavirus_A	k__Viruses|p__Duplornaviricota|c__Resentoviricetes|o__Reovirales|f__Sedoreoviridae|g__Rotavirus|s__Rotavirus_A__clade_0	No	Yes	na
GCA_002669755.1	LC019078.1	1325	No	NA	1	1	0	Low-quality	Genome-fragment	7.67	AAI-based (high-confidence)	0	1		k__Viruses|p__Duplornaviricota|c__Resentoviricetes|o__Reovirales|f__Sedoreoviridae|g__Rotavirus|s__Rotavirus_A	k__Viruses|p__Duplornaviricota|c__Resentoviricetes|o__Reovirales|f__Sedoreoviridae|g__Rotavirus|s__Rotavirus_A__clade_0	No	Yes	na
GCA_002669755.1	LC019082.1	1064	No	NA	1	1	0	Low-quality	Genome-fragment	6.24	AAI-based (high-confidence)	0	1		k__Viruses|p__Duplornaviricota|c__Resentoviricetes|o__Reovirales|f__Sedoreoviridae|g__Rotavirus|s__Rotavirus_A	k__Viruses|p__Duplornaviricota|c__Resentoviricetes|o__Reovirales|f__Sedoreoviridae|g__Rotavirus|s__Rotavirus_A__clade_0	No	Yes	na
GCA_002669755.1	LC019081.1	1041	No	NA	1	1	0	Low-quality	Genome-fragment	6.11	AAI-based (high-confidence)	0	1		k__Viruses|p__Duplornaviricota|c__Resentoviricetes|o__Reovirales|f__Sedoreoviridae|g__Rotavirus|s__Rotavirus_A	k__Viruses|p__Duplornaviricota|c__Resentoviricetes|o__Reovirales|f__Sedoreoviridae|g__Rotavirus|s__Rotavirus_A__clade_0	No	Yes	na
GCA_002669755.1	LC019079.1	1057	No	NA	1	1	0	Low-quality	Genome-fragment	6.2	AAI-based (high-confidence)	0	1		k__Viruses|p__Duplornaviricota|c__Resentoviricetes|o__Reovirales|f__Sedoreoviridae|g__Rotavirus|s__Rotavirus_A	k__Viruses|p__Duplornaviricota|c__Resentoviricetes|o__Reovirales|f__Sedoreoviridae|g__Rotavirus|s__Rotavirus_A__clade_0	No	Yes	na
GCA_002669755.1	LC019083.1	739	No	NA	1	1	0	Low-quality	Genome-fragment	4.33	AAI-based (high-confidence)	0	1		k__Viruses|p__Duplornaviricota|c__Resentoviricetes|o__Reovirales|f__Sedoreoviridae|g__Rotavirus|s__Rotavirus_A	k__Viruses|p__Duplornaviricota|c__Resentoviricetes|o__Reovirales|f__Sedoreoviridae|g__Rotavirus|s__Rotavirus_A__clade_0	No	Yes	na
GCA_002669755.1	LC019084.1	639	No	NA	1	1	0	Low-quality	Genome-fragment	3.76	AAI-based (high-confidence)	0	1		k__Viruses|p__Duplornaviricota|c__Resentoviricetes|o__Reovirales|f__Sedoreoviridae|g__Rotavirus|s__Rotavirus_A	k__Viruses|p__Duplornaviricota|c__Resentoviricetes|o__Reovirales|f__Sedoreoviridae|g__Rotavirus|s__Rotavirus_A__clade_0	No	Yes	na
GCA_003267545.1	KY249670.1	15274	No	NA	11	2	0	High-quality	High-quality	100	AAI-based (high-confidence)	0	1		k__Viruses|p__Negarnaviricota|c__Monjiviricetes|o__Mononegavirales|f__Pneumoviridae|g__Orthopneumovirus|s__Human_orthopneumovirus	k__Viruses|p__Negarnaviricota|c__Monjiviricetes|o__Mononegavirales|f__Pneumoviridae|g__Orthopneumovirus|s__Human_orthopneumovirus	No	No	na
GCA_001654305.1	AP017398.1	372707	No	NA	443	213	1	High-quality	High-quality	100	AAI-based (high-confidence)	0	1.01		k__Viruses|p__Nucleocytoviricota|c__Megaviricetes|o__Pimascovirales|f__Marseilleviridae|g__Marseillevirus|s__Tokyovirus_A1	k__Viruses|p__Nucleocytoviricota|c__Megaviricetes|o__Pimascovirales|f__Marseilleviridae|g__Marseillevirus|s__Tokyovirus_A1	No	No	na
GCA_003085575.1	KP940126.1	3965	No	NA	1	1	0	Low-quality	Genome-fragment	20.51	AAI-based (high-confidence)	0	1		k__Viruses|p__Duplornaviricota|c__Resentoviricetes|o__Reovirales|f__Sedoreoviridae|g__Orbivirus|s__African_horse_sickness_virus	k__Viruses|p__Duplornaviricota|c__Resentoviricetes|o__Reovirales|f__Sedoreoviridae|g__Orbivirus|s__African_horse_sickness_virus__clade_0	No	Yes	na
GCA_003085575.1	KP940138.1	3202	No	NA	1	1	0	Low-quality	Genome-fragment	16.33	AAI-based (high-confidence)	0	1		k__Viruses|p__Duplornaviricota|c__Resentoviricetes|o__Reovirales|f__Sedoreoviridae|g__Orbivirus|s__African_horse_sickness_virus	k__Viruses|p__Duplornaviricota|c__Resentoviricetes|o__Reovirales|f__Sedoreoviridae|g__Orbivirus|s__African_horse_sickness_virus__clade_0	No	Yes	na
GCA_003085575.1	KP940150.1	2792	No	NA	1	1	0	Low-quality	Genome-fragment	14.44	AAI-based (high-confidence)	0	1		k__Viruses|p__Duplornaviricota|c__Resentoviricetes|o__Reovirales|f__Sedoreoviridae|g__Orbivirus|s__African_horse_sickness_virus	k__Viruses|p__Duplornaviricota|c__Resentoviricetes|o__Reovirales|f__Sedoreoviridae|g__Orbivirus|s__African_horse_sickness_virus__clade_0	No	Yes	na
GCA_003085575.1	KP940162.1	1978	No	NA	1	1	0	Low-quality	Genome-fragment	10.23	AAI-based (high-confidence)	0	1		k__Viruses|p__Duplornaviricota|c__Resentoviricetes|o__Reovirales|f__Sedoreoviridae|g__Orbivirus|s__African_horse_sickness_virus	k__Viruses|p__Duplornaviricota|c__Resentoviricetes|o__Reovirales|f__Sedoreoviridae|g__Orbivirus|s__African_horse_sickness_virus__clade_0	No	Yes	na
GCA_003085575.1	KP940174.1	1748	No	NA	1	1	0	Low-quality	Genome-fragment	8.93	AAI-based (high-confidence)	0	1		k__Viruses|p__Duplornaviricota|c__Resentoviricetes|o__Reovirales|f__Sedoreoviridae|g__Orbivirus|s__African_horse_sickness_virus	k__Viruses|p__Duplornaviricota|c__Resentoviricetes|o__Reovirales|f__Sedoreoviridae|g__Orbivirus|s__African_horse_sickness_virus__clade_0	No	Yes	na
GCA_003085575.1	KP940186.1	1566	No	NA	1	1	0	Low-quality	Genome-fragment	8	AAI-based (high-confidence)	0	1		k__Viruses|p__Duplornaviricota|c__Resentoviricetes|o__Reovirales|f__Sedoreoviridae|g__Orbivirus|s__African_horse_sickness_virus	k__Viruses|p__Duplornaviricota|c__Resentoviricetes|o__Reovirales|f__Sedoreoviridae|g__Orbivirus|s__African_horse_sickness_virus__clade_0	No	Yes	na
GCA_003085575.1	KP940198.1	1167	No	NA	1	1	0	Low-quality	Genome-fragment	5.97	AAI-based (high-confidence)	0	1		k__Viruses|p__Duplornaviricota|c__Resentoviricetes|o__Reovirales|f__Sedoreoviridae|g__Orbivirus|s__African_horse_sickness_virus	k__Viruses|p__Duplornaviricota|c__Resentoviricetes|o__Reovirales|f__Sedoreoviridae|g__Orbivirus|s__African_horse_sickness_virus__clade_0	No	Yes	na
GCA_003085575.1	KP940210.1	1166	No	NA	1	1	0	Low-quality	Genome-fragment	5.95	AAI-based (high-confidence)	0	1		k__Viruses|p__Duplornaviricota|c__Resentoviricetes|o__Reovirales|f__Sedoreoviridae|g__Orbivirus|s__African_horse_sickness_virus	k__Viruses|p__Duplornaviricota|c__Resentoviricetes|o__Reovirales|f__Sedoreoviridae|g__Orbivirus|s__African_horse_sickness_virus__clade_0	No	Yes	na
GCA_003085575.1	KP940221.1	1169	No	NA	1	1	0	Low-quality	Genome-fragment	5.97	AAI-based (high-confidence)	0	1		k__Viruses|p__Duplornaviricota|c__Resentoviricetes|o__Reovirales|f__Sedoreoviridae|g__Orbivirus|s__African_horse_sickness_virus	k__Viruses|p__Duplornaviricota|c__Resentoviricetes|o__Reovirales|f__Sedoreoviridae|g__Orbivirus|s__African_horse_sickness_virus__clade_0	No	Yes	na
GCA_003085575.1	KP940233.1	756	No	NA	1	1	0	Low-quality	Genome-fragment	3.86	AAI-based (high-confidence)	0	1		k__Viruses|p__Duplornaviricota|c__Resentoviricetes|o__Reovirales|f__Sedoreoviridae|g__Orbivirus|s__African_horse_sickness_virus	k__Viruses|p__Duplornaviricota|c__Resentoviricetes|o__Reovirales|f__Sedoreoviridae|g__Orbivirus|s__African_horse_sickness_virus__clade_0	No	Yes	na
GCA_002544645.1	KX266592.1	5577	No	NA	5	5	0	High-quality	High-quality	96.35	AAI-based (high-confidence)	0	1		k__Viruses|p__Phixviricota|c__Malgrandaviricetes|o__Petitvirales|f__Microviridae|g__Gequatrovirus|s__Gequatrovirus_G4	k__Viruses|p__Phixviricota|c__Malgrandaviricetes|o__Petitvirales|f__Microviridae|g__Gequatrovirus|s__Gequatrovirus_G4__clade_0	No	Yes	na
GCA_004096155.1	AF027217.1	1768	No	NA	2	2	0	High-quality	High-quality	99.99	AAI-based (high-confidence)	0	1		k__Viruses|p__Cressdnaviricota|c__Arfiviricetes|o__Cirlivirales|f__Circoviridae|g__Circovirus|s__Porcine_circovirus_2	k__Viruses|p__Cressdnaviricota|c__Arfiviricetes|o__Cirlivirales|f__Circoviridae|g__Circovirus|s__Porcine_circovirus_2__clade_0	No	Yes	na
GCA_003099675.1	AY331295.1	8834	No	NA	8	6	0	High-quality	High-quality	97.91	AAI-based (high-confidence)	0	1		k__Viruses|p__Artverviricota|c__Revtraviricetes|o__Ortervirales|f__Retroviridae|g__Lentivirus|s__Human_immunodeficiency_virus_1	k__Viruses|p__Artverviricota|c__Revtraviricetes|o__Ortervirales|f__Retroviridae|g__Lentivirus|s__Human_immunodeficiency_virus_1__clade_0	No	Yes	na
GCA_004044995.1	KP420188.1	1767	No	NA	2	2	0	High-quality	High-quality	99.92	AAI-based (high-confidence)	0	1		k__Viruses|p__Cressdnaviricota|c__Arfiviricetes|o__Cirlivirales|f__Circoviridae|g__Circovirus|s__Porcine_circovirus_2	k__Viruses|p__Cressdnaviricota|c__Arfiviricetes|o__Cirlivirales|f__Circoviridae|g__Circovirus|s__Porcine_circovirus_2__clade_0	No	Yes	na
GCA_004093335.1	AY321991.1	1767	No	NA	2	2	0	High-quality	High-quality	99.92	AAI-based (high-confidence)	0	1		k__Viruses|p__Cressdnaviricota|c__Arfiviricetes|o__Cirlivirales|f__Circoviridae|g__Circovirus|s__Porcine_circovirus_2	k__Viruses|p__Cressdnaviricota|c__Arfiviricetes|o__Cirlivirales|f__Circoviridae|g__Circovirus|s__Porcine_circovirus_2__clade_0	No	Yes	na
GCA_900173515.1	LT837585.1	12295	No	NA	1	1	0	High-quality	High-quality	99.31	AAI-based (high-confidence)	0	1		k__Viruses|p__Kitrinoviricota|c__Flasuviricetes|o__Amarillovirales|f__Flaviviridae|g__Pestivirus|s__Pestivirus_A	k__Viruses|p__Kitrinoviricota|c__Flasuviricetes|o__Amarillovirales|f__Flaviviridae|g__Pestivirus|s__Pestivirus_A__clade_0	No	Yes	na
GCA_028897325.1	OQ504449.1	196444	No	NA	193	164	0	High-quality	High-quality	93.36	AAI-based (high-confidence)	0	1.03		k__Viruses|p__Nucleocytoviricota|c__Pokkesviricetes|o__Chitovirales|f__Poxviridae|g__Orthopoxvirus|s__Monkeypox_virus	k__Viruses|p__Nucleocytoviricota|c__Pokkesviricetes|o__Chitovirales|f__Poxviridae|g__Orthopoxvirus|s__Monkeypox_virus	No	No	na
GCA_002644495.1	KJ626998.1	3271	No	NA	1	1	0	Low-quality	Genome-fragment	18.15	AAI-based (high-confidence)	0	1		k__Viruses|p__Duplornaviricota|c__Resentoviricetes|o__Reovirales|f__Sedoreoviridae|g__Rotavirus|s__Rotavirus_A	k__Viruses|p__Duplornaviricota|c__Resentoviricetes|o__Reovirales|f__Sedoreoviridae|g__Rotavirus|s__Rotavirus_A__clade_1	No	Yes	na
GCA_002644495.1	KJ626999.1	2650	No	NA	1	1	0	Low-quality	Genome-fragment	14.9	AAI-based (high-confidence)	0	1		k__Viruses|p__Duplornaviricota|c__Resentoviricetes|o__Reovirales|f__Sedoreoviridae|g__Rotavirus|s__Rotavirus_A	k__Viruses|p__Duplornaviricota|c__Resentoviricetes|o__Reovirales|f__Sedoreoviridae|g__Rotavirus|s__Rotavirus_A__clade_1	No	Yes	na
GCA_002644495.1	KJ627000.1	2530	No	NA	1	1	0	Low-quality	Genome-fragment	13.98	AAI-based (high-confidence)	0	1		k__Viruses|p__Duplornaviricota|c__Resentoviricetes|o__Reovirales|f__Sedoreoviridae|g__Rotavirus|s__Rotavirus_A	k__Viruses|p__Duplornaviricota|c__Resentoviricetes|o__Reovirales|f__Sedoreoviridae|g__Rotavirus|s__Rotavirus_A__clade_1	No	Yes	na
GCA_002644495.1	KJ627001.1	2333	No	NA	1	1	0	Low-quality	Genome-fragment	12.84	AAI-based (high-confidence)	0	1		k__Viruses|p__Duplornaviricota|c__Resentoviricetes|o__Reovirales|f__Sedoreoviridae|g__Rotavirus|s__Rotavirus_A	k__Viruses|p__Duplornaviricota|c__Resentoviricetes|o__Reovirales|f__Sedoreoviridae|g__Rotavirus|s__Rotavirus_A__clade_1	No	Yes	na
GCA_002644495.1	KJ626993.1	1519	No	NA	1	1	0	Low-quality	Genome-fragment	8.86	AAI-based (high-confidence)	0	1		k__Viruses|p__Duplornaviricota|c__Resentoviricetes|o__Reovirales|f__Sedoreoviridae|g__Rotavirus|s__Rotavirus_A	k__Viruses|p__Duplornaviricota|c__Resentoviricetes|o__Reovirales|f__Sedoreoviridae|g__Rotavirus|s__Rotavirus_A__clade_1	No	Yes	na
GCA_002644495.1	KJ627002.1	1319	No	NA	1	1	0	Low-quality	Genome-fragment	7.62	AAI-based (high-confidence)	0	1		k__Viruses|p__Duplornaviricota|c__Resentoviricetes|o__Reovirales|f__Sedoreoviridae|g__Rotavirus|s__Rotavirus_A	k__Viruses|p__Duplornaviricota|c__Resentoviricetes|o__Reovirales|f__Sedoreoviridae|g__Rotavirus|s__Rotavirus_A__clade_1	No	Yes	na
GCA_002644495.1	KJ626995.1	1007	No	NA	1	1	0	Low-quality	Genome-fragment	5.89	AAI-based (high-confidence)	0	1		k__Viruses|p__Duplornaviricota|c__Resentoviricetes|o__Reovirales|f__Sedoreoviridae|g__Rotavirus|s__Rotavirus_A	k__Viruses|p__Duplornaviricota|c__Resentoviricetes|o__Reovirales|f__Sedoreoviridae|g__Rotavirus|s__Rotavirus_A__clade_1	No	Yes	na
GCA_002644495.1	KJ626994.1	1003	No	NA	1	1	0	Low-quality	Genome-fragment	5.88	AAI-based (high-confidence)	0	1		k__Viruses|p__Duplornaviricota|c__Resentoviricetes|o__Reovirales|f__Sedoreoviridae|g__Rotavirus|s__Rotavirus_A	k__Viruses|p__Duplornaviricota|c__Resentoviricetes|o__Reovirales|f__Sedoreoviridae|g__Rotavirus|s__Rotavirus_A__clade_1	No	Yes	na
GCA_002644495.1	KJ627003.1	1022	No	NA	1	1	0	Low-quality	Genome-fragment	5.99	AAI-based (high-confidence)	0	1		k__Viruses|p__Duplornaviricota|c__Resentoviricetes|o__Reovirales|f__Sedoreoviridae|g__Rotavirus|s__Rotavirus_A	k__Viruses|p__Duplornaviricota|c__Resentoviricetes|o__Reovirales|f__Sedoreoviridae|g__Rotavirus|s__Rotavirus_A__clade_1	No	Yes	na
GCA_002644495.1	KJ626996.1	702	No	NA	1	1	0	Low-quality	Genome-fragment	4.09	AAI-based (high-confidence)	0	1		k__Viruses|p__Duplornaviricota|c__Resentoviricetes|o__Reovirales|f__Sedoreoviridae|g__Rotavirus|s__Rotavirus_A	k__Viruses|p__Duplornaviricota|c__Resentoviricetes|o__Reovirales|f__Sedoreoviridae|g__Rotavirus|s__Rotavirus_A__clade_1	No	Yes	na
GCA_002644495.1	KJ626997.1	783	No	NA	1	1	0	Low-quality	Genome-fragment	4.57	AAI-based (high-confidence)	0	1		k__Viruses|p__Duplornaviricota|c__Resentoviricetes|o__Reovirales|f__Sedoreoviridae|g__Rotavirus|s__Rotavirus_A	k__Viruses|p__Duplornaviricota|c__Resentoviricetes|o__Reovirales|f__Sedoreoviridae|g__Rotavirus|s__Rotavirus_A__clade_1	No	Yes	na
GCA_003091575.1	KR230761.1	6368	No	NA	1	1	0	Medium-quality	Genome-fragment	55.33	AAI-based (high-confidence)	0	1		k__Viruses|p__Negarnaviricota|c__Ellioviricetes|o__Bunyavirales|f__Phenuiviridae|g__Bandavirus|s__Dabie_bandavirus	k__Viruses|p__Negarnaviricota|c__Ellioviricetes|o__Bunyavirales|f__Phenuiviridae|g__Phlebovirus|s__SFTS_phlebovirus__clade_0	Yes	No	na
GCA_003091575.1	KR230781.1	3379	No	NA	1	1	0	Low-quality	Genome-fragment	29.36	AAI-based (high-confidence)	0	1		k__Viruses|p__Negarnaviricota|c__Ellioviricetes|o__Bunyavirales|f__Phenuiviridae|g__Bandavirus|s__Dabie_bandavirus	k__Viruses|p__Negarnaviricota|c__Ellioviricetes|o__Bunyavirales|f__Phenuiviridae|g__Phlebovirus|s__SFTS_phlebovirus__clade_0	Yes	No	na
GCA_003091575.1	KR230801.1	1744	No	NA	2	2	0	Low-quality	Genome-fragment	15.13	AAI-based (high-confidence)	0	1		k__Viruses|p__Negarnaviricota|c__Ellioviricetes|o__Bunyavirales|f__Phenuiviridae|g__Bandavirus|s__Dabie_bandavirus	k__Viruses|p__Negarnaviricota|c__Ellioviricetes|o__Bunyavirales|f__Phenuiviridae|g__Phlebovirus|s__SFTS_phlebovirus__clade_0	Yes	No	na
GCA_025947745.1	OP743986.1	197193	No	NA	200	168	0	High-quality	High-quality	93.73	AAI-based (high-confidence)	0	1.04		k__Viruses|p__Nucleocytoviricota|c__Pokkesviricetes|o__Chitovirales|f__Poxviridae|g__Orthopoxvirus|s__Monkeypox_virus	k__Viruses|p__Nucleocytoviricota|c__Pokkesviricetes|o__Chitovirales|f__Poxviridae|g__Orthopoxvirus|s__Monkeypox_virus	No	No	na
GCA_002538725.1	KX266387.1	5577	No	NA	5	5	0	High-quality	High-quality	96.35	AAI-based (high-confidence)	0	1		k__Viruses|p__Phixviricota|c__Malgrandaviricetes|o__Petitvirales|f__Microviridae|g__Gequatrovirus|s__Gequatrovirus_G4	k__Viruses|p__Phixviricota|c__Malgrandaviricetes|o__Petitvirales|f__Microviridae|g__Gequatrovirus|s__Gequatrovirus_G4__clade_0	No	Yes	na
GCA_000969035.1	AB972946.1	5046	No	NA	5	4	0	High-quality	High-quality	100	AAI-based (high-confidence)	0	1		k__Viruses|p__Cossaviricota|c__Papovaviricetes|o__Sepolyvirales|f__Polyomaviridae|g__Betapolyomavirus|s__Betapolyomavirus_tertidobsoniae	k__Viruses|p__Cossaviricota|c__Papovaviricetes|o__Sepolyvirales|f__Polyomaviridae|g__Betapolyomavirus|s__Betapolyomavirus_tertidobsoniae	No	No	na
GCA_029305165.1	OQ469010.1	195663	No	NA	198	167	0	Complete	High-quality	100	ITR (high-confidence)	0	1.03		k__Viruses|p__Nucleocytoviricota|c__Pokkesviricetes|o__Chitovirales|f__Poxviridae|g__Orthopoxvirus|s__Monkeypox_virus	k__Viruses|p__Nucleocytoviricota|c__Pokkesviricetes|o__Chitovirales|f__Poxviridae|g__Orthopoxvirus|s__Monkeypox_virus	No	No	na
GCA_001316395.1	KM880103.1	2744	No	NA	3	3	0	Medium-quality	Genome-fragment	78.1	AAI-based (high-confidence)	0	1		k__Viruses|p__Cressdnaviricota|c__Repensiviricetes|o__Geplafuvirales|f__Geminiviridae|g__Begomovirus|s__Chilli_leaf_curl_Ahmedabad_virus_India_India_Ahmedabad_2014	k__Viruses|p__Cressdnaviricota|c__Repensiviricetes|o__Geplafuvirales|f__Geminiviridae|g__Begomovirus|s__Chilli_leaf_curl_Ahmedabad_virus_India_India_Ahmedabad_2014	No	No	na
GCA_004029635.1	MG897487.1	2000	No	NA	3	2	0	High-quality	High-quality	100	AAI-based (high-confidence)	0	1		k__Viruses|p__Cressdnaviricota|c__Arfiviricetes|o__Cirlivirales|f__Circoviridae|g__Circovirus|s__Porcine_circovirus_3	k__Viruses|p__Cressdnaviricota|c__Arfiviricetes|o__Cirlivirales|f__Circoviridae|g__Circovirus|s__Porcine_circovirus_3__clade_0	No	Yes	na
GCA_004058515.1	AF311295.1	2018	No	NA	2	2	0	High-quality	High-quality	100	AAI-based (high-confidence)	0	1		k__Viruses|p__Cressdnaviricota|c__Arfiviricetes|o__Cirlivirales|f__Circoviridae|g__Circovirus|s__Beak_and_feather_disease_virus	k__Viruses|p__Cressdnaviricota|c__Arfiviricetes|o__Cirlivirales|f__Circoviridae|g__Circovirus|s__Beak_and_feather_disease_virus__clade_0	No	Yes	na
GCA_027926185.1	OQ159051.1	190612	No	NA	194	163	0	High-quality	High-quality	90.66	AAI-based (high-confidence)	0	1		k__Viruses|p__Nucleocytoviricota|c__Pokkesviricetes|o__Chitovirales|f__Poxviridae|g__Orthopoxvirus|s__Monkeypox_virus	k__Viruses|p__Nucleocytoviricota|c__Pokkesviricetes|o__Chitovirales|f__Poxviridae|g__Orthopoxvirus|s__Monkeypox_virus	No	No	na
GCA_000891675.1	HQ694979.1	8837	No	NA	11	4	0	High-quality	High-quality	99.39	HMM-based (lower-bound)	0	1		k__Viruses|p__Artverviricota|c__Revtraviricetes|o__Ortervirales|f__Caulimoviridae|g__Solendovirus|s__Sweet_potato_vein_clearing_virus	k__Viruses|p__Artverviricota|c__Revtraviricetes|o__Ortervirales|f__Caulimoviridae|g__Solendovirus|s__Sweet_potato_vein_clearing_virus	No	No	na
GCA_007998655.1	MK959607.1	106586	No	NA	96	46	0	High-quality	High-quality	91.86	AAI-based (high-confidence)	0	1.01		k__Viruses|p__Nucleocytoviricota|c__Megaviricetes|o__Pimascovirales|f__Iridoviridae|g__Ranavirus|s__Frog_virus_3	k__Viruses|p__Nucleocytoviricota|c__Megaviricetes|o__Pimascovirales|f__Iridoviridae|g__Ranavirus|s__Frog_virus_3	No	No	na
GCA_000866765.1	AF527633.1	4975	No	NA	2	2	0	High-quality	High-quality	97.02	AAI-based (high-confidence)	0	1		k__Viruses|p__Duplornaviricota|c__Chrymotiviricetes|o__Ghabrivirales|f__Totiviridae|g__Victorivirus|s__Coniothyrium_minitans_RNA_virus	k__Viruses|p__Duplornaviricota|c__Chrymotiviricetes|o__Ghabrivirales|f__Totiviridae|g__Victorivirus|s__Coniothyrium_minitans_RNA_virus	No	No	na
GCA_006448715.1	AY601635.1	35931	No	NA	30	29	0	Complete	High-quality	100	ITR (high-confidence)	0	1		k__Viruses|p__Preplasmiviricota|c__Tectiliviricetes|o__Rowavirales|f__Adenoviridae|g__Mastadenovirus|s__Human_mastadenovirus_C	k__Viruses|p__Preplasmiviricota|c__Tectiliviricetes|o__Rowavirales|f__Adenoviridae|g__Mastadenovirus|s__Human_mastadenovirus_C__clade_0	No	Yes	na
GCA_018594565.1	MK584812.1	3625	No	NA	2	1	0	Low-quality	Genome-fragment	26.49	AAI-based (high-confidence)	0	1		k__Viruses|p__Duplornaviricota|c__Chrymotiviricetes|o__Ghabrivirales|f__Chrysoviridae|g__Betachrysovirus|s__Betachrysovirus_coniothyrii	k__Viruses|p__Duplornaviricota|c__Chrymotiviricetes|o__Ghabrivirales|f__Chrysoviridae|g__Betachrysovirus|s__Betachrysovirus_coniothyrii	No	No	na
GCA_018594565.1	MK584813.1	2703	No	NA	1	0	0	Low-quality	Genome-fragment	20.08	AAI-based (medium-confidence)	0	1	no viral genes detected	k__Viruses|p__Duplornaviricota|c__Chrymotiviricetes|o__Ghabrivirales|f__Chrysoviridae|g__Betachrysovirus|s__Betachrysovirus_coniothyrii	k__Viruses|p__Duplornaviricota|c__Chrymotiviricetes|o__Ghabrivirales|f__Chrysoviridae|g__Betachrysovirus|s__Betachrysovirus_coniothyrii	No	No	na
GCA_018594565.1	MK584814.1	2676	No	NA	1	0	0	Not-determined	Genome-fragment	NA	NA	0	1	no viral genes detected	k__Viruses|p__Duplornaviricota|c__Chrymotiviricetes|o__Ghabrivirales|f__Chrysoviridae|g__Betachrysovirus|s__Betachrysovirus_coniothyrii	k__Viruses|p__Duplornaviricota|c__Chrymotiviricetes|o__Ghabrivirales|f__Chrysoviridae|g__Betachrysovirus|s__Betachrysovirus_coniothyrii	No	No	na
GCA_018594565.1	MK584815.1	2505	No	NA	2	0	0	Not-determined	Genome-fragment	NA	NA	0	1	no viral genes detected	k__Viruses|p__Duplornaviricota|c__Chrymotiviricetes|o__Ghabrivirales|f__Chrysoviridae|g__Betachrysovirus|s__Betachrysovirus_coniothyrii	k__Viruses|p__Duplornaviricota|c__Chrymotiviricetes|o__Ghabrivirales|f__Chrysoviridae|g__Betachrysovirus|s__Betachrysovirus_coniothyrii	No	No	na
GCA_000869665.1	AY462106.1	7390	No	NA	2	1	0	High-quality	High-quality	100	AAI-based (high-confidence)	0	1		k__Viruses|p__Pisuviricota|c__Pisoniviricetes|o__Picornavirales|f__Picornaviridae|g__Enterovirus|s__Enterovirus_F	k__Viruses|p__Pisuviricota|c__Pisoniviricetes|o__Picornavirales|f__Picornaviridae|g__Enterovirus|s__Enterovirus_F__clade_0	No	Yes	na
GCA_007575585.1	MK783029.1	197566	No	NA	200	168	0	Complete	High-quality	100	ITR (high-confidence)	0	1.04		k__Viruses|p__Nucleocytoviricota|c__Pokkesviricetes|o__Chitovirales|f__Poxviridae|g__Orthopoxvirus|s__Monkeypox_virus	k__Viruses|p__Nucleocytoviricota|c__Pokkesviricetes|o__Chitovirales|f__Poxviridae|g__Orthopoxvirus|s__Monkeypox_virus	No	No	na
GCA_000912175.1	KF156759.1	2786	No	NA	4	4	0	High-quality	High-quality	99.33	AAI-based (high-confidence)	0	1		k__Viruses|p__Cressdnaviricota|c__Repensiviricetes|o__Geplafuvirales|f__Geminiviridae|g__Begomovirus|s__Sweet_potato_leaf_curl_Sichuan_virus_2	k__Viruses|p__Cressdnaviricota|c__Repensiviricetes|o__Geplafuvirales|f__Geminiviridae|g__Begomovirus|s__Sweet_potato_leaf_curl_Sichuan_virus_2	No	No	na
GCA_002643015.1	KP882860.1	3249	No	NA	1	1	0	Low-quality	Genome-fragment	18.03	AAI-based (high-confidence)	0	1		k__Viruses|p__Duplornaviricota|c__Resentoviricetes|o__Reovirales|f__Sedoreoviridae|g__Rotavirus|s__Rotavirus_A	k__Viruses|p__Duplornaviricota|c__Resentoviricetes|o__Reovirales|f__Sedoreoviridae|g__Rotavirus|s__Rotavirus_A__clade_0	No	Yes	na
GCA_002643015.1	KP882861.1	2673	No	NA	1	1	0	Low-quality	Genome-fragment	15.06	AAI-based (high-confidence)	0	1		k__Viruses|p__Duplornaviricota|c__Resentoviricetes|o__Reovirales|f__Sedoreoviridae|g__Rotavirus|s__Rotavirus_A	k__Viruses|p__Duplornaviricota|c__Resentoviricetes|o__Reovirales|f__Sedoreoviridae|g__Rotavirus|s__Rotavirus_A__clade_0	No	Yes	na
GCA_002643015.1	KP882862.1	2508	No	NA	1	1	0	Low-quality	Genome-fragment	13.86	AAI-based (high-confidence)	0	1		k__Viruses|p__Duplornaviricota|c__Resentoviricetes|o__Reovirales|f__Sedoreoviridae|g__Rotavirus|s__Rotavirus_A	k__Viruses|p__Duplornaviricota|c__Resentoviricetes|o__Reovirales|f__Sedoreoviridae|g__Rotavirus|s__Rotavirus_A__clade_0	No	Yes	na
GCA_002643015.1	KP882858.1	2304	No	NA	1	1	0	Low-quality	Genome-fragment	12.68	AAI-based (high-confidence)	0	1		k__Viruses|p__Duplornaviricota|c__Resentoviricetes|o__Reovirales|f__Sedoreoviridae|g__Rotavirus|s__Rotavirus_A	k__Viruses|p__Duplornaviricota|c__Resentoviricetes|o__Reovirales|f__Sedoreoviridae|g__Rotavirus|s__Rotavirus_A__clade_0	No	Yes	na
GCA_002643015.1	KP882863.1	1461	No	NA	1	1	0	Low-quality	Genome-fragment	8.58	AAI-based (high-confidence)	0	1		k__Viruses|p__Duplornaviricota|c__Resentoviricetes|o__Reovirales|f__Sedoreoviridae|g__Rotavirus|s__Rotavirus_A	k__Viruses|p__Duplornaviricota|c__Resentoviricetes|o__Reovirales|f__Sedoreoviridae|g__Rotavirus|s__Rotavirus_A__clade_0	No	Yes	na
GCA_002643015.1	KP882859.1	1194	No	NA	1	1	0	Low-quality	Genome-fragment	6.91	AAI-based (high-confidence)	0	1		k__Viruses|p__Duplornaviricota|c__Resentoviricetes|o__Reovirales|f__Sedoreoviridae|g__Rotavirus|s__Rotavirus_A	k__Viruses|p__Duplornaviricota|c__Resentoviricetes|o__Reovirales|f__Sedoreoviridae|g__Rotavirus|s__Rotavirus_A__clade_0	No	Yes	na
GCA_002643015.1	KP882865.1	933	No	NA	1	1	0	Low-quality	Genome-fragment	5.47	AAI-based (high-confidence)	0	1		k__Viruses|p__Duplornaviricota|c__Resentoviricetes|o__Reovirales|f__Sedoreoviridae|g__Rotavirus|s__Rotavirus_A	k__Viruses|p__Duplornaviricota|c__Resentoviricetes|o__Reovirales|f__Sedoreoviridae|g__Rotavirus|s__Rotavirus_A__clade_0	No	Yes	na
GCA_002643015.1	KP882864.1	954	No	NA	1	1	0	Low-quality	Genome-fragment	5.6	AAI-based (high-confidence)	0	1		k__Viruses|p__Duplornaviricota|c__Resentoviricetes|o__Reovirales|f__Sedoreoviridae|g__Rotavirus|s__Rotavirus_A	k__Viruses|p__Duplornaviricota|c__Resentoviricetes|o__Reovirales|f__Sedoreoviridae|g__Rotavirus|s__Rotavirus_A__clade_0	No	Yes	na
GCA_002643015.1	KP882857.1	981	No	NA	1	1	0	Low-quality	Genome-fragment	5.76	AAI-based (high-confidence)	0	1		k__Viruses|p__Duplornaviricota|c__Resentoviricetes|o__Reovirales|f__Sedoreoviridae|g__Rotavirus|s__Rotavirus_A	k__Viruses|p__Duplornaviricota|c__Resentoviricetes|o__Reovirales|f__Sedoreoviridae|g__Rotavirus|s__Rotavirus_A__clade_0	No	Yes	na
GCA_002643015.1	KP882866.1	528	No	NA	1	1	0	Low-quality	Genome-fragment	3.09	AAI-based (high-confidence)	0	1		k__Viruses|p__Duplornaviricota|c__Resentoviricetes|o__Reovirales|f__Sedoreoviridae|g__Rotavirus|s__Rotavirus_A	k__Viruses|p__Duplornaviricota|c__Resentoviricetes|o__Reovirales|f__Sedoreoviridae|g__Rotavirus|s__Rotavirus_A__clade_0	No	Yes	na
GCA_002643015.1	KP882867.1	594	No	NA	1	1	0	Low-quality	Genome-fragment	3.49	AAI-based (high-confidence)	0	1		k__Viruses|p__Duplornaviricota|c__Resentoviricetes|o__Reovirales|f__Sedoreoviridae|g__Rotavirus|s__Rotavirus_A	k__Viruses|p__Duplornaviricota|c__Resentoviricetes|o__Reovirales|f__Sedoreoviridae|g__Rotavirus|s__Rotavirus_A__clade_0	No	Yes	na
GCA_006416065.1	MG696139.1	35233	No	NA	35	30	0	Complete	High-quality	100	ITR (high-confidence)	0	1		k__Viruses|p__Preplasmiviricota|c__Tectiliviricetes|o__Rowavirales|f__Adenoviridae|g__Mastadenovirus|s__Human_mastadenovirus_B	k__Viruses|p__Preplasmiviricota|c__Tectiliviricetes|o__Rowavirales|f__Adenoviridae|g__Mastadenovirus|s__Human_mastadenovirus_B__clade_0	No	Yes	na
GCA_000861925.1	X74463.1	8027	No	NA	7	5	0	High-quality	High-quality	100	AAI-based (high-confidence)	0	1		k__Viruses|p__Cossaviricota|c__Papovaviricetes|o__Zurhausenvirales|f__Papillomaviridae|g__Alphapapillomavirus|s__Alphapapillomavirus_8	k__Viruses|p__Cossaviricota|c__Papovaviricetes|o__Zurhausenvirales|f__Papillomaviridae|g__Alphapapillomavirus|s__Alphapapillomavirus_8__clade_0	No	Yes	na
GCA_004095795.1	EU257516.1	1766	No	NA	2	2	0	High-quality	High-quality	99.86	AAI-based (high-confidence)	0	1		k__Viruses|p__Cressdnaviricota|c__Arfiviricetes|o__Cirlivirales|f__Circoviridae|g__Circovirus|s__Porcine_circovirus_2	k__Viruses|p__Cressdnaviricota|c__Arfiviricetes|o__Cirlivirales|f__Circoviridae|g__Circovirus|s__Porcine_circovirus_2__clade_0	No	Yes	na
GCA_002669235.1	KJ820858.1	3269	No	NA	1	1	0	Low-quality	Genome-fragment	18.14	AAI-based (high-confidence)	0	1		k__Viruses|p__Duplornaviricota|c__Resentoviricetes|o__Reovirales|f__Sedoreoviridae|g__Rotavirus|s__Rotavirus_A	k__Viruses|p__Duplornaviricota|c__Resentoviricetes|o__Reovirales|f__Sedoreoviridae|g__Rotavirus|s__Rotavirus_A__clade_2	No	Yes	na
GCA_002669235.1	KJ820859.1	2674	No	NA	1	1	0	Low-quality	Genome-fragment	15.04	AAI-based (high-confidence)	0	1		k__Viruses|p__Duplornaviricota|c__Resentoviricetes|o__Reovirales|f__Sedoreoviridae|g__Rotavirus|s__Rotavirus_A	k__Viruses|p__Duplornaviricota|c__Resentoviricetes|o__Reovirales|f__Sedoreoviridae|g__Rotavirus|s__Rotavirus_A__clade_2	No	Yes	na
GCA_002669235.1	KJ820860.1	2552	No	NA	1	1	0	Low-quality	Genome-fragment	14.12	AAI-based (high-confidence)	0	1		k__Viruses|p__Duplornaviricota|c__Resentoviricetes|o__Reovirales|f__Sedoreoviridae|g__Rotavirus|s__Rotavirus_A	k__Viruses|p__Duplornaviricota|c__Resentoviricetes|o__Reovirales|f__Sedoreoviridae|g__Rotavirus|s__Rotavirus_A__clade_2	No	Yes	na
GCA_002669235.1	KJ820861.1	2313	No	NA	1	1	0	Low-quality	Genome-fragment	12.72	AAI-based (high-confidence)	0	1		k__Viruses|p__Duplornaviricota|c__Resentoviricetes|o__Reovirales|f__Sedoreoviridae|g__Rotavirus|s__Rotavirus_A	k__Viruses|p__Duplornaviricota|c__Resentoviricetes|o__Reovirales|f__Sedoreoviridae|g__Rotavirus|s__Rotavirus_A__clade_2	No	Yes	na
GCA_002669235.1	KJ820864.1	1531	No	NA	1	1	0	Low-quality	Genome-fragment	8.91	AAI-based (high-confidence)	0	1		k__Viruses|p__Duplornaviricota|c__Resentoviricetes|o__Reovirales|f__Sedoreoviridae|g__Rotavirus|s__Rotavirus_A	k__Viruses|p__Duplornaviricota|c__Resentoviricetes|o__Reovirales|f__Sedoreoviridae|g__Rotavirus|s__Rotavirus_A__clade_2	No	Yes	na
GCA_002669235.1	KJ820862.1	1319	No	NA	1	1	0	Low-quality	Genome-fragment	7.63	AAI-based (high-confidence)	0	1		k__Viruses|p__Duplornaviricota|c__Resentoviricetes|o__Reovirales|f__Sedoreoviridae|g__Rotavirus|s__Rotavirus_A	k__Viruses|p__Duplornaviricota|c__Resentoviricetes|o__Reovirales|f__Sedoreoviridae|g__Rotavirus|s__Rotavirus_A__clade_2	No	Yes	na
GCA_002669235.1	KJ820866.1	1030	No	NA	1	1	0	Low-quality	Genome-fragment	6.03	AAI-based (high-confidence)	0	1		k__Viruses|p__Duplornaviricota|c__Resentoviricetes|o__Reovirales|f__Sedoreoviridae|g__Rotavirus|s__Rotavirus_A	k__Viruses|p__Duplornaviricota|c__Resentoviricetes|o__Reovirales|f__Sedoreoviridae|g__Rotavirus|s__Rotavirus_A__clade_2	No	Yes	na
GCA_002669235.1	KJ820865.1	1022	No	NA	1	1	0	Low-quality	Genome-fragment	6	AAI-based (high-confidence)	0	1		k__Viruses|p__Duplornaviricota|c__Resentoviricetes|o__Reovirales|f__Sedoreoviridae|g__Rotavirus|s__Rotavirus_A	k__Viruses|p__Duplornaviricota|c__Resentoviricetes|o__Reovirales|f__Sedoreoviridae|g__Rotavirus|s__Rotavirus_A__clade_2	No	Yes	na
GCA_002669235.1	KJ820863.1	1012	No	NA	1	1	0	Low-quality	Genome-fragment	5.94	AAI-based (high-confidence)	0	1		k__Viruses|p__Duplornaviricota|c__Resentoviricetes|o__Reovirales|f__Sedoreoviridae|g__Rotavirus|s__Rotavirus_A	k__Viruses|p__Duplornaviricota|c__Resentoviricetes|o__Reovirales|f__Sedoreoviridae|g__Rotavirus|s__Rotavirus_A__clade_2	No	Yes	na
GCA_002669235.1	KJ820867.1	704	No	NA	1	1	0	Low-quality	Genome-fragment	4.12	AAI-based (high-confidence)	0	1		k__Viruses|p__Duplornaviricota|c__Resentoviricetes|o__Reovirales|f__Sedoreoviridae|g__Rotavirus|s__Rotavirus_A	k__Viruses|p__Duplornaviricota|c__Resentoviricetes|o__Reovirales|f__Sedoreoviridae|g__Rotavirus|s__Rotavirus_A__clade_2	No	Yes	na
GCA_002669235.1	KJ820868.1	631	No	NA	1	1	0	Low-quality	Genome-fragment	3.7	AAI-based (high-confidence)	0	1		k__Viruses|p__Duplornaviricota|c__Resentoviricetes|o__Reovirales|f__Sedoreoviridae|g__Rotavirus|s__Rotavirus_A	k__Viruses|p__Duplornaviricota|c__Resentoviricetes|o__Reovirales|f__Sedoreoviridae|g__Rotavirus|s__Rotavirus_A__clade_2	No	Yes	na
GCA_900004945.1	LN867475.1	2280	No	NA	1	1	0	Low-quality	Genome-fragment	16.87	AAI-based (high-confidence)	0	1		k__Viruses|p__Negarnaviricota|c__Insthoviricetes|o__Articulavirales|f__Orthomyxoviridae|g__Alphainfluenzavirus|s__Influenza_A_virus	k__Viruses|p__Negarnaviricota|c__Insthoviricetes|o__Articulavirales|f__Orthomyxoviridae|g__Alphainfluenzavirus|s__Influenza_A_virus__clade_0	No	Yes	na
GCA_900004945.1	LN867476.1	2274	No	NA	1	1	0	Low-quality	Genome-fragment	16.72	AAI-based (high-confidence)	0	1		k__Viruses|p__Negarnaviricota|c__Insthoviricetes|o__Articulavirales|f__Orthomyxoviridae|g__Alphainfluenzavirus|s__Influenza_A_virus	k__Viruses|p__Negarnaviricota|c__Insthoviricetes|o__Articulavirales|f__Orthomyxoviridae|g__Alphainfluenzavirus|s__Influenza_A_virus__clade_0	No	Yes	na
GCA_900004945.1	LN867477.1	2151	No	NA	1	1	0	Low-quality	Genome-fragment	15.92	AAI-based (high-confidence)	0	1		k__Viruses|p__Negarnaviricota|c__Insthoviricetes|o__Articulavirales|f__Orthomyxoviridae|g__Alphainfluenzavirus|s__Influenza_A_virus	k__Viruses|p__Negarnaviricota|c__Insthoviricetes|o__Articulavirales|f__Orthomyxoviridae|g__Alphainfluenzavirus|s__Influenza_A_virus__clade_0	No	Yes	na
GCA_900004945.1	LN867478.1	1701	No	NA	1	0	0	Low-quality	Genome-fragment	12.6	AAI-based (high-confidence)	0	1	no viral genes detected	k__Viruses|p__Negarnaviricota|c__Insthoviricetes|o__Articulavirales|f__Orthomyxoviridae|g__Alphainfluenzavirus|s__Influenza_A_virus	k__Viruses|p__Negarnaviricota|c__Insthoviricetes|o__Articulavirales|f__Orthomyxoviridae|g__Alphainfluenzavirus|s__Influenza_A_virus__clade_0	No	Yes	na
GCA_900004945.1	LN867479.1	1497	No	NA	1	1	0	Low-quality	Genome-fragment	11.08	AAI-based (high-confidence)	0	1		k__Viruses|p__Negarnaviricota|c__Insthoviricetes|o__Articulavirales|f__Orthomyxoviridae|g__Alphainfluenzavirus|s__Influenza_A_virus	k__Viruses|p__Negarnaviricota|c__Insthoviricetes|o__Articulavirales|f__Orthomyxoviridae|g__Alphainfluenzavirus|s__Influenza_A_virus__clade_0	No	Yes	na
GCA_900004945.1	LN867480.1	1410	No	NA	1	1	0	Low-quality	Genome-fragment	10.44	AAI-based (high-confidence)	0	1		k__Viruses|p__Negarnaviricota|c__Insthoviricetes|o__Articulavirales|f__Orthomyxoviridae|g__Alphainfluenzavirus|s__Influenza_A_virus	k__Viruses|p__Negarnaviricota|c__Insthoviricetes|o__Articulavirales|f__Orthomyxoviridae|g__Alphainfluenzavirus|s__Influenza_A_virus__clade_0	No	Yes	na
GCA_900004945.1	LN867481.1	982	No	NA	1	1	0	Low-quality	Genome-fragment	7.27	AAI-based (high-confidence)	0	1		k__Viruses|p__Negarnaviricota|c__Insthoviricetes|o__Articulavirales|f__Orthomyxoviridae|g__Alphainfluenzavirus|s__Influenza_A_virus	k__Viruses|p__Negarnaviricota|c__Insthoviricetes|o__Articulavirales|f__Orthomyxoviridae|g__Alphainfluenzavirus|s__Influenza_A_virus__clade_0	No	Yes	na
GCA_900004945.1	LN867482.1	838	No	NA	2	1	0	Low-quality	Genome-fragment	6.21	AAI-based (high-confidence)	0	1		k__Viruses|p__Negarnaviricota|c__Insthoviricetes|o__Articulavirales|f__Orthomyxoviridae|g__Alphainfluenzavirus|s__Influenza_A_virus	k__Viruses|p__Negarnaviricota|c__Insthoviricetes|o__Articulavirales|f__Orthomyxoviridae|g__Alphainfluenzavirus|s__Influenza_A_virus__clade_0	No	Yes	na
GCA_025742495.2	OP536674.2	197083	No	NA	195	163	0	High-quality	High-quality	93.67	AAI-based (high-confidence)	0	1.04		k__Viruses|p__Nucleocytoviricota|c__Pokkesviricetes|o__Chitovirales|f__Poxviridae|g__Orthopoxvirus|s__Monkeypox_virus	k__Viruses|p__Nucleocytoviricota|c__Pokkesviricetes|o__Chitovirales|f__Poxviridae|g__Orthopoxvirus|s__Monkeypox_virus	No	No	na
GCA_003101315.1	EF589039.1	8818	No	NA	7	6	0	High-quality	High-quality	97.72	AAI-based (high-confidence)	0	1		k__Viruses|p__Artverviricota|c__Revtraviricetes|o__Ortervirales|f__Retroviridae|g__Lentivirus|s__Human_immunodeficiency_virus_1	k__Viruses|p__Artverviricota|c__Revtraviricetes|o__Ortervirales|f__Retroviridae|g__Lentivirus|s__Human_immunodeficiency_virus_1__clade_1	No	Yes	na
GCA_003088075.1	KC292349.1	6368	No	NA	1	1	0	Medium-quality	Genome-fragment	55.33	AAI-based (high-confidence)	0	1		k__Viruses|p__Negarnaviricota|c__Ellioviricetes|o__Bunyavirales|f__Phenuiviridae|g__Phlebovirus|s__SFTS_phlebovirus	k__Viruses|p__Negarnaviricota|c__Ellioviricetes|o__Bunyavirales|f__Phenuiviridae|g__Phlebovirus|s__SFTS_phlebovirus__clade_0	No	Yes	na
GCA_003088075.1	KC292323.1	3378	No	NA	1	1	0	Low-quality	Genome-fragment	29.35	AAI-based (high-confidence)	0	1		k__Viruses|p__Negarnaviricota|c__Ellioviricetes|o__Bunyavirales|f__Phenuiviridae|g__Phlebovirus|s__SFTS_phlebovirus	k__Viruses|p__Negarnaviricota|c__Ellioviricetes|o__Bunyavirales|f__Phenuiviridae|g__Phlebovirus|s__SFTS_phlebovirus__clade_0	No	Yes	na
GCA_003088075.1	KC292296.1	1744	No	NA	2	2	0	Low-quality	Genome-fragment	15.13	AAI-based (high-confidence)	0	1		k__Viruses|p__Negarnaviricota|c__Ellioviricetes|o__Bunyavirales|f__Phenuiviridae|g__Phlebovirus|s__SFTS_phlebovirus	k__Viruses|p__Negarnaviricota|c__Ellioviricetes|o__Bunyavirales|f__Phenuiviridae|g__Phlebovirus|s__SFTS_phlebovirus__clade_0	No	Yes	na
GCA_024722765.1	OP205089.1	197205	No	NA	200	168	0	Complete	High-quality	100	ITR (high-confidence)	0	1.04		k__Viruses|p__Nucleocytoviricota|c__Pokkesviricetes|o__Chitovirales|f__Poxviridae|g__Orthopoxvirus|s__Monkeypox_virus	k__Viruses|p__Nucleocytoviricota|c__Pokkesviricetes|o__Chitovirales|f__Poxviridae|g__Orthopoxvirus|s__Monkeypox_virus	No	No	na
GCA_004049195.1	KX827778.1	1759	No	NA	2	2	0	High-quality	High-quality	99.45	AAI-based (high-confidence)	0	1		k__Viruses|p__Cressdnaviricota|c__Arfiviricetes|o__Cirlivirales|f__Circoviridae|g__Circovirus|s__Porcine_circovirus_1	k__Viruses|p__Cressdnaviricota|c__Arfiviricetes|o__Cirlivirales|f__Circoviridae|g__Circovirus|s__Porcine_circovirus_1	No	No	na
GCA_004039635.1	MH059559.1	1767	No	NA	2	2	0	High-quality	High-quality	99.77	AAI-based (high-confidence)	0	1		k__Viruses|p__Cressdnaviricota|c__Arfiviricetes|o__Cirlivirales|f__Circoviridae|g__Circovirus|s__Porcine_circovirus_2	k__Viruses|p__Cressdnaviricota|c__Arfiviricetes|o__Cirlivirales|f__Circoviridae|g__Circovirus|s__Porcine_circovirus_2__clade_0	No	Yes	na
GCA_003088275.1	KC292346.1	6368	No	NA	1	1	0	Medium-quality	Genome-fragment	55.33	AAI-based (high-confidence)	0	1		k__Viruses|p__Negarnaviricota|c__Ellioviricetes|o__Bunyavirales|f__Phenuiviridae|g__Phlebovirus|s__SFTS_phlebovirus	k__Viruses|p__Negarnaviricota|c__Ellioviricetes|o__Bunyavirales|f__Phenuiviridae|g__Phlebovirus|s__SFTS_phlebovirus__clade_0	No	Yes	na
GCA_003088275.1	KC292320.1	3378	No	NA	1	1	0	Low-quality	Genome-fragment	29.35	AAI-based (high-confidence)	0	1		k__Viruses|p__Negarnaviricota|c__Ellioviricetes|o__Bunyavirales|f__Phenuiviridae|g__Phlebovirus|s__SFTS_phlebovirus	k__Viruses|p__Negarnaviricota|c__Ellioviricetes|o__Bunyavirales|f__Phenuiviridae|g__Phlebovirus|s__SFTS_phlebovirus__clade_0	No	Yes	na
GCA_003088275.1	KC292293.1	1744	No	NA	2	1	0	Low-quality	Genome-fragment	15.13	AAI-based (high-confidence)	0	1		k__Viruses|p__Negarnaviricota|c__Ellioviricetes|o__Bunyavirales|f__Phenuiviridae|g__Phlebovirus|s__SFTS_phlebovirus	k__Viruses|p__Negarnaviricota|c__Ellioviricetes|o__Bunyavirales|f__Phenuiviridae|g__Phlebovirus|s__SFTS_phlebovirus__clade_0	No	Yes	na
GCA_025738475.1	OP390192.1	196428	No	NA	186	160	0	Complete	High-quality	100	ITR (high-confidence)	0	1.03		k__Viruses|p__Nucleocytoviricota|c__Pokkesviricetes|o__Chitovirales|f__Poxviridae|g__Orthopoxvirus|s__Monkeypox_virus	k__Viruses|p__Nucleocytoviricota|c__Pokkesviricetes|o__Chitovirales|f__Poxviridae|g__Orthopoxvirus|s__Monkeypox_virus	No	No	na
GCA_004053535.1	KX828240.1	1767	No	NA	2	2	0	High-quality	High-quality	99.92	AAI-based (high-confidence)	0	1		k__Viruses|p__Cressdnaviricota|c__Arfiviricetes|o__Cirlivirales|f__Circoviridae|g__Circovirus|s__Porcine_circovirus_2	k__Viruses|p__Cressdnaviricota|c__Arfiviricetes|o__Cirlivirales|f__Circoviridae|g__Circovirus|s__Porcine_circovirus_2__clade_0	No	Yes	na
GCA_002639775.1	KC175269.1	3280	No	NA	1	1	0	Low-quality	Genome-fragment	18.2	AAI-based (high-confidence)	0	1		k__Viruses|p__Duplornaviricota|c__Resentoviricetes|o__Reovirales|f__Sedoreoviridae|g__Rotavirus|s__Rotavirus_A	k__Viruses|p__Duplornaviricota|c__Resentoviricetes|o__Reovirales|f__Sedoreoviridae|g__Rotavirus|s__Rotavirus_A__clade_3	No	Yes	na
GCA_002639775.1	KC175270.1	2679	No	NA	1	1	0	Low-quality	Genome-fragment	15.07	AAI-based (high-confidence)	0	1		k__Viruses|p__Duplornaviricota|c__Resentoviricetes|o__Reovirales|f__Sedoreoviridae|g__Rotavirus|s__Rotavirus_A	k__Viruses|p__Duplornaviricota|c__Resentoviricetes|o__Reovirales|f__Sedoreoviridae|g__Rotavirus|s__Rotavirus_A__clade_3	No	Yes	na
GCA_002639775.1	KC175271.1	2588	No	NA	1	1	0	Low-quality	Genome-fragment	14.3	AAI-based (high-confidence)	0	1		k__Viruses|p__Duplornaviricota|c__Resentoviricetes|o__Reovirales|f__Sedoreoviridae|g__Rotavirus|s__Rotavirus_A	k__Viruses|p__Duplornaviricota|c__Resentoviricetes|o__Reovirales|f__Sedoreoviridae|g__Rotavirus|s__Rotavirus_A__clade_3	No	Yes	na
GCA_002639775.1	KC175272.1	2352	No	NA	1	1	0	Low-quality	Genome-fragment	12.94	AAI-based (high-confidence)	0	1		k__Viruses|p__Duplornaviricota|c__Resentoviricetes|o__Reovirales|f__Sedoreoviridae|g__Rotavirus|s__Rotavirus_A	k__Viruses|p__Duplornaviricota|c__Resentoviricetes|o__Reovirales|f__Sedoreoviridae|g__Rotavirus|s__Rotavirus_A__clade_3	No	Yes	na
GCA_002639775.1	KC175264.1	1547	No	NA	1	1	0	Low-quality	Genome-fragment	9.08	AAI-based (high-confidence)	0	1		k__Viruses|p__Duplornaviricota|c__Resentoviricetes|o__Reovirales|f__Sedoreoviridae|g__Rotavirus|s__Rotavirus_A	k__Viruses|p__Duplornaviricota|c__Resentoviricetes|o__Reovirales|f__Sedoreoviridae|g__Rotavirus|s__Rotavirus_A__clade_3	No	Yes	na
GCA_002639775.1	KC175273.1	1311	No	NA	1	1	0	Low-quality	Genome-fragment	7.58	AAI-based (high-confidence)	0	1		k__Viruses|p__Duplornaviricota|c__Resentoviricetes|o__Reovirales|f__Sedoreoviridae|g__Rotavirus|s__Rotavirus_A	k__Viruses|p__Duplornaviricota|c__Resentoviricetes|o__Reovirales|f__Sedoreoviridae|g__Rotavirus|s__Rotavirus_A__clade_3	No	Yes	na
GCA_002639775.1	KC175266.1	1057	No	NA	1	1	0	Low-quality	Genome-fragment	6.2	AAI-based (high-confidence)	0	1		k__Viruses|p__Duplornaviricota|c__Resentoviricetes|o__Reovirales|f__Sedoreoviridae|g__Rotavirus|s__Rotavirus_A	k__Viruses|p__Duplornaviricota|c__Resentoviricetes|o__Reovirales|f__Sedoreoviridae|g__Rotavirus|s__Rotavirus_A__clade_3	No	Yes	na
GCA_002639775.1	KC175265.1	1019	No	NA	1	1	0	Low-quality	Genome-fragment	5.98	AAI-based (high-confidence)	0	1		k__Viruses|p__Duplornaviricota|c__Resentoviricetes|o__Reovirales|f__Sedoreoviridae|g__Rotavirus|s__Rotavirus_A	k__Viruses|p__Duplornaviricota|c__Resentoviricetes|o__Reovirales|f__Sedoreoviridae|g__Rotavirus|s__Rotavirus_A__clade_3	No	Yes	na
GCA_002639775.1	KC175274.1	1033	No	NA	1	1	0	Low-quality	Genome-fragment	6.06	AAI-based (high-confidence)	0	1		k__Viruses|p__Duplornaviricota|c__Resentoviricetes|o__Reovirales|f__Sedoreoviridae|g__Rotavirus|s__Rotavirus_A	k__Viruses|p__Duplornaviricota|c__Resentoviricetes|o__Reovirales|f__Sedoreoviridae|g__Rotavirus|s__Rotavirus_A__clade_3	No	Yes	na
GCA_002639775.1	KC175267.1	698	No	NA	1	1	0	Low-quality	Genome-fragment	4.07	AAI-based (high-confidence)	0	1		k__Viruses|p__Duplornaviricota|c__Resentoviricetes|o__Reovirales|f__Sedoreoviridae|g__Rotavirus|s__Rotavirus_A	k__Viruses|p__Duplornaviricota|c__Resentoviricetes|o__Reovirales|f__Sedoreoviridae|g__Rotavirus|s__Rotavirus_A__clade_3	No	Yes	na
GCA_002639775.1	KC175268.1	621	No	NA	1	1	0	Low-quality	Genome-fragment	3.64	AAI-based (high-confidence)	0	1		k__Viruses|p__Duplornaviricota|c__Resentoviricetes|o__Reovirales|f__Sedoreoviridae|g__Rotavirus|s__Rotavirus_A	k__Viruses|p__Duplornaviricota|c__Resentoviricetes|o__Reovirales|f__Sedoreoviridae|g__Rotavirus|s__Rotavirus_A__clade_3	No	Yes	na
GCA_002677655.1	KU360838.1	653	No	NA	1	1	0	Low-quality	Genome-fragment	6.29	AAI-based (high-confidence)	0	1		k__Viruses|p__Duplornaviricota|c__Resentoviricetes|o__Reovirales|f__Sedoreoviridae|g__Rotavirus|s__Rotavirus_A	k__Viruses|p__Duplornaviricota|c__Resentoviricetes|o__Reovirales|f__Sedoreoviridae|g__Rotavirus|s__Rotavirus_A__clade_4	No	Yes	na
GCA_002677655.1	KU360861.1	678	No	NA	1	0	0	Low-quality	Genome-fragment	6.37	AAI-based (high-confidence)	0	1	no viral genes detected	k__Viruses|p__Duplornaviricota|c__Resentoviricetes|o__Reovirales|f__Sedoreoviridae|g__Rotavirus|s__Rotavirus_A	k__Viruses|p__Duplornaviricota|c__Resentoviricetes|o__Reovirales|f__Sedoreoviridae|g__Rotavirus|s__Rotavirus_A__clade_4	No	Yes	na
GCA_002677655.1	KU360884.1	680	No	NA	1	1	0	Low-quality	Genome-fragment	6.15	AAI-based (high-confidence)	0	1		k__Viruses|p__Duplornaviricota|c__Resentoviricetes|o__Reovirales|f__Sedoreoviridae|g__Rotavirus|s__Rotavirus_A	k__Viruses|p__Duplornaviricota|c__Resentoviricetes|o__Reovirales|f__Sedoreoviridae|g__Rotavirus|s__Rotavirus_A__clade_4	No	Yes	na
GCA_002677655.1	KU360918.1	879	No	NA	1	1	0	Low-quality	Genome-fragment	7.69	AAI-based (high-confidence)	0	1		k__Viruses|p__Duplornaviricota|c__Resentoviricetes|o__Reovirales|f__Sedoreoviridae|g__Rotavirus|s__Rotavirus_A	k__Viruses|p__Duplornaviricota|c__Resentoviricetes|o__Reovirales|f__Sedoreoviridae|g__Rotavirus|s__Rotavirus_A__clade_4	No	Yes	na
GCA_002677655.1	KU360959.1	1441	No	NA	1	1	0	Low-quality	Genome-fragment	8.44	AAI-based (high-confidence)	0	1		k__Viruses|p__Duplornaviricota|c__Resentoviricetes|o__Reovirales|f__Sedoreoviridae|g__Rotavirus|s__Rotavirus_A	k__Viruses|p__Duplornaviricota|c__Resentoviricetes|o__Reovirales|f__Sedoreoviridae|g__Rotavirus|s__Rotavirus_A__clade_4	No	Yes	na
GCA_002677655.1	KU360924.1	375	No	NA	1	1	0	Low-quality	Genome-fragment	2.93	AAI-based (high-confidence)	0	1		k__Viruses|p__Duplornaviricota|c__Resentoviricetes|o__Reovirales|f__Sedoreoviridae|g__Rotavirus|s__Rotavirus_A	k__Viruses|p__Duplornaviricota|c__Resentoviricetes|o__Reovirales|f__Sedoreoviridae|g__Rotavirus|s__Rotavirus_A__clade_4	No	Yes	na
GCA_002677655.1	KU360999.1	993	No	NA	1	1	0	Low-quality	Genome-fragment	5.82	AAI-based (high-confidence)	0	1		k__Viruses|p__Duplornaviricota|c__Resentoviricetes|o__Reovirales|f__Sedoreoviridae|g__Rotavirus|s__Rotavirus_A	k__Viruses|p__Duplornaviricota|c__Resentoviricetes|o__Reovirales|f__Sedoreoviridae|g__Rotavirus|s__Rotavirus_A__clade_4	No	Yes	na
GCA_002677655.1	KU360976.1	1018	No	NA	1	1	0	Low-quality	Genome-fragment	5.98	AAI-based (high-confidence)	0	1		k__Viruses|p__Duplornaviricota|c__Resentoviricetes|o__Reovirales|f__Sedoreoviridae|g__Rotavirus|s__Rotavirus_A	k__Viruses|p__Duplornaviricota|c__Resentoviricetes|o__Reovirales|f__Sedoreoviridae|g__Rotavirus|s__Rotavirus_A__clade_4	No	Yes	na
GCA_002677655.1	KU360942.1	979	No	NA	1	1	0	Low-quality	Genome-fragment	5.75	AAI-based (high-confidence)	0	1		k__Viruses|p__Duplornaviricota|c__Resentoviricetes|o__Reovirales|f__Sedoreoviridae|g__Rotavirus|s__Rotavirus_A	k__Viruses|p__Duplornaviricota|c__Resentoviricetes|o__Reovirales|f__Sedoreoviridae|g__Rotavirus|s__Rotavirus_A__clade_4	No	Yes	na
GCA_002677655.1	KU361022.1	703	No	NA	1	1	0	Low-quality	Genome-fragment	4.12	AAI-based (high-confidence)	0	1		k__Viruses|p__Duplornaviricota|c__Resentoviricetes|o__Reovirales|f__Sedoreoviridae|g__Rotavirus|s__Rotavirus_A	k__Viruses|p__Duplornaviricota|c__Resentoviricetes|o__Reovirales|f__Sedoreoviridae|g__Rotavirus|s__Rotavirus_A__clade_4	No	Yes	na
GCA_002677655.1	KU361045.1	664	No	NA	1	1	0	Low-quality	Genome-fragment	3.9	AAI-based (high-confidence)	0	1		k__Viruses|p__Duplornaviricota|c__Resentoviricetes|o__Reovirales|f__Sedoreoviridae|g__Rotavirus|s__Rotavirus_A	k__Viruses|p__Duplornaviricota|c__Resentoviricetes|o__Reovirales|f__Sedoreoviridae|g__Rotavirus|s__Rotavirus_A__clade_4	No	Yes	na
GCA_004082335.1	AY099497.1	1762	No	NA	3	2	0	High-quality	High-quality	99.54	AAI-based (high-confidence)	0	1		k__Viruses|p__Cressdnaviricota|c__Arfiviricetes|o__Cirlivirales|f__Circoviridae|g__Circovirus|s__Porcine_circovirus_2	k__Viruses|p__Cressdnaviricota|c__Arfiviricetes|o__Cirlivirales|f__Circoviridae|g__Circovirus|s__Porcine_circovirus_2__clade_0	No	Yes	na
GCA_002661375.1	AB975653.1	3252	No	NA	1	1	0	Low-quality	Genome-fragment	18.04	AAI-based (high-confidence)	0	1		k__Viruses|p__Duplornaviricota|c__Resentoviricetes|o__Reovirales|f__Sedoreoviridae|g__Rotavirus|s__Rotavirus_A	k__Viruses|p__Duplornaviricota|c__Resentoviricetes|o__Reovirales|f__Sedoreoviridae|g__Rotavirus|s__Rotavirus_A__clade_5	No	Yes	na
GCA_002661375.1	AB975703.1	2577	No	NA	1	1	0	Low-quality	Genome-fragment	14.49	AAI-based (high-confidence)	0	1		k__Viruses|p__Duplornaviricota|c__Resentoviricetes|o__Reovirales|f__Sedoreoviridae|g__Rotavirus|s__Rotavirus_A	k__Viruses|p__Duplornaviricota|c__Resentoviricetes|o__Reovirales|f__Sedoreoviridae|g__Rotavirus|s__Rotavirus_A__clade_5	No	Yes	na
GCA_002661375.1	AB975753.1	2481	No	NA	1	1	0	Low-quality	Genome-fragment	13.71	AAI-based (high-confidence)	0	1		k__Viruses|p__Duplornaviricota|c__Resentoviricetes|o__Reovirales|f__Sedoreoviridae|g__Rotavirus|s__Rotavirus_A	k__Viruses|p__Duplornaviricota|c__Resentoviricetes|o__Reovirales|f__Sedoreoviridae|g__Rotavirus|s__Rotavirus_A__clade_5	No	Yes	na
GCA_002661375.1	AB975549.1	2313	No	NA	1	1	0	Low-quality	Genome-fragment	12.73	AAI-based (high-confidence)	0	1		k__Viruses|p__Duplornaviricota|c__Resentoviricetes|o__Reovirales|f__Sedoreoviridae|g__Rotavirus|s__Rotavirus_A	k__Viruses|p__Duplornaviricota|c__Resentoviricetes|o__Reovirales|f__Sedoreoviridae|g__Rotavirus|s__Rotavirus_A__clade_5	No	Yes	na
GCA_002661375.1	AB975803.1	1437	No	NA	1	1	0	Low-quality	Genome-fragment	8.39	AAI-based (high-confidence)	0	1		k__Viruses|p__Duplornaviricota|c__Resentoviricetes|o__Reovirales|f__Sedoreoviridae|g__Rotavirus|s__Rotavirus_A	k__Viruses|p__Duplornaviricota|c__Resentoviricetes|o__Reovirales|f__Sedoreoviridae|g__Rotavirus|s__Rotavirus_A__clade_5	No	Yes	na
GCA_002661375.1	AB975603.1	1235	No	NA	1	1	0	Low-quality	Genome-fragment	7.14	AAI-based (high-confidence)	0	1		k__Viruses|p__Duplornaviricota|c__Resentoviricetes|o__Reovirales|f__Sedoreoviridae|g__Rotavirus|s__Rotavirus_A	k__Viruses|p__Duplornaviricota|c__Resentoviricetes|o__Reovirales|f__Sedoreoviridae|g__Rotavirus|s__Rotavirus_A__clade_5	No	Yes	na
GCA_002661375.1	AB975903.1	953	No	NA	1	1	0	Low-quality	Genome-fragment	5.57	AAI-based (high-confidence)	0	1		k__Viruses|p__Duplornaviricota|c__Resentoviricetes|o__Reovirales|f__Sedoreoviridae|g__Rotavirus|s__Rotavirus_A	k__Viruses|p__Duplornaviricota|c__Resentoviricetes|o__Reovirales|f__Sedoreoviridae|g__Rotavirus|s__Rotavirus_A__clade_5	No	Yes	na
GCA_002661375.1	AB975853.1	942	No	NA	1	1	0	Low-quality	Genome-fragment	5.52	AAI-based (high-confidence)	0	1		k__Viruses|p__Duplornaviricota|c__Resentoviricetes|o__Reovirales|f__Sedoreoviridae|g__Rotavirus|s__Rotavirus_A	k__Viruses|p__Duplornaviricota|c__Resentoviricetes|o__Reovirales|f__Sedoreoviridae|g__Rotavirus|s__Rotavirus_A__clade_5	No	Yes	na
GCA_002661375.1	AB975443.1	948	No	NA	1	1	0	Low-quality	Genome-fragment	5.56	AAI-based (high-confidence)	0	1		k__Viruses|p__Duplornaviricota|c__Resentoviricetes|o__Reovirales|f__Sedoreoviridae|g__Rotavirus|s__Rotavirus_A	k__Viruses|p__Duplornaviricota|c__Resentoviricetes|o__Reovirales|f__Sedoreoviridae|g__Rotavirus|s__Rotavirus_A__clade_5	No	Yes	na
GCA_002661375.1	AB975953.1	695	No	NA	1	1	0	Low-quality	Genome-fragment	4.05	AAI-based (high-confidence)	0	1		k__Viruses|p__Duplornaviricota|c__Resentoviricetes|o__Reovirales|f__Sedoreoviridae|g__Rotavirus|s__Rotavirus_A	k__Viruses|p__Duplornaviricota|c__Resentoviricetes|o__Reovirales|f__Sedoreoviridae|g__Rotavirus|s__Rotavirus_A__clade_5	No	Yes	na
GCA_002661375.1	AB976003.1	773	No	NA	1	1	0	Low-quality	Genome-fragment	4.51	AAI-based (high-confidence)	0	1		k__Viruses|p__Duplornaviricota|c__Resentoviricetes|o__Reovirales|f__Sedoreoviridae|g__Rotavirus|s__Rotavirus_A	k__Viruses|p__Duplornaviricota|c__Resentoviricetes|o__Reovirales|f__Sedoreoviridae|g__Rotavirus|s__Rotavirus_A__clade_5	No	Yes	na
GCA_002637615.1	KJ919336.1	3267	No	NA	1	1	0	Low-quality	Genome-fragment	18.13	AAI-based (high-confidence)	0	1		k__Viruses|p__Duplornaviricota|c__Resentoviricetes|o__Reovirales|f__Sedoreoviridae|g__Rotavirus|s__Rotavirus_A	k__Viruses|p__Duplornaviricota|c__Resentoviricetes|o__Reovirales|f__Sedoreoviridae|g__Rotavirus|s__Rotavirus_A__clade_0	No	Yes	na
GCA_002637615.1	KJ919444.1	2691	No	NA	1	1	0	Low-quality	Genome-fragment	15.16	AAI-based (high-confidence)	0	1		k__Viruses|p__Duplornaviricota|c__Resentoviricetes|o__Reovirales|f__Sedoreoviridae|g__Rotavirus|s__Rotavirus_A	k__Viruses|p__Duplornaviricota|c__Resentoviricetes|o__Reovirales|f__Sedoreoviridae|g__Rotavirus|s__Rotavirus_A__clade_0	No	Yes	na
GCA_002637615.1	KJ919549.1	2508	No	NA	1	1	0	Low-quality	Genome-fragment	13.86	AAI-based (high-confidence)	0	1		k__Viruses|p__Duplornaviricota|c__Resentoviricetes|o__Reovirales|f__Sedoreoviridae|g__Rotavirus|s__Rotavirus_A	k__Viruses|p__Duplornaviricota|c__Resentoviricetes|o__Reovirales|f__Sedoreoviridae|g__Rotavirus|s__Rotavirus_A__clade_0	No	Yes	na
GCA_002637615.1	KJ919654.1	2328	No	NA	1	1	0	Low-quality	Genome-fragment	12.82	AAI-based (high-confidence)	0	1		k__Viruses|p__Duplornaviricota|c__Resentoviricetes|o__Reovirales|f__Sedoreoviridae|g__Rotavirus|s__Rotavirus_A	k__Viruses|p__Duplornaviricota|c__Resentoviricetes|o__Reovirales|f__Sedoreoviridae|g__Rotavirus|s__Rotavirus_A__clade_0	No	Yes	na
GCA_002637615.1	KJ918814.1	1461	No	NA	1	1	0	Low-quality	Genome-fragment	8.56	AAI-based (high-confidence)	0	1		k__Viruses|p__Duplornaviricota|c__Resentoviricetes|o__Reovirales|f__Sedoreoviridae|g__Rotavirus|s__Rotavirus_A	k__Viruses|p__Duplornaviricota|c__Resentoviricetes|o__Reovirales|f__Sedoreoviridae|g__Rotavirus|s__Rotavirus_A__clade_0	No	Yes	na
GCA_002637615.1	KJ919759.1	1194	No	NA	1	1	0	Low-quality	Genome-fragment	6.91	AAI-based (high-confidence)	0	1		k__Viruses|p__Duplornaviricota|c__Resentoviricetes|o__Reovirales|f__Sedoreoviridae|g__Rotavirus|s__Rotavirus_A	k__Viruses|p__Duplornaviricota|c__Resentoviricetes|o__Reovirales|f__Sedoreoviridae|g__Rotavirus|s__Rotavirus_A__clade_0	No	Yes	na
GCA_002637615.1	KJ919024.1	933	No	NA	1	1	0	Low-quality	Genome-fragment	5.47	AAI-based (high-confidence)	0	1		k__Viruses|p__Duplornaviricota|c__Resentoviricetes|o__Reovirales|f__Sedoreoviridae|g__Rotavirus|s__Rotavirus_A	k__Viruses|p__Duplornaviricota|c__Resentoviricetes|o__Reovirales|f__Sedoreoviridae|g__Rotavirus|s__Rotavirus_A__clade_0	No	Yes	na
GCA_002637615.1	KJ918919.1	954	No	NA	1	1	0	Low-quality	Genome-fragment	5.6	AAI-based (high-confidence)	0	1		k__Viruses|p__Duplornaviricota|c__Resentoviricetes|o__Reovirales|f__Sedoreoviridae|g__Rotavirus|s__Rotavirus_A	k__Viruses|p__Duplornaviricota|c__Resentoviricetes|o__Reovirales|f__Sedoreoviridae|g__Rotavirus|s__Rotavirus_A__clade_0	No	Yes	na
GCA_002637615.1	KJ919863.1	981	No	NA	1	1	0	Low-quality	Genome-fragment	5.76	AAI-based (high-confidence)	0	1		k__Viruses|p__Duplornaviricota|c__Resentoviricetes|o__Reovirales|f__Sedoreoviridae|g__Rotavirus|s__Rotavirus_A	k__Viruses|p__Duplornaviricota|c__Resentoviricetes|o__Reovirales|f__Sedoreoviridae|g__Rotavirus|s__Rotavirus_A__clade_0	No	Yes	na
GCA_002637615.1	KJ919129.1	528	No	NA	1	1	0	Low-quality	Genome-fragment	3.09	AAI-based (high-confidence)	0	1		k__Viruses|p__Duplornaviricota|c__Resentoviricetes|o__Reovirales|f__Sedoreoviridae|g__Rotavirus|s__Rotavirus_A	k__Viruses|p__Duplornaviricota|c__Resentoviricetes|o__Reovirales|f__Sedoreoviridae|g__Rotavirus|s__Rotavirus_A__clade_0	No	Yes	na
GCA_002637615.1	KJ919234.1	594	No	NA	1	1	0	Low-quality	Genome-fragment	3.49	AAI-based (high-confidence)	0	1		k__Viruses|p__Duplornaviricota|c__Resentoviricetes|o__Reovirales|f__Sedoreoviridae|g__Rotavirus|s__Rotavirus_A	k__Viruses|p__Duplornaviricota|c__Resentoviricetes|o__Reovirales|f__Sedoreoviridae|g__Rotavirus|s__Rotavirus_A__clade_0	No	Yes	na
GCA_026803265.1	OP890393.1	195591	No	NA	192	164	0	High-quality	High-quality	92.97	AAI-based (high-confidence)	0	1.03		k__Viruses|p__Nucleocytoviricota|c__Pokkesviricetes|o__Chitovirales|f__Poxviridae|g__Orthopoxvirus|s__Monkeypox_virus	k__Viruses|p__Nucleocytoviricota|c__Pokkesviricetes|o__Chitovirales|f__Poxviridae|g__Orthopoxvirus|s__Monkeypox_virus	No	No	na
GCA_006434535.1	KP896482.1	34731	No	NA	42	33	0	Complete	High-quality	100	ITR (high-confidence)	0	1		k__Viruses|p__Preplasmiviricota|c__Tectiliviricetes|o__Rowavirales|f__Adenoviridae|g__Mastadenovirus|s__Human_mastadenovirus_B	k__Viruses|p__Preplasmiviricota|c__Tectiliviricetes|o__Rowavirales|f__Adenoviridae|g__Mastadenovirus|s__Human_mastadenovirus_B__clade_1	No	Yes	na
GCA_026410995.1	OP881935.1	191827	No	NA	169	142	0	High-quality	High-quality	91.33	AAI-based (high-confidence)	0	1.02		k__Viruses|p__Nucleocytoviricota|c__Pokkesviricetes|o__Chitovirales|f__Poxviridae|g__Orthopoxvirus|s__Monkeypox_virus	k__Viruses|p__Nucleocytoviricota|c__Pokkesviricetes|o__Chitovirales|f__Poxviridae|g__Orthopoxvirus|s__Monkeypox_virus	No	No	na
GCA_000924795.1	FJ824737.1	9409	No	NA	5	4	0	High-quality	High-quality	100	AAI-based (high-confidence)	0	1		k__Viruses|p__Kitrinoviricota|c__Alsuviricetes|o__Tymovirales|f__Betaflexiviridae|g__Foveavirus|s__Asian_prunus_virus_1	k__Viruses|p__Kitrinoviricota|c__Alsuviricetes|o__Tymovirales|f__Betaflexiviridae|g__Foveavirus|s__Asian_prunus_virus_1	No	No	na
GCA_004094275.1	EF989713.1	1767	No	NA	2	2	0	High-quality	High-quality	99.92	AAI-based (high-confidence)	0	1		k__Viruses|p__Cressdnaviricota|c__Arfiviricetes|o__Cirlivirales|f__Circoviridae|g__Circovirus|s__Porcine_circovirus_2	k__Viruses|p__Cressdnaviricota|c__Arfiviricetes|o__Cirlivirales|f__Circoviridae|g__Circovirus|s__Porcine_circovirus_2__clade_0	No	Yes	na
GCA_002664475.1	JF490193.1	3269	No	NA	1	1	0	Low-quality	Genome-fragment	18.15	AAI-based (high-confidence)	0	1		k__Viruses|p__Duplornaviricota|c__Resentoviricetes|o__Reovirales|f__Sedoreoviridae|g__Rotavirus|s__Rotavirus_A	k__Viruses|p__Duplornaviricota|c__Resentoviricetes|o__Reovirales|f__Sedoreoviridae|g__Rotavirus|s__Rotavirus_A__clade_0	No	Yes	na
GCA_002664475.1	JF490203.1	2700	No	NA	1	1	0	Low-quality	Genome-fragment	15.22	AAI-based (high-confidence)	0	1		k__Viruses|p__Duplornaviricota|c__Resentoviricetes|o__Reovirales|f__Sedoreoviridae|g__Rotavirus|s__Rotavirus_A	k__Viruses|p__Duplornaviricota|c__Resentoviricetes|o__Reovirales|f__Sedoreoviridae|g__Rotavirus|s__Rotavirus_A__clade_0	No	Yes	na
GCA_002664475.1	JF490202.1	2530	No	NA	1	1	0	Low-quality	Genome-fragment	13.99	AAI-based (high-confidence)	0	1		k__Viruses|p__Duplornaviricota|c__Resentoviricetes|o__Reovirales|f__Sedoreoviridae|g__Rotavirus|s__Rotavirus_A	k__Viruses|p__Duplornaviricota|c__Resentoviricetes|o__Reovirales|f__Sedoreoviridae|g__Rotavirus|s__Rotavirus_A__clade_0	No	Yes	na
GCA_002664475.1	JF490201.1	2335	No	NA	1	1	0	Low-quality	Genome-fragment	12.85	AAI-based (high-confidence)	0	1		k__Viruses|p__Duplornaviricota|c__Resentoviricetes|o__Reovirales|f__Sedoreoviridae|g__Rotavirus|s__Rotavirus_A	k__Viruses|p__Duplornaviricota|c__Resentoviricetes|o__Reovirales|f__Sedoreoviridae|g__Rotavirus|s__Rotavirus_A__clade_0	No	Yes	na
GCA_002664475.1	JF490195.1	1519	No	NA	1	1	0	Low-quality	Genome-fragment	8.93	AAI-based (high-confidence)	0	1		k__Viruses|p__Duplornaviricota|c__Resentoviricetes|o__Reovirales|f__Sedoreoviridae|g__Rotavirus|s__Rotavirus_A	k__Viruses|p__Duplornaviricota|c__Resentoviricetes|o__Reovirales|f__Sedoreoviridae|g__Rotavirus|s__Rotavirus_A__clade_0	No	Yes	na
GCA_002664475.1	JF490200.1	1320	No	NA	1	1	0	Low-quality	Genome-fragment	7.64	AAI-based (high-confidence)	0	1		k__Viruses|p__Duplornaviricota|c__Resentoviricetes|o__Reovirales|f__Sedoreoviridae|g__Rotavirus|s__Rotavirus_A	k__Viruses|p__Duplornaviricota|c__Resentoviricetes|o__Reovirales|f__Sedoreoviridae|g__Rotavirus|s__Rotavirus_A__clade_0	No	Yes	na
GCA_002664475.1	JF490199.1	1015	No	NA	1	1	0	Low-quality	Genome-fragment	5.95	AAI-based (high-confidence)	0	1		k__Viruses|p__Duplornaviricota|c__Resentoviricetes|o__Reovirales|f__Sedoreoviridae|g__Rotavirus|s__Rotavirus_A	k__Viruses|p__Duplornaviricota|c__Resentoviricetes|o__Reovirales|f__Sedoreoviridae|g__Rotavirus|s__Rotavirus_A__clade_0	No	Yes	na
GCA_002664475.1	JF490194.1	1023	No	NA	1	1	0	Low-quality	Genome-fragment	6.01	AAI-based (high-confidence)	0	1		k__Viruses|p__Duplornaviricota|c__Resentoviricetes|o__Reovirales|f__Sedoreoviridae|g__Rotavirus|s__Rotavirus_A	k__Viruses|p__Duplornaviricota|c__Resentoviricetes|o__Reovirales|f__Sedoreoviridae|g__Rotavirus|s__Rotavirus_A__clade_0	No	Yes	na
GCA_002664475.1	JF490198.1	1011	No	NA	1	1	0	Low-quality	Genome-fragment	5.93	AAI-based (high-confidence)	0	1		k__Viruses|p__Duplornaviricota|c__Resentoviricetes|o__Reovirales|f__Sedoreoviridae|g__Rotavirus|s__Rotavirus_A	k__Viruses|p__Duplornaviricota|c__Resentoviricetes|o__Reovirales|f__Sedoreoviridae|g__Rotavirus|s__Rotavirus_A__clade_0	No	Yes	na
GCA_002664475.1	JF490197.1	706	No	NA	1	1	0	Low-quality	Genome-fragment	4.14	AAI-based (high-confidence)	0	1		k__Viruses|p__Duplornaviricota|c__Resentoviricetes|o__Reovirales|f__Sedoreoviridae|g__Rotavirus|s__Rotavirus_A	k__Viruses|p__Duplornaviricota|c__Resentoviricetes|o__Reovirales|f__Sedoreoviridae|g__Rotavirus|s__Rotavirus_A__clade_0	No	Yes	na
GCA_002664475.1	JF490196.1	631	No	NA	1	1	0	Low-quality	Genome-fragment	3.71	AAI-based (high-confidence)	0	1		k__Viruses|p__Duplornaviricota|c__Resentoviricetes|o__Reovirales|f__Sedoreoviridae|g__Rotavirus|s__Rotavirus_A	k__Viruses|p__Duplornaviricota|c__Resentoviricetes|o__Reovirales|f__Sedoreoviridae|g__Rotavirus|s__Rotavirus_A__clade_0	No	Yes	na
GCA_003972325.1	AY585228.1	30741	No	NA	9	7	0	High-quality	High-quality	98.98	AAI-based (high-confidence)	0	1		k__Viruses|p__Pisuviricota|c__Pisoniviricetes|o__Nidovirales|f__Coronaviridae|g__Betacoronavirus|s__Betacoronavirus_1	k__Viruses|p__Pisuviricota|c__Pisoniviricetes|o__Nidovirales|f__Coronaviridae|g__Betacoronavirus|s__Betacoronavirus_1	No	No	na
GCA_025755965.1	OP615330.1	190629	No	NA	193	162	0	High-quality	High-quality	90.68	AAI-based (high-confidence)	0	1		k__Viruses|p__Nucleocytoviricota|c__Pokkesviricetes|o__Chitovirales|f__Poxviridae|g__Orthopoxvirus|s__Monkeypox_virus	k__Viruses|p__Nucleocytoviricota|c__Pokkesviricetes|o__Chitovirales|f__Poxviridae|g__Orthopoxvirus|s__Monkeypox_virus	No	No	na
GCA_024233365.1	ON959155.1	197139	No	NA	199	168	0	Complete	High-quality	100	ITR (high-confidence)	0	1.04		k__Viruses|p__Nucleocytoviricota|c__Pokkesviricetes|o__Chitovirales|f__Poxviridae|g__Orthopoxvirus|s__Monkeypox_virus	k__Viruses|p__Nucleocytoviricota|c__Pokkesviricetes|o__Chitovirales|f__Poxviridae|g__Orthopoxvirus|s__Monkeypox_virus	No	No	na
GCA_000843565.1	AB085793.1	2739	No	NA	5	4	0	Medium-quality	Genome-fragment	77.61	AAI-based (high-confidence)	0	1		k__Viruses|p__Cressdnaviricota|c__Repensiviricetes|o__Geplafuvirales|f__Geminiviridae|g__Begomovirus|s__Squash_leaf_curl_Philippines_virus	k__Viruses|p__Cressdnaviricota|c__Repensiviricetes|o__Geplafuvirales|f__Geminiviridae|g__Begomovirus|s__Squash_leaf_curl_Philippines_virus	No	No	na
GCA_000843565.1	AB085794.1	2705	No	NA	2	2	0	Low-quality	Genome-fragment	49.52	AAI-based (high-confidence)	0	1		k__Viruses|p__Cressdnaviricota|c__Repensiviricetes|o__Geplafuvirales|f__Geminiviridae|g__Begomovirus|s__Squash_leaf_curl_Philippines_virus	k__Viruses|p__Cressdnaviricota|c__Repensiviricetes|o__Geplafuvirales|f__Geminiviridae|g__Begomovirus|s__Squash_leaf_curl_Philippines_virus	No	No	na
GCA_007998815.1	MK959615.1	104245	No	NA	94	44	0	Medium-quality	Genome-fragment	89.86	AAI-based (high-confidence)	0	1.02		k__Viruses|p__Nucleocytoviricota|c__Megaviricetes|o__Pimascovirales|f__Iridoviridae|g__Ranavirus|s__Frog_virus_3	k__Viruses|p__Nucleocytoviricota|c__Megaviricetes|o__Pimascovirales|f__Iridoviridae|g__Ranavirus|s__Frog_virus_3	No	No	na
GCA_006416575.1	MG923581.1	34522	No	NA	35	30	0	High-quality	High-quality	97.91	AAI-based (high-confidence)	0	1		k__Viruses|p__Preplasmiviricota|c__Tectiliviricetes|o__Rowavirales|f__Adenoviridae|g__Mastadenovirus|s__Human_mastadenovirus_B	k__Viruses|p__Preplasmiviricota|c__Tectiliviricetes|o__Rowavirales|f__Adenoviridae|g__Mastadenovirus|s__Human_mastadenovirus_B__clade_0	No	Yes	na
GCA_900197425.1	LT898414.1	28026	No	NA	7	6	0	High-quality	High-quality	100	AAI-based (high-confidence)	0	1		k__Viruses|p__Pisuviricota|c__Pisoniviricetes|o__Nidovirales|f__Coronaviridae|g__Alphacoronavirus|s__Porcine_epidemic_diarrhea_virus	k__Viruses|p__Pisuviricota|c__Pisoniviricetes|o__Nidovirales|f__Coronaviridae|g__Alphacoronavirus|s__Porcine_epidemic_diarrhea_virus	No	No	na
GCA_004043235.1	KY924475.1	2000	No	NA	2	2	0	High-quality	High-quality	100	AAI-based (high-confidence)	0	1		k__Viruses|p__Cressdnaviricota|c__Arfiviricetes|o__Cirlivirales|f__Circoviridae|g__Circovirus|s__Porcine_circovirus_3	k__Viruses|p__Cressdnaviricota|c__Arfiviricetes|o__Cirlivirales|f__Circoviridae|g__Circovirus|s__Porcine_circovirus_3__clade_0	No	Yes	na
GCA_004067055.1	KC514987.1	1767	No	NA	2	2	0	High-quality	High-quality	99.77	AAI-based (high-confidence)	0	1		k__Viruses|p__Cressdnaviricota|c__Arfiviricetes|o__Cirlivirales|f__Circoviridae|g__Circovirus|s__Porcine_circovirus_2	k__Viruses|p__Cressdnaviricota|c__Arfiviricetes|o__Cirlivirales|f__Circoviridae|g__Circovirus|s__Porcine_circovirus_2__clade_0	No	Yes	na
GCA_004041435.1	MF769806.1	2000	No	NA	3	2	0	High-quality	High-quality	100	AAI-based (high-confidence)	0	1		k__Viruses|p__Cressdnaviricota|c__Arfiviricetes|o__Cirlivirales|f__Circoviridae|g__Circovirus|s__Porcine_circovirus	k__Viruses|p__Cressdnaviricota|c__Arfiviricetes|o__Cirlivirales|f__Circoviridae|g__Circovirus|s__Porcine_circovirus_3__clade_0	No	Yes	na
GCA_000986535.1	LN846467.1	2280	No	NA	1	1	0	Low-quality	Genome-fragment	16.87	AAI-based (high-confidence)	0	1		k__Viruses|p__Negarnaviricota|c__Insthoviricetes|o__Articulavirales|f__Orthomyxoviridae|g__Alphainfluenzavirus|s__Influenza_A_virus	k__Viruses|p__Negarnaviricota|c__Insthoviricetes|o__Articulavirales|f__Orthomyxoviridae|g__Alphainfluenzavirus|s__Influenza_A_virus__clade_0	No	Yes	na
GCA_000986535.1	LN846468.1	2274	No	NA	1	1	0	Low-quality	Genome-fragment	16.72	AAI-based (high-confidence)	0	1		k__Viruses|p__Negarnaviricota|c__Insthoviricetes|o__Articulavirales|f__Orthomyxoviridae|g__Alphainfluenzavirus|s__Influenza_A_virus	k__Viruses|p__Negarnaviricota|c__Insthoviricetes|o__Articulavirales|f__Orthomyxoviridae|g__Alphainfluenzavirus|s__Influenza_A_virus__clade_0	No	Yes	na
GCA_000986535.1	LN846469.1	2151	No	NA	1	1	0	Low-quality	Genome-fragment	15.92	AAI-based (high-confidence)	0	1		k__Viruses|p__Negarnaviricota|c__Insthoviricetes|o__Articulavirales|f__Orthomyxoviridae|g__Alphainfluenzavirus|s__Influenza_A_virus	k__Viruses|p__Negarnaviricota|c__Insthoviricetes|o__Articulavirales|f__Orthomyxoviridae|g__Alphainfluenzavirus|s__Influenza_A_virus__clade_0	No	Yes	na
GCA_000986535.1	LN846470.1	1701	No	NA	1	1	0	Low-quality	Genome-fragment	12.6	AAI-based (high-confidence)	0	1		k__Viruses|p__Negarnaviricota|c__Insthoviricetes|o__Articulavirales|f__Orthomyxoviridae|g__Alphainfluenzavirus|s__Influenza_A_virus	k__Viruses|p__Negarnaviricota|c__Insthoviricetes|o__Articulavirales|f__Orthomyxoviridae|g__Alphainfluenzavirus|s__Influenza_A_virus__clade_0	No	Yes	na
GCA_000986535.1	LN846471.1	1497	No	NA	1	1	0	Low-quality	Genome-fragment	11.08	AAI-based (high-confidence)	0	1		k__Viruses|p__Negarnaviricota|c__Insthoviricetes|o__Articulavirales|f__Orthomyxoviridae|g__Alphainfluenzavirus|s__Influenza_A_virus	k__Viruses|p__Negarnaviricota|c__Insthoviricetes|o__Articulavirales|f__Orthomyxoviridae|g__Alphainfluenzavirus|s__Influenza_A_virus__clade_0	No	Yes	na
GCA_000986535.1	LN846472.1	1410	No	NA	1	1	0	Low-quality	Genome-fragment	10.44	AAI-based (high-confidence)	0	1		k__Viruses|p__Negarnaviricota|c__Insthoviricetes|o__Articulavirales|f__Orthomyxoviridae|g__Alphainfluenzavirus|s__Influenza_A_virus	k__Viruses|p__Negarnaviricota|c__Insthoviricetes|o__Articulavirales|f__Orthomyxoviridae|g__Alphainfluenzavirus|s__Influenza_A_virus__clade_0	No	Yes	na
GCA_000986535.1	LN846473.1	982	No	NA	1	1	0	Low-quality	Genome-fragment	7.27	AAI-based (high-confidence)	0	1		k__Viruses|p__Negarnaviricota|c__Insthoviricetes|o__Articulavirales|f__Orthomyxoviridae|g__Alphainfluenzavirus|s__Influenza_A_virus	k__Viruses|p__Negarnaviricota|c__Insthoviricetes|o__Articulavirales|f__Orthomyxoviridae|g__Alphainfluenzavirus|s__Influenza_A_virus__clade_0	No	Yes	na
GCA_000986535.1	LN846474.1	838	No	NA	2	1	0	Low-quality	Genome-fragment	6.21	AAI-based (high-confidence)	0	1		k__Viruses|p__Negarnaviricota|c__Insthoviricetes|o__Articulavirales|f__Orthomyxoviridae|g__Alphainfluenzavirus|s__Influenza_A_virus	k__Viruses|p__Negarnaviricota|c__Insthoviricetes|o__Articulavirales|f__Orthomyxoviridae|g__Alphainfluenzavirus|s__Influenza_A_virus__clade_0	No	Yes	na
GCA_000886735.1	GQ365709.1	2166	No	NA	2	2	0	High-quality	High-quality	98.96	AAI-based (high-confidence)	0	1		k__Viruses|p__Cressdnaviricota|c__Repensiviricetes|o__Geplafuvirales|f__Genomoviridae|g__Gemycircularvirus|s__Gemycircularvirus_sclero1	k__Viruses|p__Cressdnaviricota|c__Repensiviricetes|o__Geplafuvirales|f__Genomoviridae|g__Gemycircularvirus|s__Gemycircularvirus_sclero1	No	No	na
GCA_018550745.1	BK013399.1	3739	No	NA	3	1	0	High-quality	High-quality	95.84	AAI-based (medium-confidence)	0	1		k__Viruses|p__Lenarviricota|c__Leviviricetes|o__Timlovirales|f__Steitzviridae|g__Gehrmavirus|s__Gehrmavirus_geocola	k__Viruses|p__Lenarviricota|c__Leviviricetes|o__Timlovirales|f__Steitzviridae|g__Gehrmavirus|s__Gehrmavirus_geocola	No	No	na
GCA_004090295.1	FJ644926.1	1767	No	NA	2	2	0	High-quality	High-quality	99.92	AAI-based (high-confidence)	0	1		k__Viruses|p__Cressdnaviricota|c__Arfiviricetes|o__Cirlivirales|f__Circoviridae|g__Circovirus|s__Porcine_circovirus_2	k__Viruses|p__Cressdnaviricota|c__Arfiviricetes|o__Cirlivirales|f__Circoviridae|g__Circovirus|s__Porcine_circovirus_2__clade_0	No	Yes	na
GCA_900474035.1	LS992260.1	171950	No	NA	81	57	0	High-quality	High-quality	100	AAI-based (high-confidence)	0	1		k__Viruses|p__Peploviricota|c__Herviviricetes|o__Herpesvirales|f__Herpesviridae|g__Lymphocryptovirus|s__Human_gammaherpesvirus_4	k__Viruses|p__Peploviricota|c__Herviviricetes|o__Herpesvirales|f__Herpesviridae|g__Lymphocryptovirus|s__Human_gammaherpesvirus_4	No	No	na
GCA_027939925.1	MH070340.1	135784	No	NA	93	67	0	High-quality	High-quality	99.09	AAI-based (high-confidence)	0	1.1		k__Viruses|p__Peploviricota|c__Herviviricetes|o__Herpesvirales|f__Herpesviridae|g__Varicellovirus|s__Felid_alphaherpesvirus_1	k__Viruses|p__Peploviricota|c__Herviviricetes|o__Herpesvirales|f__Herpesviridae|g__Varicellovirus|s__Felid_alphaherpesvirus_1	No	No	na
GCA_002146245.1	KM205021.1	11457	No	NA	6	5	0	High-quality	High-quality	99.31	AAI-based (high-confidence)	0	1		k__Viruses|p__Negarnaviricota|c__Monjiviricetes|o__Mononegavirales|f__Rhabdoviridae|g__Ledantevirus|s__Ledantevirus_keuraliba	k__Viruses|p__Negarnaviricota|c__Monjiviricetes|o__Mononegavirales|f__Rhabdoviridae|g__Ledantevirus|s__Ledantevirus_keuraliba	No	No	na
GCA_001551305.1	KT692938.1	10423	No	NA	1	1	0	High-quality	High-quality	100	AAI-based (high-confidence)	0	1		k__Viruses|p__Pisuviricota|c__Stelpaviricetes|o__Patatavirales|f__Potyviridae|g__Potyvirus|s__Iris_severe_mosaic_virus	k__Viruses|p__Pisuviricota|c__Stelpaviricetes|o__Patatavirales|f__Potyviridae|g__Potyvirus|s__Iris_severe_mosaic_virus	No	No	na
GCA_002668835.1	JQ926485.1	668	No	NA	1	1	0	Low-quality	Genome-fragment	6.43	AAI-based (high-confidence)	0	1		k__Viruses|p__Duplornaviricota|c__Resentoviricetes|o__Reovirales|f__Sedoreoviridae|g__Rotavirus|s__Rotavirus_A	k__Viruses|p__Duplornaviricota|c__Resentoviricetes|o__Reovirales|f__Sedoreoviridae|g__Rotavirus|s__Rotavirus_A__clade_4	No	Yes	na
GCA_002668835.1	JQ926500.1	669	No	NA	1	0	0	Low-quality	Genome-fragment	6.27	AAI-based (high-confidence)	0	1	no viral genes detected	k__Viruses|p__Duplornaviricota|c__Resentoviricetes|o__Reovirales|f__Sedoreoviridae|g__Rotavirus|s__Rotavirus_A	k__Viruses|p__Duplornaviricota|c__Resentoviricetes|o__Reovirales|f__Sedoreoviridae|g__Rotavirus|s__Rotavirus_A__clade_4	No	Yes	na
GCA_002668835.1	JQ926515.1	552	No	NA	1	1	0	Low-quality	Genome-fragment	4.97	AAI-based (high-confidence)	0	1		k__Viruses|p__Duplornaviricota|c__Resentoviricetes|o__Reovirales|f__Sedoreoviridae|g__Rotavirus|s__Rotavirus_A	k__Viruses|p__Duplornaviricota|c__Resentoviricetes|o__Reovirales|f__Sedoreoviridae|g__Rotavirus|s__Rotavirus_A__clade_4	No	Yes	na
GCA_002668835.1	JQ926470.1	831	No	NA	1	1	0	Low-quality	Genome-fragment	7.26	AAI-based (high-confidence)	0	1		k__Viruses|p__Duplornaviricota|c__Resentoviricetes|o__Reovirales|f__Sedoreoviridae|g__Rotavirus|s__Rotavirus_A	k__Viruses|p__Duplornaviricota|c__Resentoviricetes|o__Reovirales|f__Sedoreoviridae|g__Rotavirus|s__Rotavirus_A__clade_4	No	Yes	na
GCA_002668835.1	JQ926530.1	1461	No	NA	1	1	0	Low-quality	Genome-fragment	8.58	AAI-based (high-confidence)	0	1		k__Viruses|p__Duplornaviricota|c__Resentoviricetes|o__Reovirales|f__Sedoreoviridae|g__Rotavirus|s__Rotavirus_A	k__Viruses|p__Duplornaviricota|c__Resentoviricetes|o__Reovirales|f__Sedoreoviridae|g__Rotavirus|s__Rotavirus_A__clade_4	No	Yes	na
GCA_002668835.1	JQ926457.1	1069	No	NA	1	1	0	Low-quality	Genome-fragment	6.17	AAI-based (high-confidence)	0	1		k__Viruses|p__Duplornaviricota|c__Resentoviricetes|o__Reovirales|f__Sedoreoviridae|g__Rotavirus|s__Rotavirus_A	k__Viruses|p__Duplornaviricota|c__Resentoviricetes|o__Reovirales|f__Sedoreoviridae|g__Rotavirus|s__Rotavirus_A__clade_4	No	Yes	na
GCA_002668835.1	JQ926560.1	933	No	NA	1	1	0	Low-quality	Genome-fragment	5.47	AAI-based (high-confidence)	0	1		k__Viruses|p__Duplornaviricota|c__Resentoviricetes|o__Reovirales|f__Sedoreoviridae|g__Rotavirus|s__Rotavirus_A	k__Viruses|p__Duplornaviricota|c__Resentoviricetes|o__Reovirales|f__Sedoreoviridae|g__Rotavirus|s__Rotavirus_A__clade_4	No	Yes	na
GCA_002668835.1	JQ926545.1	954	No	NA	1	1	0	Low-quality	Genome-fragment	5.6	AAI-based (high-confidence)	0	1		k__Viruses|p__Duplornaviricota|c__Resentoviricetes|o__Reovirales|f__Sedoreoviridae|g__Rotavirus|s__Rotavirus_A	k__Viruses|p__Duplornaviricota|c__Resentoviricetes|o__Reovirales|f__Sedoreoviridae|g__Rotavirus|s__Rotavirus_A__clade_4	No	Yes	na
GCA_002668835.1	JQ926440.1	829	No	NA	1	1	0	Low-quality	Genome-fragment	4.87	AAI-based (high-confidence)	0	1		k__Viruses|p__Duplornaviricota|c__Resentoviricetes|o__Reovirales|f__Sedoreoviridae|g__Rotavirus|s__Rotavirus_A	k__Viruses|p__Duplornaviricota|c__Resentoviricetes|o__Reovirales|f__Sedoreoviridae|g__Rotavirus|s__Rotavirus_A__clade_4	No	Yes	na
GCA_002668835.1	JQ926575.1	528	No	NA	1	1	0	Low-quality	Genome-fragment	3.09	AAI-based (high-confidence)	0	1		k__Viruses|p__Duplornaviricota|c__Resentoviricetes|o__Reovirales|f__Sedoreoviridae|g__Rotavirus|s__Rotavirus_A	k__Viruses|p__Duplornaviricota|c__Resentoviricetes|o__Reovirales|f__Sedoreoviridae|g__Rotavirus|s__Rotavirus_A__clade_4	No	Yes	na
GCA_002668835.1	JQ926590.1	594	No	NA	1	1	0	Low-quality	Genome-fragment	3.49	AAI-based (high-confidence)	0	1		k__Viruses|p__Duplornaviricota|c__Resentoviricetes|o__Reovirales|f__Sedoreoviridae|g__Rotavirus|s__Rotavirus_A	k__Viruses|p__Duplornaviricota|c__Resentoviricetes|o__Reovirales|f__Sedoreoviridae|g__Rotavirus|s__Rotavirus_A__clade_4	No	Yes	na
GCA_003080355.1	KR815991.1	3909	No	NA	1	1	0	Low-quality	Genome-fragment	20.29	AAI-based (high-confidence)	0	1		k__Viruses|p__Duplornaviricota|c__Resentoviricetes|o__Reovirales|f__Sedoreoviridae|g__Orbivirus|s__Bluetongue_virus	k__Viruses|p__Duplornaviricota|c__Resentoviricetes|o__Reovirales|f__Sedoreoviridae|g__Orbivirus|s__Bluetongue_virus__clade_2	No	Yes	na
GCA_003080355.1	KR061882.1	2926	No	NA	1	1	0	Low-quality	Genome-fragment	15.3	AAI-based (high-confidence)	0	1		k__Viruses|p__Duplornaviricota|c__Resentoviricetes|o__Reovirales|f__Sedoreoviridae|g__Orbivirus|s__Bluetongue_virus	k__Viruses|p__Duplornaviricota|c__Resentoviricetes|o__Reovirales|f__Sedoreoviridae|g__Orbivirus|s__Bluetongue_virus__clade_2	No	Yes	na
GCA_003080355.1	KR085413.1	2706	No	NA	1	1	0	Low-quality	Genome-fragment	14.05	AAI-based (high-confidence)	0	1		k__Viruses|p__Duplornaviricota|c__Resentoviricetes|o__Reovirales|f__Sedoreoviridae|g__Orbivirus|s__Bluetongue_virus	k__Viruses|p__Duplornaviricota|c__Resentoviricetes|o__Reovirales|f__Sedoreoviridae|g__Orbivirus|s__Bluetongue_virus__clade_2	No	Yes	na
GCA_003080355.1	KR085414.1	1935	No	NA	1	1	0	Low-quality	Genome-fragment	10.07	AAI-based (high-confidence)	0	1		k__Viruses|p__Duplornaviricota|c__Resentoviricetes|o__Reovirales|f__Sedoreoviridae|g__Orbivirus|s__Bluetongue_virus	k__Viruses|p__Duplornaviricota|c__Resentoviricetes|o__Reovirales|f__Sedoreoviridae|g__Orbivirus|s__Bluetongue_virus__clade_2	No	Yes	na
GCA_003080355.1	KR085415.1	1659	No	NA	1	1	0	Low-quality	Genome-fragment	8.64	AAI-based (high-confidence)	0	1		k__Viruses|p__Duplornaviricota|c__Resentoviricetes|o__Reovirales|f__Sedoreoviridae|g__Orbivirus|s__Bluetongue_virus	k__Viruses|p__Duplornaviricota|c__Resentoviricetes|o__Reovirales|f__Sedoreoviridae|g__Orbivirus|s__Bluetongue_virus__clade_2	No	Yes	na
GCA_003080355.1	KR061883.1	1638	No	NA	1	1	0	Low-quality	Genome-fragment	8.53	AAI-based (high-confidence)	0	1		k__Viruses|p__Duplornaviricota|c__Resentoviricetes|o__Reovirales|f__Sedoreoviridae|g__Orbivirus|s__Bluetongue_virus	k__Viruses|p__Duplornaviricota|c__Resentoviricetes|o__Reovirales|f__Sedoreoviridae|g__Orbivirus|s__Bluetongue_virus__clade_2	No	Yes	na
GCA_003080355.1	KR085416.1	1050	No	NA	1	1	0	Low-quality	Genome-fragment	5.47	AAI-based (high-confidence)	0	1		k__Viruses|p__Duplornaviricota|c__Resentoviricetes|o__Reovirales|f__Sedoreoviridae|g__Orbivirus|s__Bluetongue_virus	k__Viruses|p__Duplornaviricota|c__Resentoviricetes|o__Reovirales|f__Sedoreoviridae|g__Orbivirus|s__Bluetongue_virus__clade_2	No	Yes	na
GCA_003080355.1	KR085417.1	1062	No	NA	1	1	0	Low-quality	Genome-fragment	5.54	AAI-based (high-confidence)	0	1		k__Viruses|p__Duplornaviricota|c__Resentoviricetes|o__Reovirales|f__Sedoreoviridae|g__Orbivirus|s__Bluetongue_virus	k__Viruses|p__Duplornaviricota|c__Resentoviricetes|o__Reovirales|f__Sedoreoviridae|g__Orbivirus|s__Bluetongue_virus__clade_2	No	Yes	na
GCA_003080355.1	KR085418.1	990	No	NA	1	1	0	Low-quality	Genome-fragment	5.16	AAI-based (high-confidence)	0	1		k__Viruses|p__Duplornaviricota|c__Resentoviricetes|o__Reovirales|f__Sedoreoviridae|g__Orbivirus|s__Bluetongue_virus	k__Viruses|p__Duplornaviricota|c__Resentoviricetes|o__Reovirales|f__Sedoreoviridae|g__Orbivirus|s__Bluetongue_virus__clade_2	No	Yes	na
GCA_003080355.1	KR085419.1	690	No	NA	1	1	0	Low-quality	Genome-fragment	3.6	AAI-based (high-confidence)	0	1		k__Viruses|p__Duplornaviricota|c__Resentoviricetes|o__Reovirales|f__Sedoreoviridae|g__Orbivirus|s__Bluetongue_virus	k__Viruses|p__Duplornaviricota|c__Resentoviricetes|o__Reovirales|f__Sedoreoviridae|g__Orbivirus|s__Bluetongue_virus__clade_2	No	Yes	na
GCA_027933425.1	MK540441.1	171823	No	NA	108	57	0	High-quality	High-quality	100	AAI-based (high-confidence)	0	1.19		k__Viruses|p__Peploviricota|c__Herviviricetes|o__Herpesvirales|f__Herpesviridae|g__Lymphocryptovirus|s__Human_gammaherpesvirus_4	k__Viruses|p__Peploviricota|c__Herviviricetes|o__Herpesvirales|f__Herpesviridae|g__Lymphocryptovirus|s__Human_gammaherpesvirus_4	No	No	na
GCA_007833015.1	KT989885.1	127549	No	NA	110	47	0	High-quality	High-quality	100	AAI-based (high-confidence)	0	1.05		k__Viruses|p__Nucleocytoviricota|c__Megaviricetes|o__Pimascovirales|f__Iridoviridae|g__Ranavirus|s__Epizootic_haematopoietic_necrosis_virus	k__Viruses|p__Nucleocytoviricota|c__Megaviricetes|o__Pimascovirales|f__Iridoviridae|g__Ranavirus|s__Common_midwife_toad_virus	Yes	No	na
GCA_023156295.1	MW864603.1	12118	No	NA	5	2	0	High-quality	High-quality	97.2	AAI-based (medium-confidence)	0	1		k__Viruses|p__Negarnaviricota|c__Monjiviricetes|o__Mononegavirales|f__Lispiviridae|g__Anicalvirus|s__Anicalvirus_hangzhouense	k__Viruses|p__Negarnaviricota|c__Monjiviricetes|o__Mononegavirales|f__Lispiviridae|g__Anicalvirus|s__Anicalvirus_hangzhouense	No	No	na
GCA_026173195.1	OP581381.1	34148	No	NA	30	28	0	High-quality	High-quality	97.13	AAI-based (high-confidence)	0	1		k__Viruses|p__Preplasmiviricota|c__Tectiliviricetes|o__Rowavirales|f__Adenoviridae|g__Mastadenovirus|s__Human_mastadenovirus_F	k__Viruses|p__Preplasmiviricota|c__Tectiliviricetes|o__Rowavirales|f__Adenoviridae|g__Mastadenovirus|s__Human_mastadenovirus_F__clade_0	No	Yes	na
GCA_024172685.1	ON918656.1	197315	No	NA	199	168	0	High-quality	High-quality	93.79	AAI-based (high-confidence)	0	1.04		k__Viruses|p__Nucleocytoviricota|c__Pokkesviricetes|o__Chitovirales|f__Poxviridae|g__Orthopoxvirus|s__Monkeypox_virus	k__Viruses|p__Nucleocytoviricota|c__Pokkesviricetes|o__Chitovirales|f__Poxviridae|g__Orthopoxvirus|s__Monkeypox_virus	No	No	na
GCA_003091955.1	KX641911.1	6368	No	NA	1	1	0	Medium-quality	Genome-fragment	55.33	AAI-based (high-confidence)	0	1		k__Viruses|p__Negarnaviricota|c__Ellioviricetes|o__Bunyavirales|f__Phenuiviridae|g__Bandavirus|s__Dabie_bandavirus	k__Viruses|p__Negarnaviricota|c__Ellioviricetes|o__Bunyavirales|f__Phenuiviridae|g__Phlebovirus|s__SFTS_phlebovirus__clade_0	Yes	No	na
GCA_003091955.1	KX641915.1	3378	No	NA	1	1	0	Low-quality	Genome-fragment	29.35	AAI-based (high-confidence)	0	1		k__Viruses|p__Negarnaviricota|c__Ellioviricetes|o__Bunyavirales|f__Phenuiviridae|g__Bandavirus|s__Dabie_bandavirus	k__Viruses|p__Negarnaviricota|c__Ellioviricetes|o__Bunyavirales|f__Phenuiviridae|g__Phlebovirus|s__SFTS_phlebovirus__clade_0	Yes	No	na
GCA_003091955.1	KX641919.1	1744	No	NA	2	2	0	Low-quality	Genome-fragment	15.13	AAI-based (high-confidence)	0	1		k__Viruses|p__Negarnaviricota|c__Ellioviricetes|o__Bunyavirales|f__Phenuiviridae|g__Bandavirus|s__Dabie_bandavirus	k__Viruses|p__Negarnaviricota|c__Ellioviricetes|o__Bunyavirales|f__Phenuiviridae|g__Phlebovirus|s__SFTS_phlebovirus__clade_0	Yes	No	na
GCA_002648955.1	KT921080.1	3270	No	NA	1	1	0	Low-quality	Genome-fragment	18.15	AAI-based (high-confidence)	0	1		k__Viruses|p__Duplornaviricota|c__Resentoviricetes|o__Reovirales|f__Sedoreoviridae|g__Rotavirus|s__Rotavirus_A	k__Viruses|p__Duplornaviricota|c__Resentoviricetes|o__Reovirales|f__Sedoreoviridae|g__Rotavirus|s__Rotavirus_A__clade_0	No	Yes	na
GCA_002648955.1	KT921081.1	2724	No	NA	1	1	0	Low-quality	Genome-fragment	15.35	AAI-based (high-confidence)	0	1		k__Viruses|p__Duplornaviricota|c__Resentoviricetes|o__Reovirales|f__Sedoreoviridae|g__Rotavirus|s__Rotavirus_A	k__Viruses|p__Duplornaviricota|c__Resentoviricetes|o__Reovirales|f__Sedoreoviridae|g__Rotavirus|s__Rotavirus_A__clade_0	No	Yes	na
GCA_002648955.1	KT921082.1	2530	No	NA	1	1	0	Low-quality	Genome-fragment	13.99	AAI-based (high-confidence)	0	1		k__Viruses|p__Duplornaviricota|c__Resentoviricetes|o__Reovirales|f__Sedoreoviridae|g__Rotavirus|s__Rotavirus_A	k__Viruses|p__Duplornaviricota|c__Resentoviricetes|o__Reovirales|f__Sedoreoviridae|g__Rotavirus|s__Rotavirus_A__clade_0	No	Yes	na
GCA_002648955.1	KT921083.1	2335	No	NA	1	1	0	Low-quality	Genome-fragment	12.85	AAI-based (high-confidence)	0	1		k__Viruses|p__Duplornaviricota|c__Resentoviricetes|o__Reovirales|f__Sedoreoviridae|g__Rotavirus|s__Rotavirus_A	k__Viruses|p__Duplornaviricota|c__Resentoviricetes|o__Reovirales|f__Sedoreoviridae|g__Rotavirus|s__Rotavirus_A__clade_0	No	Yes	na
GCA_002648955.1	KT921075.1	1519	No	NA	1	1	0	Low-quality	Genome-fragment	8.9	AAI-based (high-confidence)	0	1		k__Viruses|p__Duplornaviricota|c__Resentoviricetes|o__Reovirales|f__Sedoreoviridae|g__Rotavirus|s__Rotavirus_A	k__Viruses|p__Duplornaviricota|c__Resentoviricetes|o__Reovirales|f__Sedoreoviridae|g__Rotavirus|s__Rotavirus_A__clade_0	No	Yes	na
GCA_002648955.1	KT921084.1	1348	No	NA	1	1	0	Low-quality	Genome-fragment	7.8	AAI-based (high-confidence)	0	1		k__Viruses|p__Duplornaviricota|c__Resentoviricetes|o__Reovirales|f__Sedoreoviridae|g__Rotavirus|s__Rotavirus_A	k__Viruses|p__Duplornaviricota|c__Resentoviricetes|o__Reovirales|f__Sedoreoviridae|g__Rotavirus|s__Rotavirus_A__clade_0	No	Yes	na
GCA_002648955.1	KT921077.1	1052	No	NA	1	1	0	Low-quality	Genome-fragment	6.17	AAI-based (high-confidence)	0	1		k__Viruses|p__Duplornaviricota|c__Resentoviricetes|o__Reovirales|f__Sedoreoviridae|g__Rotavirus|s__Rotavirus_A	k__Viruses|p__Duplornaviricota|c__Resentoviricetes|o__Reovirales|f__Sedoreoviridae|g__Rotavirus|s__Rotavirus_A__clade_0	No	Yes	na
GCA_002648955.1	KT921076.1	1020	No	NA	1	1	0	Low-quality	Genome-fragment	5.99	AAI-based (high-confidence)	0	1		k__Viruses|p__Duplornaviricota|c__Resentoviricetes|o__Reovirales|f__Sedoreoviridae|g__Rotavirus|s__Rotavirus_A	k__Viruses|p__Duplornaviricota|c__Resentoviricetes|o__Reovirales|f__Sedoreoviridae|g__Rotavirus|s__Rotavirus_A__clade_0	No	Yes	na
GCA_002648955.1	KT921085.1	1023	No	NA	1	1	0	Low-quality	Genome-fragment	6	AAI-based (high-confidence)	0	1		k__Viruses|p__Duplornaviricota|c__Resentoviricetes|o__Reovirales|f__Sedoreoviridae|g__Rotavirus|s__Rotavirus_A	k__Viruses|p__Duplornaviricota|c__Resentoviricetes|o__Reovirales|f__Sedoreoviridae|g__Rotavirus|s__Rotavirus_A__clade_0	No	Yes	na
GCA_002648955.1	KT921078.1	701	No	NA	1	1	0	Low-quality	Genome-fragment	4.11	AAI-based (high-confidence)	0	1		k__Viruses|p__Duplornaviricota|c__Resentoviricetes|o__Reovirales|f__Sedoreoviridae|g__Rotavirus|s__Rotavirus_A	k__Viruses|p__Duplornaviricota|c__Resentoviricetes|o__Reovirales|f__Sedoreoviridae|g__Rotavirus|s__Rotavirus_A__clade_0	No	Yes	na
GCA_002648955.1	KT921079.1	650	No	NA	1	1	0	Low-quality	Genome-fragment	3.82	AAI-based (high-confidence)	0	1		k__Viruses|p__Duplornaviricota|c__Resentoviricetes|o__Reovirales|f__Sedoreoviridae|g__Rotavirus|s__Rotavirus_A	k__Viruses|p__Duplornaviricota|c__Resentoviricetes|o__Reovirales|f__Sedoreoviridae|g__Rotavirus|s__Rotavirus_A__clade_0	No	Yes	na
GCA_025462305.1	OP523998.1	197140	No	NA	200	168	0	Complete	High-quality	100	ITR (high-confidence)	0	1.04		k__Viruses|p__Nucleocytoviricota|c__Pokkesviricetes|o__Chitovirales|f__Poxviridae|g__Orthopoxvirus|s__Monkeypox_virus	k__Viruses|p__Nucleocytoviricota|c__Pokkesviricetes|o__Chitovirales|f__Poxviridae|g__Orthopoxvirus|s__Monkeypox_virus	No	No	na
GCA_004040615.1	MG786933.1	1767	No	NA	2	2	0	High-quality	High-quality	99.83	AAI-based (high-confidence)	0	1		k__Viruses|p__Cressdnaviricota|c__Arfiviricetes|o__Cirlivirales|f__Circoviridae|g__Circovirus|s__Porcine_circovirus_2	k__Viruses|p__Cressdnaviricota|c__Arfiviricetes|o__Cirlivirales|f__Circoviridae|g__Circovirus|s__Porcine_circovirus_2__clade_0	No	Yes	na
GCA_004083955.1	HQ831526.1	1767	No	NA	2	2	0	High-quality	High-quality	99.92	AAI-based (high-confidence)	0	1		k__Viruses|p__Cressdnaviricota|c__Arfiviricetes|o__Cirlivirales|f__Circoviridae|g__Circovirus|s__Porcine_circovirus_2	k__Viruses|p__Cressdnaviricota|c__Arfiviricetes|o__Cirlivirales|f__Circoviridae|g__Circovirus|s__Porcine_circovirus_2__clade_0	No	Yes	na
GCA_022984095.1	OM530217.1	150309	No	NA	156	142	0	High-quality	High-quality	96.04	AAI-based (high-confidence)	0	1.01		k__Viruses|p__Nucleocytoviricota|c__Pokkesviricetes|o__Chitovirales|f__Poxviridae|g__Capripoxvirus|s__Lumpy_skin_disease_virus	k__Viruses|p__Nucleocytoviricota|c__Pokkesviricetes|o__Chitovirales|f__Poxviridae|g__Capripoxvirus|s__Lumpy_skin_disease_virus__clade_0	No	Yes	na
GCA_002679195.1	JQ069874.1	3267	No	NA	1	1	0	Low-quality	Genome-fragment	18.13	AAI-based (high-confidence)	0	1		k__Viruses|p__Duplornaviricota|c__Resentoviricetes|o__Reovirales|f__Sedoreoviridae|g__Rotavirus|s__Rotavirus_A	k__Viruses|p__Duplornaviricota|c__Resentoviricetes|o__Reovirales|f__Sedoreoviridae|g__Rotavirus|s__Rotavirus_A__clade_0	No	Yes	na
GCA_002679195.1	JQ069790.1	2685	No	NA	1	1	0	Low-quality	Genome-fragment	15.13	AAI-based (high-confidence)	0	1		k__Viruses|p__Duplornaviricota|c__Resentoviricetes|o__Reovirales|f__Sedoreoviridae|g__Rotavirus|s__Rotavirus_A	k__Viruses|p__Duplornaviricota|c__Resentoviricetes|o__Reovirales|f__Sedoreoviridae|g__Rotavirus|s__Rotavirus_A__clade_0	No	Yes	na
GCA_002679195.1	JQ069706.1	2508	No	NA	1	1	0	Low-quality	Genome-fragment	13.86	AAI-based (high-confidence)	0	1		k__Viruses|p__Duplornaviricota|c__Resentoviricetes|o__Reovirales|f__Sedoreoviridae|g__Rotavirus|s__Rotavirus_A	k__Viruses|p__Duplornaviricota|c__Resentoviricetes|o__Reovirales|f__Sedoreoviridae|g__Rotavirus|s__Rotavirus_A__clade_0	No	Yes	na
GCA_002679195.1	JQ069623.1	2328	No	NA	1	1	0	Low-quality	Genome-fragment	12.82	AAI-based (high-confidence)	0	1		k__Viruses|p__Duplornaviricota|c__Resentoviricetes|o__Reovirales|f__Sedoreoviridae|g__Rotavirus|s__Rotavirus_A	k__Viruses|p__Duplornaviricota|c__Resentoviricetes|o__Reovirales|f__Sedoreoviridae|g__Rotavirus|s__Rotavirus_A__clade_0	No	Yes	na
GCA_002679195.1	JQ069376.1	1461	No	NA	1	1	0	Low-quality	Genome-fragment	8.58	AAI-based (high-confidence)	0	1		k__Viruses|p__Duplornaviricota|c__Resentoviricetes|o__Reovirales|f__Sedoreoviridae|g__Rotavirus|s__Rotavirus_A	k__Viruses|p__Duplornaviricota|c__Resentoviricetes|o__Reovirales|f__Sedoreoviridae|g__Rotavirus|s__Rotavirus_A__clade_0	No	Yes	na
GCA_002679195.1	JQ069539.1	1194	No	NA	1	1	0	Low-quality	Genome-fragment	6.91	AAI-based (high-confidence)	0	1		k__Viruses|p__Duplornaviricota|c__Resentoviricetes|o__Reovirales|f__Sedoreoviridae|g__Rotavirus|s__Rotavirus_A	k__Viruses|p__Duplornaviricota|c__Resentoviricetes|o__Reovirales|f__Sedoreoviridae|g__Rotavirus|s__Rotavirus_A__clade_0	No	Yes	na
GCA_002679195.1	JQ069208.1	933	No	NA	1	1	0	Low-quality	Genome-fragment	5.47	AAI-based (high-confidence)	0	1		k__Viruses|p__Duplornaviricota|c__Resentoviricetes|o__Reovirales|f__Sedoreoviridae|g__Rotavirus|s__Rotavirus_A	k__Viruses|p__Duplornaviricota|c__Resentoviricetes|o__Reovirales|f__Sedoreoviridae|g__Rotavirus|s__Rotavirus_A__clade_0	No	Yes	na
GCA_002679195.1	JQ069292.1	954	No	NA	1	1	0	Low-quality	Genome-fragment	5.6	AAI-based (high-confidence)	0	1		k__Viruses|p__Duplornaviricota|c__Resentoviricetes|o__Reovirales|f__Sedoreoviridae|g__Rotavirus|s__Rotavirus_A	k__Viruses|p__Duplornaviricota|c__Resentoviricetes|o__Reovirales|f__Sedoreoviridae|g__Rotavirus|s__Rotavirus_A__clade_0	No	Yes	na
GCA_002679195.1	JQ069460.1	981	No	NA	1	1	0	Low-quality	Genome-fragment	5.76	AAI-based (high-confidence)	0	1		k__Viruses|p__Duplornaviricota|c__Resentoviricetes|o__Reovirales|f__Sedoreoviridae|g__Rotavirus|s__Rotavirus_A	k__Viruses|p__Duplornaviricota|c__Resentoviricetes|o__Reovirales|f__Sedoreoviridae|g__Rotavirus|s__Rotavirus_A__clade_0	No	Yes	na
GCA_002679195.1	JQ069124.1	528	No	NA	1	1	0	Low-quality	Genome-fragment	3.09	AAI-based (high-confidence)	0	1		k__Viruses|p__Duplornaviricota|c__Resentoviricetes|o__Reovirales|f__Sedoreoviridae|g__Rotavirus|s__Rotavirus_A	k__Viruses|p__Duplornaviricota|c__Resentoviricetes|o__Reovirales|f__Sedoreoviridae|g__Rotavirus|s__Rotavirus_A__clade_0	No	Yes	na
GCA_002679195.1	JQ069040.1	594	No	NA	1	1	0	Low-quality	Genome-fragment	3.49	AAI-based (high-confidence)	0	1		k__Viruses|p__Duplornaviricota|c__Resentoviricetes|o__Reovirales|f__Sedoreoviridae|g__Rotavirus|s__Rotavirus_A	k__Viruses|p__Duplornaviricota|c__Resentoviricetes|o__Reovirales|f__Sedoreoviridae|g__Rotavirus|s__Rotavirus_A__clade_0	No	Yes	na
GCA_024751095.1	OP205082.1	197151	No	NA	188	157	0	Complete	High-quality	100	ITR (high-confidence)	0	1.04		k__Viruses|p__Nucleocytoviricota|c__Pokkesviricetes|o__Chitovirales|f__Poxviridae|g__Orthopoxvirus|s__Monkeypox_virus	k__Viruses|p__Nucleocytoviricota|c__Pokkesviricetes|o__Chitovirales|f__Poxviridae|g__Orthopoxvirus|s__Monkeypox_virus	No	No	na
GCA_003082175.1	KP939418.1	3965	No	NA	1	1	0	Low-quality	Genome-fragment	20.51	AAI-based (high-confidence)	0	1		k__Viruses|p__Duplornaviricota|c__Resentoviricetes|o__Reovirales|f__Sedoreoviridae|g__Orbivirus|s__African_horse_sickness_virus	k__Viruses|p__Duplornaviricota|c__Resentoviricetes|o__Reovirales|f__Sedoreoviridae|g__Orbivirus|s__African_horse_sickness_virus__clade_1	No	Yes	na
GCA_003082175.1	KP939424.1	3218	No	NA	1	1	0	Low-quality	Genome-fragment	16.41	AAI-based (high-confidence)	0	1		k__Viruses|p__Duplornaviricota|c__Resentoviricetes|o__Reovirales|f__Sedoreoviridae|g__Orbivirus|s__African_horse_sickness_virus	k__Viruses|p__Duplornaviricota|c__Resentoviricetes|o__Reovirales|f__Sedoreoviridae|g__Orbivirus|s__African_horse_sickness_virus__clade_1	No	Yes	na
GCA_003082175.1	KP939430.1	2792	No	NA	1	1	0	Low-quality	Genome-fragment	14.44	AAI-based (high-confidence)	0	1		k__Viruses|p__Duplornaviricota|c__Resentoviricetes|o__Reovirales|f__Sedoreoviridae|g__Orbivirus|s__African_horse_sickness_virus	k__Viruses|p__Duplornaviricota|c__Resentoviricetes|o__Reovirales|f__Sedoreoviridae|g__Orbivirus|s__African_horse_sickness_virus__clade_1	No	Yes	na
GCA_003082175.1	KP939436.1	1978	No	NA	1	1	0	Low-quality	Genome-fragment	10.23	AAI-based (high-confidence)	0	1		k__Viruses|p__Duplornaviricota|c__Resentoviricetes|o__Reovirales|f__Sedoreoviridae|g__Orbivirus|s__African_horse_sickness_virus	k__Viruses|p__Duplornaviricota|c__Resentoviricetes|o__Reovirales|f__Sedoreoviridae|g__Orbivirus|s__African_horse_sickness_virus__clade_1	No	Yes	na
GCA_003082175.1	KP939442.1	1748	No	NA	1	1	0	Low-quality	Genome-fragment	8.93	AAI-based (high-confidence)	0	1		k__Viruses|p__Duplornaviricota|c__Resentoviricetes|o__Reovirales|f__Sedoreoviridae|g__Orbivirus|s__African_horse_sickness_virus	k__Viruses|p__Duplornaviricota|c__Resentoviricetes|o__Reovirales|f__Sedoreoviridae|g__Orbivirus|s__African_horse_sickness_virus__clade_1	No	Yes	na
GCA_003082175.1	KP939448.1	1564	No	NA	1	1	0	Low-quality	Genome-fragment	7.99	AAI-based (high-confidence)	0	1		k__Viruses|p__Duplornaviricota|c__Resentoviricetes|o__Reovirales|f__Sedoreoviridae|g__Orbivirus|s__African_horse_sickness_virus	k__Viruses|p__Duplornaviricota|c__Resentoviricetes|o__Reovirales|f__Sedoreoviridae|g__Orbivirus|s__African_horse_sickness_virus__clade_1	No	Yes	na
GCA_003082175.1	KP939454.1	1167	No	NA	1	1	0	Low-quality	Genome-fragment	5.97	AAI-based (high-confidence)	0	1		k__Viruses|p__Duplornaviricota|c__Resentoviricetes|o__Reovirales|f__Sedoreoviridae|g__Orbivirus|s__African_horse_sickness_virus	k__Viruses|p__Duplornaviricota|c__Resentoviricetes|o__Reovirales|f__Sedoreoviridae|g__Orbivirus|s__African_horse_sickness_virus__clade_1	No	Yes	na
GCA_003082175.1	KP939460.1	1166	No	NA	1	1	0	Low-quality	Genome-fragment	5.95	AAI-based (high-confidence)	0	1		k__Viruses|p__Duplornaviricota|c__Resentoviricetes|o__Reovirales|f__Sedoreoviridae|g__Orbivirus|s__African_horse_sickness_virus	k__Viruses|p__Duplornaviricota|c__Resentoviricetes|o__Reovirales|f__Sedoreoviridae|g__Orbivirus|s__African_horse_sickness_virus__clade_1	No	Yes	na
GCA_003082175.1	KP939466.1	1169	No	NA	1	1	0	Low-quality	Genome-fragment	5.97	AAI-based (high-confidence)	0	1		k__Viruses|p__Duplornaviricota|c__Resentoviricetes|o__Reovirales|f__Sedoreoviridae|g__Orbivirus|s__African_horse_sickness_virus	k__Viruses|p__Duplornaviricota|c__Resentoviricetes|o__Reovirales|f__Sedoreoviridae|g__Orbivirus|s__African_horse_sickness_virus__clade_1	No	Yes	na
GCA_003082175.1	KP939472.1	763	No	NA	1	1	0	Low-quality	Genome-fragment	3.9	AAI-based (high-confidence)	0	1		k__Viruses|p__Duplornaviricota|c__Resentoviricetes|o__Reovirales|f__Sedoreoviridae|g__Orbivirus|s__African_horse_sickness_virus	k__Viruses|p__Duplornaviricota|c__Resentoviricetes|o__Reovirales|f__Sedoreoviridae|g__Orbivirus|s__African_horse_sickness_virus__clade_1	No	Yes	na
GCA_009732765.1	MH484312.1	6862	No	NA	1	1	0	Medium-quality	Genome-fragment	55.2	AAI-based (high-confidence)	0	1		k__Viruses|p__Negarnaviricota|c__Ellioviricetes|o__Bunyavirales|f__Peribunyaviridae|g__Orthobunyavirus|s__Bunyamwera_orthobunyavirus	k__Viruses|p__Negarnaviricota|c__Ellioviricetes|o__Bunyavirales|f__Peribunyaviridae|g__Orthobunyavirus|s__Bunyamwera_orthobunyavirus__clade_0	No	Yes	na
GCA_009732765.1	MH102378.2	4540	No	NA	1	1	0	Low-quality	Genome-fragment	37.38	AAI-based (high-confidence)	0	1		k__Viruses|p__Negarnaviricota|c__Ellioviricetes|o__Bunyavirales|f__Peribunyaviridae|g__Orthobunyavirus|s__Bunyamwera_orthobunyavirus	k__Viruses|p__Negarnaviricota|c__Ellioviricetes|o__Bunyavirales|f__Peribunyaviridae|g__Orthobunyavirus|s__Bunyamwera_orthobunyavirus__clade_0	No	Yes	na
GCA_009732765.1	MH015350.1	951	No	NA	1	1	0	Low-quality	Genome-fragment	7.84	AAI-based (high-confidence)	0	1		k__Viruses|p__Negarnaviricota|c__Ellioviricetes|o__Bunyavirales|f__Peribunyaviridae|g__Orthobunyavirus|s__Bunyamwera_orthobunyavirus	k__Viruses|p__Negarnaviricota|c__Ellioviricetes|o__Bunyavirales|f__Peribunyaviridae|g__Orthobunyavirus|s__Bunyamwera_orthobunyavirus__clade_0	No	Yes	na
GCA_006435595.1	AB765926.1	35198	No	NA	32	30	0	Complete	High-quality	100	ITR (high-confidence)	0	1		k__Viruses|p__Preplasmiviricota|c__Tectiliviricetes|o__Rowavirales|f__Adenoviridae|g__Mastadenovirus|s__Human_mastadenovirus_D	k__Viruses|p__Preplasmiviricota|c__Tectiliviricetes|o__Rowavirales|f__Adenoviridae|g__Mastadenovirus|s__Human_mastadenovirus_D__clade_0	No	Yes	na
GCA_002642175.1	JN706464.1	3293	No	NA	1	1	0	Low-quality	Genome-fragment	18.28	AAI-based (high-confidence)	0	1		k__Viruses|p__Duplornaviricota|c__Resentoviricetes|o__Reovirales|f__Sedoreoviridae|g__Rotavirus|s__Rotavirus_A	k__Viruses|p__Duplornaviricota|c__Resentoviricetes|o__Reovirales|f__Sedoreoviridae|g__Rotavirus|s__Rotavirus_A__clade_0	No	Yes	na
GCA_002642175.1	JN706479.1	2703	No	NA	1	1	0	Low-quality	Genome-fragment	15.23	AAI-based (high-confidence)	0	1		k__Viruses|p__Duplornaviricota|c__Resentoviricetes|o__Reovirales|f__Sedoreoviridae|g__Rotavirus|s__Rotavirus_A	k__Viruses|p__Duplornaviricota|c__Resentoviricetes|o__Reovirales|f__Sedoreoviridae|g__Rotavirus|s__Rotavirus_A__clade_0	No	Yes	na
GCA_002642175.1	JN706488.1	2540	No	NA	1	1	0	Low-quality	Genome-fragment	14.04	AAI-based (high-confidence)	0	1		k__Viruses|p__Duplornaviricota|c__Resentoviricetes|o__Reovirales|f__Sedoreoviridae|g__Rotavirus|s__Rotavirus_A	k__Viruses|p__Duplornaviricota|c__Resentoviricetes|o__Reovirales|f__Sedoreoviridae|g__Rotavirus|s__Rotavirus_A__clade_0	No	Yes	na
GCA_002642175.1	JN706531.1	2328	No	NA	1	1	0	Low-quality	Genome-fragment	12.82	AAI-based (high-confidence)	0	1		k__Viruses|p__Duplornaviricota|c__Resentoviricetes|o__Reovirales|f__Sedoreoviridae|g__Rotavirus|s__Rotavirus_A	k__Viruses|p__Duplornaviricota|c__Resentoviricetes|o__Reovirales|f__Sedoreoviridae|g__Rotavirus|s__Rotavirus_A__clade_0	No	Yes	na
GCA_002642175.1	JN706595.1	1527	No	NA	1	1	0	Low-quality	Genome-fragment	8.97	AAI-based (high-confidence)	0	1		k__Viruses|p__Duplornaviricota|c__Resentoviricetes|o__Reovirales|f__Sedoreoviridae|g__Rotavirus|s__Rotavirus_A	k__Viruses|p__Duplornaviricota|c__Resentoviricetes|o__Reovirales|f__Sedoreoviridae|g__Rotavirus|s__Rotavirus_A__clade_0	No	Yes	na
GCA_002642175.1	JN706552.1	1333	No	NA	1	1	0	Low-quality	Genome-fragment	7.72	AAI-based (high-confidence)	0	1		k__Viruses|p__Duplornaviricota|c__Resentoviricetes|o__Reovirales|f__Sedoreoviridae|g__Rotavirus|s__Rotavirus_A	k__Viruses|p__Duplornaviricota|c__Resentoviricetes|o__Reovirales|f__Sedoreoviridae|g__Rotavirus|s__Rotavirus_A__clade_0	No	Yes	na
GCA_002642175.1	JN706641.1	1033	No	NA	1	1	0	Low-quality	Genome-fragment	6.06	AAI-based (high-confidence)	0	1		k__Viruses|p__Duplornaviricota|c__Resentoviricetes|o__Reovirales|f__Sedoreoviridae|g__Rotavirus|s__Rotavirus_A	k__Viruses|p__Duplornaviricota|c__Resentoviricetes|o__Reovirales|f__Sedoreoviridae|g__Rotavirus|s__Rotavirus_A__clade_0	No	Yes	na
GCA_002642175.1	JN706619.1	990	No	NA	1	1	0	Low-quality	Genome-fragment	5.81	AAI-based (high-confidence)	0	1		k__Viruses|p__Duplornaviricota|c__Resentoviricetes|o__Reovirales|f__Sedoreoviridae|g__Rotavirus|s__Rotavirus_A	k__Viruses|p__Duplornaviricota|c__Resentoviricetes|o__Reovirales|f__Sedoreoviridae|g__Rotavirus|s__Rotavirus_A__clade_0	No	Yes	na
GCA_002642175.1	JN706574.1	990	No	NA	1	1	0	Low-quality	Genome-fragment	5.81	AAI-based (high-confidence)	0	1		k__Viruses|p__Duplornaviricota|c__Resentoviricetes|o__Reovirales|f__Sedoreoviridae|g__Rotavirus|s__Rotavirus_A	k__Viruses|p__Duplornaviricota|c__Resentoviricetes|o__Reovirales|f__Sedoreoviridae|g__Rotavirus|s__Rotavirus_A__clade_0	No	Yes	na
GCA_002642175.1	JN706663.1	687	No	NA	1	1	0	Low-quality	Genome-fragment	4.03	AAI-based (high-confidence)	0	1		k__Viruses|p__Duplornaviricota|c__Resentoviricetes|o__Reovirales|f__Sedoreoviridae|g__Rotavirus|s__Rotavirus_A	k__Viruses|p__Duplornaviricota|c__Resentoviricetes|o__Reovirales|f__Sedoreoviridae|g__Rotavirus|s__Rotavirus_A__clade_0	No	Yes	na
GCA_002642175.1	JN706685.1	661	No	NA	1	1	0	Low-quality	Genome-fragment	3.89	AAI-based (high-confidence)	0	1		k__Viruses|p__Duplornaviricota|c__Resentoviricetes|o__Reovirales|f__Sedoreoviridae|g__Rotavirus|s__Rotavirus_A	k__Viruses|p__Duplornaviricota|c__Resentoviricetes|o__Reovirales|f__Sedoreoviridae|g__Rotavirus|s__Rotavirus_A__clade_0	No	Yes	na
GCA_011742025.1	MT027063.1	29882	No	NA	8	5	0	High-quality	High-quality	100	AAI-based (high-confidence)	0	1		k__Viruses|p__Pisuviricota|c__Pisoniviricetes|o__Nidovirales|f__Coronaviridae|g__Betacoronavirus|s__Severe_acute_respiratory_syndrome_related_coronavirus	k__Viruses|p__Pisuviricota|c__Pisoniviricetes|o__Nidovirales|f__Coronaviridae|g__Betacoronavirus|s__Severe_acute_respiratory_syndrome_related_coronavirus__clade_0	No	Yes	na
GCA_013087455.1	LC228573.1	9998	No	NA	1	1	0	High-quality	High-quality	100	AAI-based (high-confidence)	0	1		k__Viruses|p__Pisuviricota|c__Stelpaviricetes|o__Patatavirales|f__Potyviridae|g__Potyvirus|s__Gomphocarpus_mosaic_virus	k__Viruses|p__Pisuviricota|c__Stelpaviricetes|o__Patatavirales|f__Potyviridae|g__Potyvirus|s__Gomphocarpus_mosaic_virus	No	No	na
GCA_025628525.1	OP555507.1	196369	No	NA	183	151	0	Complete	High-quality	100	ITR (high-confidence)	0	1.04		k__Viruses|p__Nucleocytoviricota|c__Pokkesviricetes|o__Chitovirales|f__Poxviridae|g__Orthopoxvirus|s__Monkeypox_virus	k__Viruses|p__Nucleocytoviricota|c__Pokkesviricetes|o__Chitovirales|f__Poxviridae|g__Orthopoxvirus|s__Monkeypox_virus	No	No	na
GCA_002664895.1	JF490402.1	3269	No	NA	1	1	0	Low-quality	Genome-fragment	18.15	AAI-based (high-confidence)	0	1		k__Viruses|p__Duplornaviricota|c__Resentoviricetes|o__Reovirales|f__Sedoreoviridae|g__Rotavirus|s__Rotavirus_A	k__Viruses|p__Duplornaviricota|c__Resentoviricetes|o__Reovirales|f__Sedoreoviridae|g__Rotavirus|s__Rotavirus_A__clade_6	No	Yes	na
GCA_002664895.1	JF490412.1	2725	No	NA	1	1	0	Low-quality	Genome-fragment	15.36	AAI-based (high-confidence)	0	1		k__Viruses|p__Duplornaviricota|c__Resentoviricetes|o__Reovirales|f__Sedoreoviridae|g__Rotavirus|s__Rotavirus_A	k__Viruses|p__Duplornaviricota|c__Resentoviricetes|o__Reovirales|f__Sedoreoviridae|g__Rotavirus|s__Rotavirus_A__clade_6	No	Yes	na
GCA_002664895.1	JF490411.1	2530	No	NA	1	1	0	Low-quality	Genome-fragment	13.98	AAI-based (high-confidence)	0	1		k__Viruses|p__Duplornaviricota|c__Resentoviricetes|o__Reovirales|f__Sedoreoviridae|g__Rotavirus|s__Rotavirus_A	k__Viruses|p__Duplornaviricota|c__Resentoviricetes|o__Reovirales|f__Sedoreoviridae|g__Rotavirus|s__Rotavirus_A__clade_6	No	Yes	na
GCA_002664895.1	JF490409.1	2335	No	NA	1	1	0	Low-quality	Genome-fragment	12.85	AAI-based (high-confidence)	0	1		k__Viruses|p__Duplornaviricota|c__Resentoviricetes|o__Reovirales|f__Sedoreoviridae|g__Rotavirus|s__Rotavirus_A	k__Viruses|p__Duplornaviricota|c__Resentoviricetes|o__Reovirales|f__Sedoreoviridae|g__Rotavirus|s__Rotavirus_A__clade_6	No	Yes	na
GCA_002664895.1	JF490410.1	1513	No	NA	1	1	0	Low-quality	Genome-fragment	8.86	AAI-based (high-confidence)	0	1		k__Viruses|p__Duplornaviricota|c__Resentoviricetes|o__Reovirales|f__Sedoreoviridae|g__Rotavirus|s__Rotavirus_A	k__Viruses|p__Duplornaviricota|c__Resentoviricetes|o__Reovirales|f__Sedoreoviridae|g__Rotavirus|s__Rotavirus_A__clade_6	No	Yes	na
GCA_002664895.1	JF490408.1	1320	No	NA	1	1	0	Low-quality	Genome-fragment	7.64	AAI-based (high-confidence)	0	1		k__Viruses|p__Duplornaviricota|c__Resentoviricetes|o__Reovirales|f__Sedoreoviridae|g__Rotavirus|s__Rotavirus_A	k__Viruses|p__Duplornaviricota|c__Resentoviricetes|o__Reovirales|f__Sedoreoviridae|g__Rotavirus|s__Rotavirus_A__clade_6	No	Yes	na
GCA_002664895.1	JF490407.1	1015	No	NA	1	1	0	Low-quality	Genome-fragment	5.95	AAI-based (high-confidence)	0	1		k__Viruses|p__Duplornaviricota|c__Resentoviricetes|o__Reovirales|f__Sedoreoviridae|g__Rotavirus|s__Rotavirus_A	k__Viruses|p__Duplornaviricota|c__Resentoviricetes|o__Reovirales|f__Sedoreoviridae|g__Rotavirus|s__Rotavirus_A__clade_6	No	Yes	na
GCA_002664895.1	JF490403.1	1010	No	NA	1	1	0	Low-quality	Genome-fragment	5.93	AAI-based (high-confidence)	0	1		k__Viruses|p__Duplornaviricota|c__Resentoviricetes|o__Reovirales|f__Sedoreoviridae|g__Rotavirus|s__Rotavirus_A	k__Viruses|p__Duplornaviricota|c__Resentoviricetes|o__Reovirales|f__Sedoreoviridae|g__Rotavirus|s__Rotavirus_A__clade_6	No	Yes	na
GCA_002664895.1	JF490406.1	1011	No	NA	1	1	0	Low-quality	Genome-fragment	5.93	AAI-based (high-confidence)	0	1		k__Viruses|p__Duplornaviricota|c__Resentoviricetes|o__Reovirales|f__Sedoreoviridae|g__Rotavirus|s__Rotavirus_A	k__Viruses|p__Duplornaviricota|c__Resentoviricetes|o__Reovirales|f__Sedoreoviridae|g__Rotavirus|s__Rotavirus_A__clade_6	No	Yes	na
GCA_002664895.1	JF490405.1	689	No	NA	1	1	0	Low-quality	Genome-fragment	4.04	AAI-based (high-confidence)	0	1		k__Viruses|p__Duplornaviricota|c__Resentoviricetes|o__Reovirales|f__Sedoreoviridae|g__Rotavirus|s__Rotavirus_A	k__Viruses|p__Duplornaviricota|c__Resentoviricetes|o__Reovirales|f__Sedoreoviridae|g__Rotavirus|s__Rotavirus_A__clade_6	No	Yes	na
GCA_002664895.1	JF490404.1	619	No	NA	1	1	0	Low-quality	Genome-fragment	3.64	AAI-based (high-confidence)	0	1		k__Viruses|p__Duplornaviricota|c__Resentoviricetes|o__Reovirales|f__Sedoreoviridae|g__Rotavirus|s__Rotavirus_A	k__Viruses|p__Duplornaviricota|c__Resentoviricetes|o__Reovirales|f__Sedoreoviridae|g__Rotavirus|s__Rotavirus_A__clade_6	No	Yes	na
GCA_018563535.1	BK013633.1	4171	No	NA	3	1	0	High-quality	High-quality	100	AAI-based (medium-confidence)	0	1		k__Viruses|p__Lenarviricota|c__Leviviricetes|o__Timlovirales|f__Blumeviridae|g__Nehpavirus|s__Nehpavirus_caenenecus	k__Viruses|p__Lenarviricota|c__Leviviricetes|o__Timlovirales|f__Blumeviridae|g__Nehpavirus|s__Nehpavirus_caenenecus	No	No	na
GCA_002673935.1	KC443277.1	3271	No	NA	1	1	0	Low-quality	Genome-fragment	18.15	AAI-based (high-confidence)	0	1		k__Viruses|p__Duplornaviricota|c__Resentoviricetes|o__Reovirales|f__Sedoreoviridae|g__Rotavirus|s__Rotavirus_A	k__Viruses|p__Duplornaviricota|c__Resentoviricetes|o__Reovirales|f__Sedoreoviridae|g__Rotavirus|s__Rotavirus_A__clade_1	No	Yes	na
GCA_002673935.1	KC443278.1	2650	No	NA	1	1	0	Low-quality	Genome-fragment	14.91	AAI-based (high-confidence)	0	1		k__Viruses|p__Duplornaviricota|c__Resentoviricetes|o__Reovirales|f__Sedoreoviridae|g__Rotavirus|s__Rotavirus_A	k__Viruses|p__Duplornaviricota|c__Resentoviricetes|o__Reovirales|f__Sedoreoviridae|g__Rotavirus|s__Rotavirus_A__clade_1	No	Yes	na
GCA_002673935.1	KC443279.1	2530	No	NA	1	1	0	Low-quality	Genome-fragment	13.98	AAI-based (high-confidence)	0	1		k__Viruses|p__Duplornaviricota|c__Resentoviricetes|o__Reovirales|f__Sedoreoviridae|g__Rotavirus|s__Rotavirus_A	k__Viruses|p__Duplornaviricota|c__Resentoviricetes|o__Reovirales|f__Sedoreoviridae|g__Rotavirus|s__Rotavirus_A__clade_1	No	Yes	na
GCA_002673935.1	KC443280.1	2333	No	NA	1	1	0	Low-quality	Genome-fragment	12.84	AAI-based (high-confidence)	0	1		k__Viruses|p__Duplornaviricota|c__Resentoviricetes|o__Reovirales|f__Sedoreoviridae|g__Rotavirus|s__Rotavirus_A	k__Viruses|p__Duplornaviricota|c__Resentoviricetes|o__Reovirales|f__Sedoreoviridae|g__Rotavirus|s__Rotavirus_A__clade_1	No	Yes	na
GCA_002673935.1	KC443272.1	1519	No	NA	1	1	0	Low-quality	Genome-fragment	8.86	AAI-based (high-confidence)	0	1		k__Viruses|p__Duplornaviricota|c__Resentoviricetes|o__Reovirales|f__Sedoreoviridae|g__Rotavirus|s__Rotavirus_A	k__Viruses|p__Duplornaviricota|c__Resentoviricetes|o__Reovirales|f__Sedoreoviridae|g__Rotavirus|s__Rotavirus_A__clade_1	No	Yes	na
GCA_002673935.1	KC443281.1	1320	No	NA	1	1	0	Low-quality	Genome-fragment	7.63	AAI-based (high-confidence)	0	1		k__Viruses|p__Duplornaviricota|c__Resentoviricetes|o__Reovirales|f__Sedoreoviridae|g__Rotavirus|s__Rotavirus_A	k__Viruses|p__Duplornaviricota|c__Resentoviricetes|o__Reovirales|f__Sedoreoviridae|g__Rotavirus|s__Rotavirus_A__clade_1	No	Yes	na
GCA_002673935.1	KC443274.1	1007	No	NA	1	1	0	Low-quality	Genome-fragment	5.89	AAI-based (high-confidence)	0	1		k__Viruses|p__Duplornaviricota|c__Resentoviricetes|o__Reovirales|f__Sedoreoviridae|g__Rotavirus|s__Rotavirus_A	k__Viruses|p__Duplornaviricota|c__Resentoviricetes|o__Reovirales|f__Sedoreoviridae|g__Rotavirus|s__Rotavirus_A__clade_1	No	Yes	na
GCA_002673935.1	KC443273.1	1003	No	NA	1	1	0	Low-quality	Genome-fragment	5.88	AAI-based (high-confidence)	0	1		k__Viruses|p__Duplornaviricota|c__Resentoviricetes|o__Reovirales|f__Sedoreoviridae|g__Rotavirus|s__Rotavirus_A	k__Viruses|p__Duplornaviricota|c__Resentoviricetes|o__Reovirales|f__Sedoreoviridae|g__Rotavirus|s__Rotavirus_A__clade_1	No	Yes	na
GCA_002673935.1	KC443282.1	1017	No	NA	1	1	0	Low-quality	Genome-fragment	5.96	AAI-based (high-confidence)	0	1		k__Viruses|p__Duplornaviricota|c__Resentoviricetes|o__Reovirales|f__Sedoreoviridae|g__Rotavirus|s__Rotavirus_A	k__Viruses|p__Duplornaviricota|c__Resentoviricetes|o__Reovirales|f__Sedoreoviridae|g__Rotavirus|s__Rotavirus_A__clade_1	No	Yes	na
GCA_002673935.1	KC443275.1	702	No	NA	1	1	0	Low-quality	Genome-fragment	4.09	AAI-based (high-confidence)	0	1		k__Viruses|p__Duplornaviricota|c__Resentoviricetes|o__Reovirales|f__Sedoreoviridae|g__Rotavirus|s__Rotavirus_A	k__Viruses|p__Duplornaviricota|c__Resentoviricetes|o__Reovirales|f__Sedoreoviridae|g__Rotavirus|s__Rotavirus_A__clade_1	No	Yes	na
GCA_002673935.1	KC443276.1	783	No	NA	1	1	0	Low-quality	Genome-fragment	4.57	AAI-based (high-confidence)	0	1		k__Viruses|p__Duplornaviricota|c__Resentoviricetes|o__Reovirales|f__Sedoreoviridae|g__Rotavirus|s__Rotavirus_A	k__Viruses|p__Duplornaviricota|c__Resentoviricetes|o__Reovirales|f__Sedoreoviridae|g__Rotavirus|s__Rotavirus_A__clade_1	No	Yes	na
GCA_003083555.1	KT030520.1	3965	No	NA	1	1	0	Low-quality	Genome-fragment	20.51	AAI-based (high-confidence)	0	1		k__Viruses|p__Duplornaviricota|c__Resentoviricetes|o__Reovirales|f__Sedoreoviridae|g__Orbivirus|s__African_horse_sickness_virus	k__Viruses|p__Duplornaviricota|c__Resentoviricetes|o__Reovirales|f__Sedoreoviridae|g__Orbivirus|s__African_horse_sickness_virus__clade_2	No	Yes	na
GCA_003083555.1	KT030521.1	3217	No	NA	1	1	0	Low-quality	Genome-fragment	16.4	AAI-based (high-confidence)	0	1		k__Viruses|p__Duplornaviricota|c__Resentoviricetes|o__Reovirales|f__Sedoreoviridae|g__Orbivirus|s__African_horse_sickness_virus	k__Viruses|p__Duplornaviricota|c__Resentoviricetes|o__Reovirales|f__Sedoreoviridae|g__Orbivirus|s__African_horse_sickness_virus__clade_2	No	Yes	na
GCA_003083555.1	KT030522.1	2792	No	NA	1	1	0	Low-quality	Genome-fragment	14.44	AAI-based (high-confidence)	0	1		k__Viruses|p__Duplornaviricota|c__Resentoviricetes|o__Reovirales|f__Sedoreoviridae|g__Orbivirus|s__African_horse_sickness_virus	k__Viruses|p__Duplornaviricota|c__Resentoviricetes|o__Reovirales|f__Sedoreoviridae|g__Orbivirus|s__African_horse_sickness_virus__clade_2	No	Yes	na
GCA_003083555.1	KT030523.1	1978	No	NA	1	1	0	Low-quality	Genome-fragment	10.23	AAI-based (high-confidence)	0	1		k__Viruses|p__Duplornaviricota|c__Resentoviricetes|o__Reovirales|f__Sedoreoviridae|g__Orbivirus|s__African_horse_sickness_virus	k__Viruses|p__Duplornaviricota|c__Resentoviricetes|o__Reovirales|f__Sedoreoviridae|g__Orbivirus|s__African_horse_sickness_virus__clade_2	No	Yes	na
GCA_003083555.1	KT030527.1	1748	No	NA	1	1	0	Low-quality	Genome-fragment	8.93	AAI-based (high-confidence)	0	1		k__Viruses|p__Duplornaviricota|c__Resentoviricetes|o__Reovirales|f__Sedoreoviridae|g__Orbivirus|s__African_horse_sickness_virus	k__Viruses|p__Duplornaviricota|c__Resentoviricetes|o__Reovirales|f__Sedoreoviridae|g__Orbivirus|s__African_horse_sickness_virus__clade_2	No	Yes	na
GCA_003083555.1	KT030524.1	1566	No	NA	1	1	0	Low-quality	Genome-fragment	8	AAI-based (high-confidence)	0	1		k__Viruses|p__Duplornaviricota|c__Resentoviricetes|o__Reovirales|f__Sedoreoviridae|g__Orbivirus|s__African_horse_sickness_virus	k__Viruses|p__Duplornaviricota|c__Resentoviricetes|o__Reovirales|f__Sedoreoviridae|g__Orbivirus|s__African_horse_sickness_virus__clade_2	No	Yes	na
GCA_003083555.1	KT030526.1	1167	No	NA	1	1	0	Low-quality	Genome-fragment	5.97	AAI-based (high-confidence)	0	1		k__Viruses|p__Duplornaviricota|c__Resentoviricetes|o__Reovirales|f__Sedoreoviridae|g__Orbivirus|s__African_horse_sickness_virus	k__Viruses|p__Duplornaviricota|c__Resentoviricetes|o__Reovirales|f__Sedoreoviridae|g__Orbivirus|s__African_horse_sickness_virus__clade_2	No	Yes	na
GCA_003083555.1	KT030528.1	1166	No	NA	1	1	0	Low-quality	Genome-fragment	5.95	AAI-based (high-confidence)	0	1		k__Viruses|p__Duplornaviricota|c__Resentoviricetes|o__Reovirales|f__Sedoreoviridae|g__Orbivirus|s__African_horse_sickness_virus	k__Viruses|p__Duplornaviricota|c__Resentoviricetes|o__Reovirales|f__Sedoreoviridae|g__Orbivirus|s__African_horse_sickness_virus__clade_2	No	Yes	na
GCA_003083555.1	KT030525.1	1169	No	NA	1	1	0	Low-quality	Genome-fragment	5.97	AAI-based (high-confidence)	0	1		k__Viruses|p__Duplornaviricota|c__Resentoviricetes|o__Reovirales|f__Sedoreoviridae|g__Orbivirus|s__African_horse_sickness_virus	k__Viruses|p__Duplornaviricota|c__Resentoviricetes|o__Reovirales|f__Sedoreoviridae|g__Orbivirus|s__African_horse_sickness_virus__clade_2	No	Yes	na
GCA_003083555.1	KT030529.1	756	No	NA	1	1	0	Low-quality	Genome-fragment	3.86	AAI-based (high-confidence)	0	1		k__Viruses|p__Duplornaviricota|c__Resentoviricetes|o__Reovirales|f__Sedoreoviridae|g__Orbivirus|s__African_horse_sickness_virus	k__Viruses|p__Duplornaviricota|c__Resentoviricetes|o__Reovirales|f__Sedoreoviridae|g__Orbivirus|s__African_horse_sickness_virus__clade_2	No	Yes	na
GCA_025626645.1	OP555616.1	196465	No	NA	180	152	0	Complete	High-quality	100	ITR (high-confidence)	0	1.04		k__Viruses|p__Nucleocytoviricota|c__Pokkesviricetes|o__Chitovirales|f__Poxviridae|g__Orthopoxvirus|s__Monkeypox_virus	k__Viruses|p__Nucleocytoviricota|c__Pokkesviricetes|o__Chitovirales|f__Poxviridae|g__Orthopoxvirus|s__Monkeypox_virus	No	No	na
GCA_025627495.1	OP597781.1	195602	No	NA	183	153	0	High-quality	High-quality	92.96	AAI-based (high-confidence)	0	1.03		k__Viruses|p__Nucleocytoviricota|c__Pokkesviricetes|o__Chitovirales|f__Poxviridae|g__Orthopoxvirus|s__Monkeypox_virus	k__Viruses|p__Nucleocytoviricota|c__Pokkesviricetes|o__Chitovirales|f__Poxviridae|g__Orthopoxvirus|s__Monkeypox_virus	No	No	na
GCA_002639975.1	KC174899.1	3279	No	NA	1	1	0	Low-quality	Genome-fragment	18.19	AAI-based (high-confidence)	0	1		k__Viruses|p__Duplornaviricota|c__Resentoviricetes|o__Reovirales|f__Sedoreoviridae|g__Rotavirus|s__Rotavirus_A	k__Viruses|p__Duplornaviricota|c__Resentoviricetes|o__Reovirales|f__Sedoreoviridae|g__Rotavirus|s__Rotavirus_A__clade_3	No	Yes	na
GCA_002639975.1	KC174900.1	2663	No	NA	1	1	0	Low-quality	Genome-fragment	14.98	AAI-based (high-confidence)	0	1		k__Viruses|p__Duplornaviricota|c__Resentoviricetes|o__Reovirales|f__Sedoreoviridae|g__Rotavirus|s__Rotavirus_A	k__Viruses|p__Duplornaviricota|c__Resentoviricetes|o__Reovirales|f__Sedoreoviridae|g__Rotavirus|s__Rotavirus_A__clade_3	No	Yes	na
GCA_002639975.1	KC174901.1	2545	No	NA	1	1	0	Low-quality	Genome-fragment	14.06	AAI-based (high-confidence)	0	1		k__Viruses|p__Duplornaviricota|c__Resentoviricetes|o__Reovirales|f__Sedoreoviridae|g__Rotavirus|s__Rotavirus_A	k__Viruses|p__Duplornaviricota|c__Resentoviricetes|o__Reovirales|f__Sedoreoviridae|g__Rotavirus|s__Rotavirus_A__clade_3	No	Yes	na
GCA_002639975.1	KC174902.1	2333	No	NA	1	1	0	Low-quality	Genome-fragment	12.84	AAI-based (high-confidence)	0	1		k__Viruses|p__Duplornaviricota|c__Resentoviricetes|o__Reovirales|f__Sedoreoviridae|g__Rotavirus|s__Rotavirus_A	k__Viruses|p__Duplornaviricota|c__Resentoviricetes|o__Reovirales|f__Sedoreoviridae|g__Rotavirus|s__Rotavirus_A__clade_3	No	Yes	na
GCA_002639975.1	KC174894.1	1510	No	NA	1	1	0	Low-quality	Genome-fragment	8.84	AAI-based (high-confidence)	0	1		k__Viruses|p__Duplornaviricota|c__Resentoviricetes|o__Reovirales|f__Sedoreoviridae|g__Rotavirus|s__Rotavirus_A	k__Viruses|p__Duplornaviricota|c__Resentoviricetes|o__Reovirales|f__Sedoreoviridae|g__Rotavirus|s__Rotavirus_A__clade_3	No	Yes	na
GCA_002639975.1	KC174903.1	1311	No	NA	1	1	0	Low-quality	Genome-fragment	7.58	AAI-based (high-confidence)	0	1		k__Viruses|p__Duplornaviricota|c__Resentoviricetes|o__Reovirales|f__Sedoreoviridae|g__Rotavirus|s__Rotavirus_A	k__Viruses|p__Duplornaviricota|c__Resentoviricetes|o__Reovirales|f__Sedoreoviridae|g__Rotavirus|s__Rotavirus_A__clade_3	No	Yes	na
GCA_002639975.1	KC174896.1	1037	No	NA	1	1	0	Low-quality	Genome-fragment	6.08	AAI-based (high-confidence)	0	1		k__Viruses|p__Duplornaviricota|c__Resentoviricetes|o__Reovirales|f__Sedoreoviridae|g__Rotavirus|s__Rotavirus_A	k__Viruses|p__Duplornaviricota|c__Resentoviricetes|o__Reovirales|f__Sedoreoviridae|g__Rotavirus|s__Rotavirus_A__clade_3	No	Yes	na
GCA_002639975.1	KC174895.1	1019	No	NA	1	1	0	Low-quality	Genome-fragment	5.98	AAI-based (high-confidence)	0	1		k__Viruses|p__Duplornaviricota|c__Resentoviricetes|o__Reovirales|f__Sedoreoviridae|g__Rotavirus|s__Rotavirus_A	k__Viruses|p__Duplornaviricota|c__Resentoviricetes|o__Reovirales|f__Sedoreoviridae|g__Rotavirus|s__Rotavirus_A__clade_3	No	Yes	na
GCA_002639975.1	KC174904.1	1025	No	NA	1	1	0	Low-quality	Genome-fragment	6.01	AAI-based (high-confidence)	0	1		k__Viruses|p__Duplornaviricota|c__Resentoviricetes|o__Reovirales|f__Sedoreoviridae|g__Rotavirus|s__Rotavirus_A	k__Viruses|p__Duplornaviricota|c__Resentoviricetes|o__Reovirales|f__Sedoreoviridae|g__Rotavirus|s__Rotavirus_A__clade_3	No	Yes	na
GCA_002639975.1	KC174897.1	698	No	NA	1	1	0	Low-quality	Genome-fragment	4.07	AAI-based (high-confidence)	0	1		k__Viruses|p__Duplornaviricota|c__Resentoviricetes|o__Reovirales|f__Sedoreoviridae|g__Rotavirus|s__Rotavirus_A	k__Viruses|p__Duplornaviricota|c__Resentoviricetes|o__Reovirales|f__Sedoreoviridae|g__Rotavirus|s__Rotavirus_A__clade_3	No	Yes	na
GCA_002639975.1	KC174898.1	581	No	NA	1	1	0	Low-quality	Genome-fragment	3.41	AAI-based (high-confidence)	0	1		k__Viruses|p__Duplornaviricota|c__Resentoviricetes|o__Reovirales|f__Sedoreoviridae|g__Rotavirus|s__Rotavirus_A	k__Viruses|p__Duplornaviricota|c__Resentoviricetes|o__Reovirales|f__Sedoreoviridae|g__Rotavirus|s__Rotavirus_A__clade_3	No	Yes	na
GCA_004090435.1	FJ644919.1	1767	No	NA	2	2	0	High-quality	High-quality	99.92	AAI-based (high-confidence)	0	1		k__Viruses|p__Cressdnaviricota|c__Arfiviricetes|o__Cirlivirales|f__Circoviridae|g__Circovirus|s__Porcine_circovirus_2	k__Viruses|p__Cressdnaviricota|c__Arfiviricetes|o__Cirlivirales|f__Circoviridae|g__Circovirus|s__Porcine_circovirus_2__clade_0	No	Yes	na
GCA_006448255.1	AY601633.1	35382	No	NA	37	33	0	Complete	High-quality	100	ITR (high-confidence)	0	1		k__Viruses|p__Preplasmiviricota|c__Tectiliviricetes|o__Rowavirales|f__Adenoviridae|g__Mastadenovirus|s__Human_mastadenovirus_B	k__Viruses|p__Preplasmiviricota|c__Tectiliviricetes|o__Rowavirales|f__Adenoviridae|g__Mastadenovirus|s__Human_mastadenovirus_B__clade_0	No	Yes	na
GCA_026803245.1	OP890391.1	195591	No	NA	190	165	0	High-quality	High-quality	92.96	AAI-based (high-confidence)	0	1.03		k__Viruses|p__Nucleocytoviricota|c__Pokkesviricetes|o__Chitovirales|f__Poxviridae|g__Orthopoxvirus|s__Monkeypox_virus	k__Viruses|p__Nucleocytoviricota|c__Pokkesviricetes|o__Chitovirales|f__Poxviridae|g__Orthopoxvirus|s__Monkeypox_virus	No	No	na
GCA_028669985.1	OQ419030.1	195656	No	NA	198	168	0	Complete	High-quality	100	ITR (high-confidence)	0	1.03		k__Viruses|p__Nucleocytoviricota|c__Pokkesviricetes|o__Chitovirales|f__Poxviridae|g__Orthopoxvirus|s__Monkeypox_virus	k__Viruses|p__Nucleocytoviricota|c__Pokkesviricetes|o__Chitovirales|f__Poxviridae|g__Orthopoxvirus|s__Monkeypox_virus	No	No	na
GCA_006472305.1	KR075879.1	106971	No	NA	91	43	0	High-quality	High-quality	91.77	AAI-based (high-confidence)	0	1.02		k__Viruses|p__Nucleocytoviricota|c__Megaviricetes|o__Pimascovirales|f__Iridoviridae|g__Ranavirus|s__Ambystoma_tigrinum_virus	k__Viruses|p__Nucleocytoviricota|c__Megaviricetes|o__Pimascovirales|f__Iridoviridae|g__Ranavirus|s__Common_midwife_toad_virus	Yes	No	na
GCA_003087935.1	KC292333.1	6368	No	NA	1	1	0	Medium-quality	Genome-fragment	55.33	AAI-based (high-confidence)	0	1		k__Viruses|p__Negarnaviricota|c__Ellioviricetes|o__Bunyavirales|f__Phenuiviridae|g__Phlebovirus|s__SFTS_phlebovirus	k__Viruses|p__Negarnaviricota|c__Ellioviricetes|o__Bunyavirales|f__Phenuiviridae|g__Phlebovirus|s__SFTS_phlebovirus__clade_0	No	Yes	na
GCA_003087935.1	KC292307.1	3378	No	NA	1	1	0	Low-quality	Genome-fragment	29.35	AAI-based (high-confidence)	0	1		k__Viruses|p__Negarnaviricota|c__Ellioviricetes|o__Bunyavirales|f__Phenuiviridae|g__Phlebovirus|s__SFTS_phlebovirus	k__Viruses|p__Negarnaviricota|c__Ellioviricetes|o__Bunyavirales|f__Phenuiviridae|g__Phlebovirus|s__SFTS_phlebovirus__clade_0	No	Yes	na
GCA_003087935.1	KC292280.1	1744	No	NA	2	2	0	Low-quality	Genome-fragment	15.13	AAI-based (high-confidence)	0	1		k__Viruses|p__Negarnaviricota|c__Ellioviricetes|o__Bunyavirales|f__Phenuiviridae|g__Phlebovirus|s__SFTS_phlebovirus	k__Viruses|p__Negarnaviricota|c__Ellioviricetes|o__Bunyavirales|f__Phenuiviridae|g__Phlebovirus|s__SFTS_phlebovirus__clade_0	No	Yes	na
GCA_003077875.1	KM053268.1	3897	No	NA	1	1	0	Low-quality	Genome-fragment	20.23	AAI-based (high-confidence)	0	1		k__Viruses|p__Duplornaviricota|c__Resentoviricetes|o__Reovirales|f__Sedoreoviridae|g__Orbivirus|s__Bluetongue_virus	k__Viruses|p__Duplornaviricota|c__Resentoviricetes|o__Reovirales|f__Sedoreoviridae|g__Orbivirus|s__Bluetongue_virus__clade_3	No	Yes	na
GCA_003077875.1	KM053269.1	2900	No	NA	1	1	0	Low-quality	Genome-fragment	15.11	AAI-based (high-confidence)	0	1		k__Viruses|p__Duplornaviricota|c__Resentoviricetes|o__Reovirales|f__Sedoreoviridae|g__Orbivirus|s__Bluetongue_virus	k__Viruses|p__Duplornaviricota|c__Resentoviricetes|o__Reovirales|f__Sedoreoviridae|g__Orbivirus|s__Bluetongue_virus__clade_3	No	Yes	na
GCA_003077875.1	KM053270.1	2716	No	NA	1	1	0	Low-quality	Genome-fragment	14.1	AAI-based (high-confidence)	0	1		k__Viruses|p__Duplornaviricota|c__Resentoviricetes|o__Reovirales|f__Sedoreoviridae|g__Orbivirus|s__Bluetongue_virus	k__Viruses|p__Duplornaviricota|c__Resentoviricetes|o__Reovirales|f__Sedoreoviridae|g__Orbivirus|s__Bluetongue_virus__clade_3	No	Yes	na
GCA_003077875.1	KM053271.1	1936	No	NA	1	1	0	Low-quality	Genome-fragment	10.05	AAI-based (high-confidence)	0	1		k__Viruses|p__Duplornaviricota|c__Resentoviricetes|o__Reovirales|f__Sedoreoviridae|g__Orbivirus|s__Bluetongue_virus	k__Viruses|p__Duplornaviricota|c__Resentoviricetes|o__Reovirales|f__Sedoreoviridae|g__Orbivirus|s__Bluetongue_virus__clade_3	No	Yes	na
GCA_003077875.1	KM053272.1	1718	No	NA	1	1	0	Low-quality	Genome-fragment	8.95	AAI-based (high-confidence)	0	1		k__Viruses|p__Duplornaviricota|c__Resentoviricetes|o__Reovirales|f__Sedoreoviridae|g__Orbivirus|s__Bluetongue_virus	k__Viruses|p__Duplornaviricota|c__Resentoviricetes|o__Reovirales|f__Sedoreoviridae|g__Orbivirus|s__Bluetongue_virus__clade_3	No	Yes	na
GCA_003077875.1	KM053273.1	1583	No	NA	1	1	0	Low-quality	Genome-fragment	8.24	AAI-based (high-confidence)	0	1		k__Viruses|p__Duplornaviricota|c__Resentoviricetes|o__Reovirales|f__Sedoreoviridae|g__Orbivirus|s__Bluetongue_virus	k__Viruses|p__Duplornaviricota|c__Resentoviricetes|o__Reovirales|f__Sedoreoviridae|g__Orbivirus|s__Bluetongue_virus__clade_3	No	Yes	na
GCA_003077875.1	KM053274.1	1094	No	NA	1	1	0	Low-quality	Genome-fragment	5.7	AAI-based (high-confidence)	0	1		k__Viruses|p__Duplornaviricota|c__Resentoviricetes|o__Reovirales|f__Sedoreoviridae|g__Orbivirus|s__Bluetongue_virus	k__Viruses|p__Duplornaviricota|c__Resentoviricetes|o__Reovirales|f__Sedoreoviridae|g__Orbivirus|s__Bluetongue_virus__clade_3	No	Yes	na
GCA_003077875.1	KM053275.1	1070	No	NA	1	1	0	Low-quality	Genome-fragment	5.57	AAI-based (high-confidence)	0	1		k__Viruses|p__Duplornaviricota|c__Resentoviricetes|o__Reovirales|f__Sedoreoviridae|g__Orbivirus|s__Bluetongue_virus	k__Viruses|p__Duplornaviricota|c__Resentoviricetes|o__Reovirales|f__Sedoreoviridae|g__Orbivirus|s__Bluetongue_virus__clade_3	No	Yes	na
GCA_003077875.1	KM053276.1	1001	No	NA	1	1	0	Low-quality	Genome-fragment	5.21	AAI-based (high-confidence)	0	1		k__Viruses|p__Duplornaviricota|c__Resentoviricetes|o__Reovirales|f__Sedoreoviridae|g__Orbivirus|s__Bluetongue_virus	k__Viruses|p__Duplornaviricota|c__Resentoviricetes|o__Reovirales|f__Sedoreoviridae|g__Orbivirus|s__Bluetongue_virus__clade_3	No	Yes	na
GCA_003077875.1	KM053277.1	777	No	NA	1	1	0	Low-quality	Genome-fragment	4.05	AAI-based (high-confidence)	0	1		k__Viruses|p__Duplornaviricota|c__Resentoviricetes|o__Reovirales|f__Sedoreoviridae|g__Orbivirus|s__Bluetongue_virus	k__Viruses|p__Duplornaviricota|c__Resentoviricetes|o__Reovirales|f__Sedoreoviridae|g__Orbivirus|s__Bluetongue_virus__clade_3	No	Yes	na
GCA_027932025.1	MK540301.1	171823	No	NA	107	59	0	High-quality	High-quality	100	AAI-based (high-confidence)	0	1.19		k__Viruses|p__Peploviricota|c__Herviviricetes|o__Herpesvirales|f__Herpesviridae|g__Lymphocryptovirus|s__Human_gammaherpesvirus_4	k__Viruses|p__Peploviricota|c__Herviviricetes|o__Herpesvirales|f__Herpesviridae|g__Lymphocryptovirus|s__Human_gammaherpesvirus_4	No	No	na
GCA_004090755.1	EU545549.1	1767	No	NA	2	2	0	High-quality	High-quality	99.92	AAI-based (high-confidence)	0	1		k__Viruses|p__Cressdnaviricota|c__Arfiviricetes|o__Cirlivirales|f__Circoviridae|g__Circovirus|s__Porcine_circovirus_2	k__Viruses|p__Cressdnaviricota|c__Arfiviricetes|o__Cirlivirales|f__Circoviridae|g__Circovirus|s__Porcine_circovirus_2__clade_0	No	Yes	na
GCA_002116235.1	KU941946.1	10000	No	NA	2	1	0	High-quality	High-quality	100	AAI-based (high-confidence)	0	1		k__Viruses|p__Pisuviricota|c__Stelpaviricetes|o__Patatavirales|f__Potyviridae|g__Potyvirus|s__Endive_necrotic_mosaic_virus	k__Viruses|p__Pisuviricota|c__Stelpaviricetes|o__Patatavirales|f__Potyviridae|g__Potyvirus|s__Endive_necrotic_mosaic_virus	No	No	na
GCA_002822765.1	DQ641699.1	2751	No	NA	3	3	0	Medium-quality	Genome-fragment	78.35	AAI-based (high-confidence)	0	1		k__Viruses|p__Cressdnaviricota|c__Repensiviricetes|o__Geplafuvirales|f__Geminiviridae|g__Begomovirus|s__Ludwigia_yellow_vein_Vietnam_virus	k__Viruses|p__Cressdnaviricota|c__Repensiviricetes|o__Geplafuvirales|f__Geminiviridae|g__Begomovirus|s__Ludwigia_yellow_vein_Vietnam_virus	No	No	na
GCA_027933755.1	AB850644.1	171751	No	NA	183	76	0	High-quality	High-quality	100	AAI-based (high-confidence)	0	1.21		k__Viruses|p__Peploviricota|c__Herviviricetes|o__Herpesvirales|f__Herpesviridae|g__Lymphocryptovirus|s__Human_gammaherpesvirus_4	k__Viruses|p__Peploviricota|c__Herviviricetes|o__Herpesvirales|f__Herpesviridae|g__Lymphocryptovirus|s__Human_gammaherpesvirus_4	No	No	na
GCA_006444855.1	JN226749.1	35181	No	NA	33	31	0	High-quality	High-quality	99.88	AAI-based (high-confidence)	0	1		k__Viruses|p__Preplasmiviricota|c__Tectiliviricetes|o__Rowavirales|f__Adenoviridae|g__Mastadenovirus|s__Human_mastadenovirus_D	k__Viruses|p__Preplasmiviricota|c__Tectiliviricetes|o__Rowavirales|f__Adenoviridae|g__Mastadenovirus|s__Human_mastadenovirus_D__clade_0	No	Yes	na
GCA_023531885.1	MG663594.1	177992	No	NA	204	169	0	Complete	High-quality	100	ITR (medium-confidence)	0	1.04		k__Viruses|p__Nucleocytoviricota|c__Pokkesviricetes|o__Chitovirales|f__Poxviridae|g__Orthopoxvirus|s__Vaccinia_virus	k__Viruses|p__Nucleocytoviricota|c__Pokkesviricetes|o__Chitovirales|f__Poxviridae|g__Orthopoxvirus|s__Monkeypox_virus	Yes	No	na
GCA_002648495.1	KT921058.1	3287	No	NA	1	1	0	Low-quality	Genome-fragment	18.25	AAI-based (high-confidence)	0	1		k__Viruses|p__Duplornaviricota|c__Resentoviricetes|o__Reovirales|f__Sedoreoviridae|g__Rotavirus|s__Rotavirus_A	k__Viruses|p__Duplornaviricota|c__Resentoviricetes|o__Reovirales|f__Sedoreoviridae|g__Rotavirus|s__Rotavirus_A__clade_0	No	Yes	na
GCA_002648495.1	KT921059.1	2699	No	NA	1	1	0	Low-quality	Genome-fragment	15.21	AAI-based (high-confidence)	0	1		k__Viruses|p__Duplornaviricota|c__Resentoviricetes|o__Reovirales|f__Sedoreoviridae|g__Rotavirus|s__Rotavirus_A	k__Viruses|p__Duplornaviricota|c__Resentoviricetes|o__Reovirales|f__Sedoreoviridae|g__Rotavirus|s__Rotavirus_A__clade_0	No	Yes	na
GCA_002648495.1	KT921060.1	2565	No	NA	1	1	0	Low-quality	Genome-fragment	14.18	AAI-based (high-confidence)	0	1		k__Viruses|p__Duplornaviricota|c__Resentoviricetes|o__Reovirales|f__Sedoreoviridae|g__Rotavirus|s__Rotavirus_A	k__Viruses|p__Duplornaviricota|c__Resentoviricetes|o__Reovirales|f__Sedoreoviridae|g__Rotavirus|s__Rotavirus_A__clade_0	No	Yes	na
GCA_002648495.1	KT921061.1	2335	No	NA	1	1	0	Low-quality	Genome-fragment	12.85	AAI-based (high-confidence)	0	1		k__Viruses|p__Duplornaviricota|c__Resentoviricetes|o__Reovirales|f__Sedoreoviridae|g__Rotavirus|s__Rotavirus_A	k__Viruses|p__Duplornaviricota|c__Resentoviricetes|o__Reovirales|f__Sedoreoviridae|g__Rotavirus|s__Rotavirus_A__clade_0	No	Yes	na
GCA_002648495.1	KT921053.1	1536	No	NA	1	1	0	Low-quality	Genome-fragment	9.02	AAI-based (high-confidence)	0	1		k__Viruses|p__Duplornaviricota|c__Resentoviricetes|o__Reovirales|f__Sedoreoviridae|g__Rotavirus|s__Rotavirus_A	k__Viruses|p__Duplornaviricota|c__Resentoviricetes|o__Reovirales|f__Sedoreoviridae|g__Rotavirus|s__Rotavirus_A__clade_0	No	Yes	na
GCA_002648495.1	KT921062.1	1341	No	NA	1	1	0	Low-quality	Genome-fragment	7.76	AAI-based (high-confidence)	0	1		k__Viruses|p__Duplornaviricota|c__Resentoviricetes|o__Reovirales|f__Sedoreoviridae|g__Rotavirus|s__Rotavirus_A	k__Viruses|p__Duplornaviricota|c__Resentoviricetes|o__Reovirales|f__Sedoreoviridae|g__Rotavirus|s__Rotavirus_A__clade_0	No	Yes	na
GCA_002648495.1	KT921055.1	1030	No	NA	1	1	0	Low-quality	Genome-fragment	6.04	AAI-based (high-confidence)	0	1		k__Viruses|p__Duplornaviricota|c__Resentoviricetes|o__Reovirales|f__Sedoreoviridae|g__Rotavirus|s__Rotavirus_A	k__Viruses|p__Duplornaviricota|c__Resentoviricetes|o__Reovirales|f__Sedoreoviridae|g__Rotavirus|s__Rotavirus_A__clade_0	No	Yes	na
GCA_002648495.1	KT921054.1	1007	No	NA	1	1	0	Low-quality	Genome-fragment	5.91	AAI-based (high-confidence)	0	1		k__Viruses|p__Duplornaviricota|c__Resentoviricetes|o__Reovirales|f__Sedoreoviridae|g__Rotavirus|s__Rotavirus_A	k__Viruses|p__Duplornaviricota|c__Resentoviricetes|o__Reovirales|f__Sedoreoviridae|g__Rotavirus|s__Rotavirus_A__clade_0	No	Yes	na
GCA_002648495.1	KT921063.1	1025	No	NA	1	1	0	Low-quality	Genome-fragment	6.01	AAI-based (high-confidence)	0	1		k__Viruses|p__Duplornaviricota|c__Resentoviricetes|o__Reovirales|f__Sedoreoviridae|g__Rotavirus|s__Rotavirus_A	k__Viruses|p__Duplornaviricota|c__Resentoviricetes|o__Reovirales|f__Sedoreoviridae|g__Rotavirus|s__Rotavirus_A__clade_0	No	Yes	na
GCA_002648495.1	KT921056.1	717	No	NA	1	1	0	Low-quality	Genome-fragment	4.2	AAI-based (high-confidence)	0	1		k__Viruses|p__Duplornaviricota|c__Resentoviricetes|o__Reovirales|f__Sedoreoviridae|g__Rotavirus|s__Rotavirus_A	k__Viruses|p__Duplornaviricota|c__Resentoviricetes|o__Reovirales|f__Sedoreoviridae|g__Rotavirus|s__Rotavirus_A__clade_0	No	Yes	na
GCA_002648495.1	KT921057.1	635	No	NA	1	1	0	Low-quality	Genome-fragment	3.73	AAI-based (high-confidence)	0	1		k__Viruses|p__Duplornaviricota|c__Resentoviricetes|o__Reovirales|f__Sedoreoviridae|g__Rotavirus|s__Rotavirus_A	k__Viruses|p__Duplornaviricota|c__Resentoviricetes|o__Reovirales|f__Sedoreoviridae|g__Rotavirus|s__Rotavirus_A__clade_0	No	Yes	na
GCA_003087155.1	KT284776.1	3309	No	NA	1	1	0	Low-quality	Genome-fragment	19.73	AAI-based (high-confidence)	0	1		k__Viruses|p__Duplornaviricota|c__Resentoviricetes|o__Reovirales|f__Sedoreoviridae|g__Rotavirus|s__Rotavirus_C	k__Viruses|p__Duplornaviricota|c__Resentoviricetes|o__Reovirales|f__Sedoreoviridae|g__Rotavirus|s__Rotavirus_C__clade_0	No	Yes	na
GCA_003087155.1	KT284777.1	2736	No	NA	1	1	0	Low-quality	Genome-fragment	15.09	AAI-based (high-confidence)	0	1		k__Viruses|p__Duplornaviricota|c__Resentoviricetes|o__Reovirales|f__Sedoreoviridae|g__Rotavirus|s__Rotavirus_C	k__Viruses|p__Duplornaviricota|c__Resentoviricetes|o__Reovirales|f__Sedoreoviridae|g__Rotavirus|s__Rotavirus_C__clade_0	No	Yes	na
GCA_003087155.1	KT284779.1	2284	No	NA	1	1	0	Low-quality	Genome-fragment	12.82	AAI-based (high-confidence)	0	1		k__Viruses|p__Duplornaviricota|c__Resentoviricetes|o__Reovirales|f__Sedoreoviridae|g__Rotavirus|s__Rotavirus_C	k__Viruses|p__Duplornaviricota|c__Resentoviricetes|o__Reovirales|f__Sedoreoviridae|g__Rotavirus|s__Rotavirus_C__clade_0	No	Yes	na
GCA_003087155.1	KT284778.1	2166	No	NA	1	1	0	Low-quality	Genome-fragment	12.17	AAI-based (high-confidence)	0	1		k__Viruses|p__Duplornaviricota|c__Resentoviricetes|o__Reovirales|f__Sedoreoviridae|g__Rotavirus|s__Rotavirus_C	k__Viruses|p__Duplornaviricota|c__Resentoviricetes|o__Reovirales|f__Sedoreoviridae|g__Rotavirus|s__Rotavirus_C__clade_0	No	Yes	na
GCA_003087155.1	KT284781.1	1353	No	NA	1	1	0	Low-quality	Genome-fragment	7.6	AAI-based (high-confidence)	0	1		k__Viruses|p__Duplornaviricota|c__Resentoviricetes|o__Reovirales|f__Sedoreoviridae|g__Rotavirus|s__Rotavirus_C	k__Viruses|p__Duplornaviricota|c__Resentoviricetes|o__Reovirales|f__Sedoreoviridae|g__Rotavirus|s__Rotavirus_C__clade_0	No	Yes	na
GCA_003087155.1	KT284782.1	1350	No	NA	1	1	0	Low-quality	Genome-fragment	7.58	AAI-based (high-confidence)	0	1		k__Viruses|p__Duplornaviricota|c__Resentoviricetes|o__Reovirales|f__Sedoreoviridae|g__Rotavirus|s__Rotavirus_C	k__Viruses|p__Duplornaviricota|c__Resentoviricetes|o__Reovirales|f__Sedoreoviridae|g__Rotavirus|s__Rotavirus_C__clade_0	No	Yes	na
GCA_003087155.1	KT284780.1	1270	No	NA	1	0	0	Low-quality	Genome-fragment	7.13	AAI-based (high-confidence)	0	1	no viral genes detected	k__Viruses|p__Duplornaviricota|c__Resentoviricetes|o__Reovirales|f__Sedoreoviridae|g__Rotavirus|s__Rotavirus_C	k__Viruses|p__Duplornaviricota|c__Resentoviricetes|o__Reovirales|f__Sedoreoviridae|g__Rotavirus|s__Rotavirus_C__clade_0	No	Yes	na
GCA_003087155.1	KT284784.1	1063	No	NA	1	0	0	Low-quality	Genome-fragment	5.97	AAI-based (high-confidence)	0	1	no viral genes detected	k__Viruses|p__Duplornaviricota|c__Resentoviricetes|o__Reovirales|f__Sedoreoviridae|g__Rotavirus|s__Rotavirus_C	k__Viruses|p__Duplornaviricota|c__Resentoviricetes|o__Reovirales|f__Sedoreoviridae|g__Rotavirus|s__Rotavirus_C__clade_0	No	Yes	na
GCA_003087155.1	KT284783.1	1037	No	NA	1	1	0	Low-quality	Genome-fragment	5.82	AAI-based (high-confidence)	0	1		k__Viruses|p__Duplornaviricota|c__Resentoviricetes|o__Reovirales|f__Sedoreoviridae|g__Rotavirus|s__Rotavirus_C	k__Viruses|p__Duplornaviricota|c__Resentoviricetes|o__Reovirales|f__Sedoreoviridae|g__Rotavirus|s__Rotavirus_C__clade_0	No	Yes	na
GCA_003087155.1	KT284786.1	730	No	NA	1	1	0	Low-quality	Genome-fragment	4.1	AAI-based (high-confidence)	0	1		k__Viruses|p__Duplornaviricota|c__Resentoviricetes|o__Reovirales|f__Sedoreoviridae|g__Rotavirus|s__Rotavirus_C	k__Viruses|p__Duplornaviricota|c__Resentoviricetes|o__Reovirales|f__Sedoreoviridae|g__Rotavirus|s__Rotavirus_C__clade_0	No	Yes	na
GCA_003087155.1	KT284785.1	613	No	NA	1	0	0	Low-quality	Genome-fragment	3.44	AAI-based (high-confidence)	0	1	no viral genes detected	k__Viruses|p__Duplornaviricota|c__Resentoviricetes|o__Reovirales|f__Sedoreoviridae|g__Rotavirus|s__Rotavirus_C	k__Viruses|p__Duplornaviricota|c__Resentoviricetes|o__Reovirales|f__Sedoreoviridae|g__Rotavirus|s__Rotavirus_C__clade_0	No	Yes	na
GCA_006446035.1	KC693021.1	35537	No	NA	35	31	0	Complete	High-quality	100	ITR (high-confidence)	0	1.01		k__Viruses|p__Preplasmiviricota|c__Tectiliviricetes|o__Rowavirales|f__Adenoviridae|g__Mastadenovirus|s__Simian_adenovirus_B	k__Viruses|p__Preplasmiviricota|c__Tectiliviricetes|o__Rowavirales|f__Adenoviridae|g__Mastadenovirus|s__Simian_adenovirus_B__clade_0	No	Yes	na
GCA_029292695.1	OQ468778.1	195665	No	NA	194	161	0	Complete	High-quality	100	ITR (high-confidence)	0	1.03		k__Viruses|p__Nucleocytoviricota|c__Pokkesviricetes|o__Chitovirales|f__Poxviridae|g__Orthopoxvirus|s__Monkeypox_virus	k__Viruses|p__Nucleocytoviricota|c__Pokkesviricetes|o__Chitovirales|f__Poxviridae|g__Orthopoxvirus|s__Monkeypox_virus	No	No	na
GCA_004050275.1	KT168349.1	1996	No	NA	2	2	0	High-quality	High-quality	99.41	AAI-based (high-confidence)	0	1		k__Viruses|p__Cressdnaviricota|c__Arfiviricetes|o__Cirlivirales|f__Circoviridae|g__Circovirus|s__Beak_and_feather_disease_virus	k__Viruses|p__Cressdnaviricota|c__Arfiviricetes|o__Cirlivirales|f__Circoviridae|g__Circovirus|s__Beak_and_feather_disease_virus__clade_1	No	Yes	na
GCA_018587365.1	MK988619.1	4428	No	NA	5	1	0	High-quality	High-quality	100	AAI-based (high-confidence)	0	1		k__Viruses|p__Cossaviricota|c__Quintoviricetes|o__Piccovirales|f__Parvoviridae|g__Chaphamaparvovirus|s__Galliform_chaphamaparvovirus_4	k__Viruses|p__Cossaviricota|c__Quintoviricetes|o__Piccovirales|f__Parvoviridae|g__Chaphamaparvovirus|s__Galliform_chaphamaparvovirus_4	No	No	na
GCA_004068455.1	KM188464.1	1991	No	NA	2	2	0	High-quality	High-quality	99.17	AAI-based (high-confidence)	0	1		k__Viruses|p__Cressdnaviricota|c__Arfiviricetes|o__Cirlivirales|f__Circoviridae|g__Circovirus|s__Beak_and_feather_disease_virus	k__Viruses|p__Cressdnaviricota|c__Arfiviricetes|o__Cirlivirales|f__Circoviridae|g__Circovirus|s__Beak_and_feather_disease_virus__clade_2	No	Yes	na
GCA_029239135.1	OQ518308.1	35372	No	NA	36	31	0	High-quality	High-quality	100	AAI-based (high-confidence)	0	1		k__Viruses|p__Preplasmiviricota|c__Tectiliviricetes|o__Rowavirales|f__Adenoviridae|g__Mastadenovirus|s__Human_mastadenovirus_B	k__Viruses|p__Preplasmiviricota|c__Tectiliviricetes|o__Rowavirales|f__Adenoviridae|g__Mastadenovirus|s__Human_mastadenovirus_B__clade_0	No	Yes	na
GCA_003097815.1	AB253429.1	9690	No	NA	8	7	0	High-quality	High-quality	100	AAI-based (high-confidence)	0	1.05		k__Viruses|p__Artverviricota|c__Revtraviricetes|o__Ortervirales|f__Retroviridae|g__Lentivirus|s__Human_immunodeficiency_virus_1	k__Viruses|p__Artverviricota|c__Revtraviricetes|o__Ortervirales|f__Retroviridae|g__Lentivirus|s__Human_immunodeficiency_virus_1__clade_2	No	Yes	na
GCA_006446675.1	FJ025925.1	37820	No	NA	37	33	0	Complete	High-quality	100	ITR (high-confidence)	0	1		k__Viruses|p__Preplasmiviricota|c__Tectiliviricetes|o__Rowavirales|f__Adenoviridae|g__Mastadenovirus|s__Human_mastadenovirus_C	k__Viruses|p__Preplasmiviricota|c__Tectiliviricetes|o__Rowavirales|f__Adenoviridae|g__Mastadenovirus|s__Human_mastadenovirus_C__clade_1	No	Yes	na
GCA_003128025.1	LC066444.1	3334	No	NA	1	1	0	Low-quality	Genome-fragment	38.54	AAI-based (high-confidence)	0	1		k__Viruses|p__Kitrinoviricota|c__Alsuviricetes|o__Martellivirales|f__Bromoviridae|g__Cucumovirus|s__Cucumber_mosaic_virus	k__Viruses|p__Kitrinoviricota|c__Alsuviricetes|o__Martellivirales|f__Bromoviridae|g__Cucumovirus|s__Cucumber_mosaic_virus__clade_0	No	Yes	na
GCA_003128025.1	LC066445.1	3014	No	NA	3	1	0	Low-quality	Genome-fragment	34.84	AAI-based (high-confidence)	0	1		k__Viruses|p__Kitrinoviricota|c__Alsuviricetes|o__Martellivirales|f__Bromoviridae|g__Cucumovirus|s__Cucumber_mosaic_virus	k__Viruses|p__Kitrinoviricota|c__Alsuviricetes|o__Martellivirales|f__Bromoviridae|g__Cucumovirus|s__Cucumber_mosaic_virus__clade_0	No	Yes	na
GCA_003128025.1	LC066446.1	2183	No	NA	2	1	0	Low-quality	Genome-fragment	25.24	AAI-based (high-confidence)	0	1		k__Viruses|p__Kitrinoviricota|c__Alsuviricetes|o__Martellivirales|f__Bromoviridae|g__Cucumovirus|s__Cucumber_mosaic_virus	k__Viruses|p__Kitrinoviricota|c__Alsuviricetes|o__Martellivirales|f__Bromoviridae|g__Cucumovirus|s__Cucumber_mosaic_virus__clade_0	No	Yes	na
GCA_016865615.1	MN931744.1	188334	No	NA	156	112	0	Complete	High-quality	100	ITR (high-confidence)	0	1.03		k__Viruses|p__Nucleocytoviricota|c__Pokkesviricetes|o__Chitovirales|f__Poxviridae|g__Molluscipoxvirus|s__Molluscum_contagiosum_virus	k__Viruses|p__Nucleocytoviricota|c__Pokkesviricetes|o__Chitovirales|f__Poxviridae|g__Molluscipoxvirus|s__Molluscum_contagiosum_virus	No	No	na
GCA_019446085.1	MW816013.1	35225	No	NA	35	30	0	High-quality	High-quality	99.9	AAI-based (high-confidence)	0	1		k__Viruses|p__Preplasmiviricota|c__Tectiliviricetes|o__Rowavirales|f__Adenoviridae|g__Mastadenovirus|s__Human_mastadenovirus_B	k__Viruses|p__Preplasmiviricota|c__Tectiliviricetes|o__Rowavirales|f__Adenoviridae|g__Mastadenovirus|s__Human_mastadenovirus_B__clade_0	No	Yes	na
GCA_004070275.1	FJ667595.1	1767	No	NA	2	2	0	High-quality	High-quality	99.92	AAI-based (high-confidence)	0	1		k__Viruses|p__Cressdnaviricota|c__Arfiviricetes|o__Cirlivirales|f__Circoviridae|g__Circovirus|s__Porcine_circovirus_2	k__Viruses|p__Cressdnaviricota|c__Arfiviricetes|o__Cirlivirales|f__Circoviridae|g__Circovirus|s__Porcine_circovirus_2__clade_0	No	Yes	na
GCA_027926965.1	JX512207.1	236017	No	NA	189	116	0	Complete	High-quality	100	DTR (high-confidence)	0	1.02		k__Viruses|p__Peploviricota|c__Herviviricetes|o__Herpesvirales|f__Herpesviridae|g__Cytomegalovirus|s__Human_betaherpesvirus_5	k__Viruses|p__Peploviricota|c__Herviviricetes|o__Herpesvirales|f__Herpesviridae|g__Cytomegalovirus|s__Human_betaherpesvirus_5__clade_0	No	Yes	na
GCA_008314915.1	MK249214.1	4487	No	NA	5	5	0	High-quality	High-quality	97.78	AAI-based (high-confidence)	0	1		k__Viruses|p__Phixviricota|c__Malgrandaviricetes|o__Petitvirales|f__Microviridae|g__Microvirus|s__Blackfly_microvirus_SF02	k__Viruses|p__Phixviricota|c__Malgrandaviricetes|o__Petitvirales|f__Microviridae|g__Microvirus|s__Blackfly_microvirus_SF02__clade_0	No	Yes	na
GCA_027927655.1	JX512201.1	235703	No	NA	190	119	0	Complete	High-quality	100	DTR (high-confidence)	0	1.02		k__Viruses|p__Peploviricota|c__Herviviricetes|o__Herpesvirales|f__Herpesviridae|g__Cytomegalovirus|s__Human_betaherpesvirus_5	k__Viruses|p__Peploviricota|c__Herviviricetes|o__Herpesvirales|f__Herpesviridae|g__Cytomegalovirus|s__Human_betaherpesvirus_5__clade_0	No	Yes	na
GCA_006446635.1	FJ025927.1	35767	No	NA	28	25	0	Complete	High-quality	100	ITR (high-confidence)	0	1		k__Viruses|p__Preplasmiviricota|c__Tectiliviricetes|o__Rowavirales|f__Adenoviridae|g__Mastadenovirus|s__Human_mastadenovirus_B	k__Viruses|p__Preplasmiviricota|c__Tectiliviricetes|o__Rowavirales|f__Adenoviridae|g__Mastadenovirus|s__Human_mastadenovirus_B__clade_2	No	Yes	na
GCA_001271235.1	KT159937.1	241564	No	NA	215	50	0	Complete	High-quality	100	ITR (high-confidence)	0	1.04		k__Viruses|p__Nucleocytoviricota|c__Pokkesviricetes|o__Chitovirales|f__Poxviridae|g__Salmonpoxvirus|s__Salmon_gillpox_virus	k__Viruses|p__Nucleocytoviricota|c__Pokkesviricetes|o__Chitovirales|f__Poxviridae|g__Salmonpoxvirus|s__Salmon_gillpox_virus	No	No	na
GCA_003621095.1	MH617253.1	2548	No	NA	4	2	0	High-quality	High-quality	100	AAI-based (high-confidence)	0	1		k__Viruses|p__Cressdnaviricota|c__Arfiviricetes|o__Cremevirales|f__Smacoviridae|g__Porprismacovirus|s__Macaque_stool_associated_virus_12	k__Viruses|p__Cressdnaviricota|c__Arfiviricetes|o__Cremevirales|f__Smacoviridae|g__Porprismacovirus|s__Macaque_stool_associated_virus_12	No	No	na
GCA_002412105.1	AY751298.1	5577	No	NA	6	6	0	High-quality	High-quality	96.47	AAI-based (high-confidence)	0	1		k__Viruses|p__Phixviricota|c__Malgrandaviricetes|o__Petitvirales|f__Microviridae|g__Gequatrovirus|s__Gequatrovirus_G4	k__Viruses|p__Phixviricota|c__Malgrandaviricetes|o__Petitvirales|f__Microviridae|g__Gequatrovirus|s__Gequatrovirus_G4__clade_0	No	Yes	na
GCA_004031375.1	MG257487.1	1991	No	NA	3	2	0	High-quality	High-quality	99.56	AAI-based (high-confidence)	0	1		k__Viruses|p__Cressdnaviricota|c__Arfiviricetes|o__Cirlivirales|f__Circoviridae|g__Circovirus|s__Beak_and_feather_disease_virus	k__Viruses|p__Cressdnaviricota|c__Arfiviricetes|o__Cirlivirales|f__Circoviridae|g__Circovirus|s__Beak_and_feather_disease_virus__clade_3	No	Yes	na
GCA_002652355.1	KT919392.1	3269	No	NA	1	1	0	Low-quality	Genome-fragment	18.15	AAI-based (high-confidence)	0	1		k__Viruses|p__Duplornaviricota|c__Resentoviricetes|o__Reovirales|f__Sedoreoviridae|g__Rotavirus|s__Rotavirus_A	k__Viruses|p__Duplornaviricota|c__Resentoviricetes|o__Reovirales|f__Sedoreoviridae|g__Rotavirus|s__Rotavirus_A__clade_0	No	Yes	na
GCA_002652355.1	KT919393.1	2717	No	NA	1	1	0	Low-quality	Genome-fragment	15.31	AAI-based (high-confidence)	0	1		k__Viruses|p__Duplornaviricota|c__Resentoviricetes|o__Reovirales|f__Sedoreoviridae|g__Rotavirus|s__Rotavirus_A	k__Viruses|p__Duplornaviricota|c__Resentoviricetes|o__Reovirales|f__Sedoreoviridae|g__Rotavirus|s__Rotavirus_A__clade_0	No	Yes	na
GCA_002652355.1	KT919394.1	2530	No	NA	1	1	0	Low-quality	Genome-fragment	13.99	AAI-based (high-confidence)	0	1		k__Viruses|p__Duplornaviricota|c__Resentoviricetes|o__Reovirales|f__Sedoreoviridae|g__Rotavirus|s__Rotavirus_A	k__Viruses|p__Duplornaviricota|c__Resentoviricetes|o__Reovirales|f__Sedoreoviridae|g__Rotavirus|s__Rotavirus_A__clade_0	No	Yes	na
GCA_002652355.1	KT919395.1	2330	No	NA	1	1	0	Low-quality	Genome-fragment	12.83	AAI-based (high-confidence)	0	1		k__Viruses|p__Duplornaviricota|c__Resentoviricetes|o__Reovirales|f__Sedoreoviridae|g__Rotavirus|s__Rotavirus_A	k__Viruses|p__Duplornaviricota|c__Resentoviricetes|o__Reovirales|f__Sedoreoviridae|g__Rotavirus|s__Rotavirus_A__clade_0	No	Yes	na
GCA_002652355.1	KT919387.1	1524	No	NA	1	1	0	Low-quality	Genome-fragment	8.95	AAI-based (high-confidence)	0	1		k__Viruses|p__Duplornaviricota|c__Resentoviricetes|o__Reovirales|f__Sedoreoviridae|g__Rotavirus|s__Rotavirus_A	k__Viruses|p__Duplornaviricota|c__Resentoviricetes|o__Reovirales|f__Sedoreoviridae|g__Rotavirus|s__Rotavirus_A__clade_0	No	Yes	na
GCA_002652355.1	KT919396.1	1324	No	NA	1	1	0	Low-quality	Genome-fragment	7.67	AAI-based (high-confidence)	0	1		k__Viruses|p__Duplornaviricota|c__Resentoviricetes|o__Reovirales|f__Sedoreoviridae|g__Rotavirus|s__Rotavirus_A	k__Viruses|p__Duplornaviricota|c__Resentoviricetes|o__Reovirales|f__Sedoreoviridae|g__Rotavirus|s__Rotavirus_A__clade_0	No	Yes	na
GCA_002652355.1	KT919389.1	1019	No	NA	1	1	0	Low-quality	Genome-fragment	5.98	AAI-based (high-confidence)	0	1		k__Viruses|p__Duplornaviricota|c__Resentoviricetes|o__Reovirales|f__Sedoreoviridae|g__Rotavirus|s__Rotavirus_A	k__Viruses|p__Duplornaviricota|c__Resentoviricetes|o__Reovirales|f__Sedoreoviridae|g__Rotavirus|s__Rotavirus_A__clade_0	No	Yes	na
GCA_002652355.1	KT919388.1	1003	No	NA	1	1	0	Low-quality	Genome-fragment	5.89	AAI-based (high-confidence)	0	1		k__Viruses|p__Duplornaviricota|c__Resentoviricetes|o__Reovirales|f__Sedoreoviridae|g__Rotavirus|s__Rotavirus_A	k__Viruses|p__Duplornaviricota|c__Resentoviricetes|o__Reovirales|f__Sedoreoviridae|g__Rotavirus|s__Rotavirus_A__clade_0	No	Yes	na
GCA_002652355.1	KT919397.1	1023	No	NA	1	1	0	Low-quality	Genome-fragment	6	AAI-based (high-confidence)	0	1		k__Viruses|p__Duplornaviricota|c__Resentoviricetes|o__Reovirales|f__Sedoreoviridae|g__Rotavirus|s__Rotavirus_A	k__Viruses|p__Duplornaviricota|c__Resentoviricetes|o__Reovirales|f__Sedoreoviridae|g__Rotavirus|s__Rotavirus_A__clade_0	No	Yes	na
GCA_002652355.1	KT919390.1	701	No	NA	1	1	0	Low-quality	Genome-fragment	4.11	AAI-based (high-confidence)	0	1		k__Viruses|p__Duplornaviricota|c__Resentoviricetes|o__Reovirales|f__Sedoreoviridae|g__Rotavirus|s__Rotavirus_A	k__Viruses|p__Duplornaviricota|c__Resentoviricetes|o__Reovirales|f__Sedoreoviridae|g__Rotavirus|s__Rotavirus_A__clade_0	No	Yes	na
GCA_002652355.1	KT919391.1	633	No	NA	1	1	0	Low-quality	Genome-fragment	3.72	AAI-based (high-confidence)	0	1		k__Viruses|p__Duplornaviricota|c__Resentoviricetes|o__Reovirales|f__Sedoreoviridae|g__Rotavirus|s__Rotavirus_A	k__Viruses|p__Duplornaviricota|c__Resentoviricetes|o__Reovirales|f__Sedoreoviridae|g__Rotavirus|s__Rotavirus_A__clade_0	No	Yes	na
GCA_000986055.1	LN845779.1	2280	No	NA	1	1	0	Low-quality	Genome-fragment	16.87	AAI-based (high-confidence)	0	1		k__Viruses|p__Negarnaviricota|c__Insthoviricetes|o__Articulavirales|f__Orthomyxoviridae|g__Alphainfluenzavirus|s__Influenza_A_virus	k__Viruses|p__Negarnaviricota|c__Insthoviricetes|o__Articulavirales|f__Orthomyxoviridae|g__Alphainfluenzavirus|s__Influenza_A_virus__clade_0	No	Yes	na
GCA_000986055.1	LN845780.1	2274	No	NA	1	1	0	Low-quality	Genome-fragment	16.72	AAI-based (high-confidence)	0	1		k__Viruses|p__Negarnaviricota|c__Insthoviricetes|o__Articulavirales|f__Orthomyxoviridae|g__Alphainfluenzavirus|s__Influenza_A_virus	k__Viruses|p__Negarnaviricota|c__Insthoviricetes|o__Articulavirales|f__Orthomyxoviridae|g__Alphainfluenzavirus|s__Influenza_A_virus__clade_0	No	Yes	na
GCA_000986055.1	LN845781.1	2151	No	NA	1	1	0	Low-quality	Genome-fragment	15.92	AAI-based (high-confidence)	0	1		k__Viruses|p__Negarnaviricota|c__Insthoviricetes|o__Articulavirales|f__Orthomyxoviridae|g__Alphainfluenzavirus|s__Influenza_A_virus	k__Viruses|p__Negarnaviricota|c__Insthoviricetes|o__Articulavirales|f__Orthomyxoviridae|g__Alphainfluenzavirus|s__Influenza_A_virus__clade_0	No	Yes	na
GCA_000986055.1	LN845782.1	1701	No	NA	1	0	0	Low-quality	Genome-fragment	12.6	AAI-based (high-confidence)	0	1	no viral genes detected	k__Viruses|p__Negarnaviricota|c__Insthoviricetes|o__Articulavirales|f__Orthomyxoviridae|g__Alphainfluenzavirus|s__Influenza_A_virus	k__Viruses|p__Negarnaviricota|c__Insthoviricetes|o__Articulavirales|f__Orthomyxoviridae|g__Alphainfluenzavirus|s__Influenza_A_virus__clade_0	No	Yes	na
GCA_000986055.1	LN845783.1	1497	No	NA	1	1	0	Low-quality	Genome-fragment	11.08	AAI-based (high-confidence)	0	1		k__Viruses|p__Negarnaviricota|c__Insthoviricetes|o__Articulavirales|f__Orthomyxoviridae|g__Alphainfluenzavirus|s__Influenza_A_virus	k__Viruses|p__Negarnaviricota|c__Insthoviricetes|o__Articulavirales|f__Orthomyxoviridae|g__Alphainfluenzavirus|s__Influenza_A_virus__clade_0	No	Yes	na
GCA_000986055.1	LN845784.1	1410	No	NA	1	1	0	Low-quality	Genome-fragment	10.44	AAI-based (high-confidence)	0	1		k__Viruses|p__Negarnaviricota|c__Insthoviricetes|o__Articulavirales|f__Orthomyxoviridae|g__Alphainfluenzavirus|s__Influenza_A_virus	k__Viruses|p__Negarnaviricota|c__Insthoviricetes|o__Articulavirales|f__Orthomyxoviridae|g__Alphainfluenzavirus|s__Influenza_A_virus__clade_0	No	Yes	na
GCA_000986055.1	LN845785.1	982	No	NA	1	1	0	Low-quality	Genome-fragment	7.27	AAI-based (high-confidence)	0	1		k__Viruses|p__Negarnaviricota|c__Insthoviricetes|o__Articulavirales|f__Orthomyxoviridae|g__Alphainfluenzavirus|s__Influenza_A_virus	k__Viruses|p__Negarnaviricota|c__Insthoviricetes|o__Articulavirales|f__Orthomyxoviridae|g__Alphainfluenzavirus|s__Influenza_A_virus__clade_0	No	Yes	na
GCA_000986055.1	LN845786.1	838	No	NA	2	1	0	Low-quality	Genome-fragment	6.21	AAI-based (high-confidence)	0	1		k__Viruses|p__Negarnaviricota|c__Insthoviricetes|o__Articulavirales|f__Orthomyxoviridae|g__Alphainfluenzavirus|s__Influenza_A_virus	k__Viruses|p__Negarnaviricota|c__Insthoviricetes|o__Articulavirales|f__Orthomyxoviridae|g__Alphainfluenzavirus|s__Influenza_A_virus__clade_0	No	Yes	na
GCA_028736555.1	OQ427134.1	197115	No	NA	200	169	0	Complete	High-quality	100	ITR (high-confidence)	0	1.04		k__Viruses|p__Nucleocytoviricota|c__Pokkesviricetes|o__Chitovirales|f__Poxviridae|g__Orthopoxvirus|s__Monkeypox_virus	k__Viruses|p__Nucleocytoviricota|c__Pokkesviricetes|o__Chitovirales|f__Poxviridae|g__Orthopoxvirus|s__Monkeypox_virus	No	No	na
GCA_025785005.1	OP687936.1	197149	No	NA	199	168	0	Complete	High-quality	100	ITR (high-confidence)	0	1.04		k__Viruses|p__Nucleocytoviricota|c__Pokkesviricetes|o__Chitovirales|f__Poxviridae|g__Orthopoxvirus|s__Monkeypox_virus	k__Viruses|p__Nucleocytoviricota|c__Pokkesviricetes|o__Chitovirales|f__Poxviridae|g__Orthopoxvirus|s__Monkeypox_virus	No	No	na
GCA_900230315.2	LT907985.2	233377	No	NA	175	113	0	Complete	High-quality	100	DTR (high-confidence)	0	1.07		k__Viruses|p__Peploviricota|c__Herviviricetes|o__Herpesvirales|f__Herpesviridae|g__Cytomegalovirus|s__Human_betaherpesvirus_5	k__Viruses|p__Peploviricota|c__Herviviricetes|o__Herpesvirales|f__Herpesviridae|g__Cytomegalovirus|s__Human_betaherpesvirus_5__clade_0	No	Yes	na
GCA_000879435.1	EU000534.1	5674	No	NA	4	4	0	High-quality	High-quality	100	AAI-based (high-confidence)	0	1		k__Viruses|p__Pisuviricota|c__Pisoniviricetes|o__Sobelivirales|f__Solemoviridae|g__Polerovirus|s__Melon_aphid_borne_yellows_virus	k__Viruses|p__Pisuviricota|c__Pisoniviricetes|o__Sobelivirales|f__Solemoviridae|g__Polerovirus|s__Melon_aphid_borne_yellows_virus	No	No	na
GCA_002680255.1	JQ069906.1	3267	No	NA	1	1	0	Low-quality	Genome-fragment	18.13	AAI-based (high-confidence)	0	1		k__Viruses|p__Duplornaviricota|c__Resentoviricetes|o__Reovirales|f__Sedoreoviridae|g__Rotavirus|s__Rotavirus_A	k__Viruses|p__Duplornaviricota|c__Resentoviricetes|o__Reovirales|f__Sedoreoviridae|g__Rotavirus|s__Rotavirus_A__clade_0	No	Yes	na
GCA_002680255.1	JQ069822.1	2685	No	NA	1	1	0	Low-quality	Genome-fragment	15.13	AAI-based (high-confidence)	0	1		k__Viruses|p__Duplornaviricota|c__Resentoviricetes|o__Reovirales|f__Sedoreoviridae|g__Rotavirus|s__Rotavirus_A	k__Viruses|p__Duplornaviricota|c__Resentoviricetes|o__Reovirales|f__Sedoreoviridae|g__Rotavirus|s__Rotavirus_A__clade_0	No	Yes	na
GCA_002680255.1	JQ069738.1	2508	No	NA	1	1	0	Low-quality	Genome-fragment	13.86	AAI-based (high-confidence)	0	1		k__Viruses|p__Duplornaviricota|c__Resentoviricetes|o__Reovirales|f__Sedoreoviridae|g__Rotavirus|s__Rotavirus_A	k__Viruses|p__Duplornaviricota|c__Resentoviricetes|o__Reovirales|f__Sedoreoviridae|g__Rotavirus|s__Rotavirus_A__clade_0	No	Yes	na
GCA_002680255.1	JQ069655.1	2328	No	NA	1	1	0	Low-quality	Genome-fragment	12.82	AAI-based (high-confidence)	0	1		k__Viruses|p__Duplornaviricota|c__Resentoviricetes|o__Reovirales|f__Sedoreoviridae|g__Rotavirus|s__Rotavirus_A	k__Viruses|p__Duplornaviricota|c__Resentoviricetes|o__Reovirales|f__Sedoreoviridae|g__Rotavirus|s__Rotavirus_A__clade_0	No	Yes	na
GCA_002680255.1	JQ069408.1	1461	No	NA	1	1	0	Low-quality	Genome-fragment	8.58	AAI-based (high-confidence)	0	1		k__Viruses|p__Duplornaviricota|c__Resentoviricetes|o__Reovirales|f__Sedoreoviridae|g__Rotavirus|s__Rotavirus_A	k__Viruses|p__Duplornaviricota|c__Resentoviricetes|o__Reovirales|f__Sedoreoviridae|g__Rotavirus|s__Rotavirus_A__clade_0	No	Yes	na
GCA_002680255.1	JQ069571.1	1194	No	NA	1	1	0	Low-quality	Genome-fragment	6.91	AAI-based (high-confidence)	0	1		k__Viruses|p__Duplornaviricota|c__Resentoviricetes|o__Reovirales|f__Sedoreoviridae|g__Rotavirus|s__Rotavirus_A	k__Viruses|p__Duplornaviricota|c__Resentoviricetes|o__Reovirales|f__Sedoreoviridae|g__Rotavirus|s__Rotavirus_A__clade_0	No	Yes	na
GCA_002680255.1	JQ069240.1	933	No	NA	1	1	0	Low-quality	Genome-fragment	5.47	AAI-based (high-confidence)	0	1		k__Viruses|p__Duplornaviricota|c__Resentoviricetes|o__Reovirales|f__Sedoreoviridae|g__Rotavirus|s__Rotavirus_A	k__Viruses|p__Duplornaviricota|c__Resentoviricetes|o__Reovirales|f__Sedoreoviridae|g__Rotavirus|s__Rotavirus_A__clade_0	No	Yes	na
GCA_002680255.1	JQ069324.1	954	No	NA	1	1	0	Low-quality	Genome-fragment	5.6	AAI-based (high-confidence)	0	1		k__Viruses|p__Duplornaviricota|c__Resentoviricetes|o__Reovirales|f__Sedoreoviridae|g__Rotavirus|s__Rotavirus_A	k__Viruses|p__Duplornaviricota|c__Resentoviricetes|o__Reovirales|f__Sedoreoviridae|g__Rotavirus|s__Rotavirus_A__clade_0	No	Yes	na
GCA_002680255.1	JQ069491.1	981	No	NA	1	1	0	Low-quality	Genome-fragment	5.76	AAI-based (high-confidence)	0	1		k__Viruses|p__Duplornaviricota|c__Resentoviricetes|o__Reovirales|f__Sedoreoviridae|g__Rotavirus|s__Rotavirus_A	k__Viruses|p__Duplornaviricota|c__Resentoviricetes|o__Reovirales|f__Sedoreoviridae|g__Rotavirus|s__Rotavirus_A__clade_0	No	Yes	na
GCA_002680255.1	JQ069156.1	528	No	NA	1	1	0	Low-quality	Genome-fragment	3.09	AAI-based (high-confidence)	0	1		k__Viruses|p__Duplornaviricota|c__Resentoviricetes|o__Reovirales|f__Sedoreoviridae|g__Rotavirus|s__Rotavirus_A	k__Viruses|p__Duplornaviricota|c__Resentoviricetes|o__Reovirales|f__Sedoreoviridae|g__Rotavirus|s__Rotavirus_A__clade_0	No	Yes	na
GCA_002680255.1	JQ069072.1	594	No	NA	1	1	0	Low-quality	Genome-fragment	3.49	AAI-based (high-confidence)	0	1		k__Viruses|p__Duplornaviricota|c__Resentoviricetes|o__Reovirales|f__Sedoreoviridae|g__Rotavirus|s__Rotavirus_A	k__Viruses|p__Duplornaviricota|c__Resentoviricetes|o__Reovirales|f__Sedoreoviridae|g__Rotavirus|s__Rotavirus_A__clade_0	No	Yes	na
GCA_900327715.1	LT993244.1	11928	No	NA	5	3	0	High-quality	High-quality	99.92	AAI-based (high-confidence)	0	1		k__Viruses|p__Negarnaviricota|c__Monjiviricetes|o__Mononegavirales|f__Rhabdoviridae|g__Lyssavirus|s__Lyssavirus_rabies	k__Viruses|p__Negarnaviricota|c__Monjiviricetes|o__Mononegavirales|f__Rhabdoviridae|g__Lyssavirus|s__Lyssavirus_rabies__clade_0	No	Yes	na
GCA_023530415.1	DQ437590.1	186231	No	NA	200	155	0	Complete	High-quality	100	ITR (medium-confidence)	0	1.01		k__Viruses|p__Nucleocytoviricota|c__Pokkesviricetes|o__Chitovirales|f__Poxviridae|g__Orthopoxvirus|s__Variola_virus	k__Viruses|p__Nucleocytoviricota|c__Pokkesviricetes|o__Chitovirales|f__Poxviridae|g__Orthopoxvirus|s__Monkeypox_virus	Yes	No	na
GCA_024135735.1	ON880532.1	197198	No	NA	189	156	0	High-quality	High-quality	93.7	AAI-based (high-confidence)	0	1.04		k__Viruses|p__Nucleocytoviricota|c__Pokkesviricetes|o__Chitovirales|f__Poxviridae|g__Orthopoxvirus|s__Monkeypox_virus	k__Viruses|p__Nucleocytoviricota|c__Pokkesviricetes|o__Chitovirales|f__Poxviridae|g__Orthopoxvirus|s__Monkeypox_virus	No	No	na
GCA_000864825.1	AY382779.2	7438	No	NA	6	6	0	High-quality	High-quality	99.19	AAI-based (high-confidence)	0	1		k__Viruses|p__Cossaviricota|c__Papovaviricetes|o__Zurhausenvirales|f__Papillomaviridae|g__Betapapillomavirus|s__Betapapillomavirus_5	k__Viruses|p__Cossaviricota|c__Papovaviricetes|o__Zurhausenvirales|f__Papillomaviridae|g__Betapapillomavirus|s__Betapapillomavirus_5__clade_0	No	Yes	na
GCA_019444255.1	MW816029.1	35225	No	NA	35	30	0	High-quality	High-quality	99.9	AAI-based (high-confidence)	0	1		k__Viruses|p__Preplasmiviricota|c__Tectiliviricetes|o__Rowavirales|f__Adenoviridae|g__Mastadenovirus|s__Human_mastadenovirus_B	k__Viruses|p__Preplasmiviricota|c__Tectiliviricetes|o__Rowavirales|f__Adenoviridae|g__Mastadenovirus|s__Human_mastadenovirus_B__clade_0	No	Yes	na
GCA_002638395.1	KX171512.1	3293	No	NA	1	1	0	Low-quality	Genome-fragment	18.27	AAI-based (high-confidence)	0	1		k__Viruses|p__Duplornaviricota|c__Resentoviricetes|o__Reovirales|f__Sedoreoviridae|g__Rotavirus|s__Rotavirus_A	k__Viruses|p__Duplornaviricota|c__Resentoviricetes|o__Reovirales|f__Sedoreoviridae|g__Rotavirus|s__Rotavirus_A__clade_1	No	Yes	na
GCA_002638395.1	KX171524.1	2684	No	NA	1	1	0	Low-quality	Genome-fragment	15.1	AAI-based (high-confidence)	0	1		k__Viruses|p__Duplornaviricota|c__Resentoviricetes|o__Reovirales|f__Sedoreoviridae|g__Rotavirus|s__Rotavirus_A	k__Viruses|p__Duplornaviricota|c__Resentoviricetes|o__Reovirales|f__Sedoreoviridae|g__Rotavirus|s__Rotavirus_A__clade_1	No	Yes	na
GCA_002638395.1	KX171536.1	2546	No	NA	1	1	0	Low-quality	Genome-fragment	14.07	AAI-based (high-confidence)	0	1		k__Viruses|p__Duplornaviricota|c__Resentoviricetes|o__Reovirales|f__Sedoreoviridae|g__Rotavirus|s__Rotavirus_A	k__Viruses|p__Duplornaviricota|c__Resentoviricetes|o__Reovirales|f__Sedoreoviridae|g__Rotavirus|s__Rotavirus_A__clade_1	No	Yes	na
GCA_002638395.1	KX171548.1	2337	No	NA	1	1	0	Low-quality	Genome-fragment	12.86	AAI-based (high-confidence)	0	1		k__Viruses|p__Duplornaviricota|c__Resentoviricetes|o__Reovirales|f__Sedoreoviridae|g__Rotavirus|s__Rotavirus_A	k__Viruses|p__Duplornaviricota|c__Resentoviricetes|o__Reovirales|f__Sedoreoviridae|g__Rotavirus|s__Rotavirus_A__clade_1	No	Yes	na
GCA_002638395.1	KX171452.1	1520	No	NA	1	1	0	Low-quality	Genome-fragment	8.87	AAI-based (high-confidence)	0	1		k__Viruses|p__Duplornaviricota|c__Resentoviricetes|o__Reovirales|f__Sedoreoviridae|g__Rotavirus|s__Rotavirus_A	k__Viruses|p__Duplornaviricota|c__Resentoviricetes|o__Reovirales|f__Sedoreoviridae|g__Rotavirus|s__Rotavirus_A__clade_1	No	Yes	na
GCA_002638395.1	KX171560.1	1338	No	NA	1	1	0	Low-quality	Genome-fragment	7.73	AAI-based (high-confidence)	0	1		k__Viruses|p__Duplornaviricota|c__Resentoviricetes|o__Reovirales|f__Sedoreoviridae|g__Rotavirus|s__Rotavirus_A	k__Viruses|p__Duplornaviricota|c__Resentoviricetes|o__Reovirales|f__Sedoreoviridae|g__Rotavirus|s__Rotavirus_A__clade_1	No	Yes	na
GCA_002638395.1	KX171476.1	1038	No	NA	1	1	0	Low-quality	Genome-fragment	6.07	AAI-based (high-confidence)	0	1		k__Viruses|p__Duplornaviricota|c__Resentoviricetes|o__Reovirales|f__Sedoreoviridae|g__Rotavirus|s__Rotavirus_A	k__Viruses|p__Duplornaviricota|c__Resentoviricetes|o__Reovirales|f__Sedoreoviridae|g__Rotavirus|s__Rotavirus_A__clade_1	No	Yes	na
GCA_002638395.1	KX171464.1	1029	No	NA	1	1	0	Low-quality	Genome-fragment	6.03	AAI-based (high-confidence)	0	1		k__Viruses|p__Duplornaviricota|c__Resentoviricetes|o__Reovirales|f__Sedoreoviridae|g__Rotavirus|s__Rotavirus_A	k__Viruses|p__Duplornaviricota|c__Resentoviricetes|o__Reovirales|f__Sedoreoviridae|g__Rotavirus|s__Rotavirus_A__clade_1	No	Yes	na
GCA_002638395.1	KX171572.1	996	No	NA	1	1	0	Low-quality	Genome-fragment	5.83	AAI-based (high-confidence)	0	1		k__Viruses|p__Duplornaviricota|c__Resentoviricetes|o__Reovirales|f__Sedoreoviridae|g__Rotavirus|s__Rotavirus_A	k__Viruses|p__Duplornaviricota|c__Resentoviricetes|o__Reovirales|f__Sedoreoviridae|g__Rotavirus|s__Rotavirus_A__clade_1	No	Yes	na
GCA_002638395.1	KX171488.1	699	No	NA	1	1	0	Low-quality	Genome-fragment	4.07	AAI-based (high-confidence)	0	1		k__Viruses|p__Duplornaviricota|c__Resentoviricetes|o__Reovirales|f__Sedoreoviridae|g__Rotavirus|s__Rotavirus_A	k__Viruses|p__Duplornaviricota|c__Resentoviricetes|o__Reovirales|f__Sedoreoviridae|g__Rotavirus|s__Rotavirus_A__clade_1	No	Yes	na
GCA_002638395.1	KX171500.1	777	No	NA	1	1	0	Low-quality	Genome-fragment	4.53	AAI-based (high-confidence)	0	1		k__Viruses|p__Duplornaviricota|c__Resentoviricetes|o__Reovirales|f__Sedoreoviridae|g__Rotavirus|s__Rotavirus_A	k__Viruses|p__Duplornaviricota|c__Resentoviricetes|o__Reovirales|f__Sedoreoviridae|g__Rotavirus|s__Rotavirus_A__clade_1	No	Yes	na
GCA_000871545.1	EF165067.2	8115	No	NA	1	1	0	High-quality	High-quality	100	AAI-based (high-confidence)	0	1.01		k__Viruses|p__Pisuviricota|c__Pisoniviricetes|o__Picornavirales|f__Picornaviridae|g__Cardiovirus|s__Cardiovirus_D	k__Viruses|p__Pisuviricota|c__Pisoniviricetes|o__Picornavirales|f__Picornaviridae|g__Cardiovirus|s__Cardiovirus_D__clade_0	No	Yes	na
GCA_029304765.1	OQ468964.1	195641	No	NA	196	167	0	High-quality	High-quality	92.99	AAI-based (high-confidence)	0	1.03		k__Viruses|p__Nucleocytoviricota|c__Pokkesviricetes|o__Chitovirales|f__Poxviridae|g__Orthopoxvirus|s__Monkeypox_virus	k__Viruses|p__Nucleocytoviricota|c__Pokkesviricetes|o__Chitovirales|f__Poxviridae|g__Orthopoxvirus|s__Monkeypox_virus	No	No	na
GCA_019453695.1	MW686794.1	33912	No	NA	19	15	0	High-quality	High-quality	96.16	AAI-based (high-confidence)	0	1		k__Viruses|p__Preplasmiviricota|c__Tectiliviricetes|o__Rowavirales|f__Adenoviridae|g__Mastadenovirus|s__Human_mastadenovirus_C	k__Viruses|p__Preplasmiviricota|c__Tectiliviricetes|o__Rowavirales|f__Adenoviridae|g__Mastadenovirus|s__Human_mastadenovirus_C__clade_0	No	Yes	na
GCA_027935235.1	AP019016.1	168528	No	NA	102	61	0	High-quality	High-quality	100	AAI-based (high-confidence)	0	1.18		k__Viruses|p__Peploviricota|c__Herviviricetes|o__Herpesvirales|f__Herpesviridae|g__Lymphocryptovirus|s__Human_gammaherpesvirus_4	k__Viruses|p__Peploviricota|c__Herviviricetes|o__Herpesvirales|f__Herpesviridae|g__Lymphocryptovirus|s__Human_gammaherpesvirus_4	No	No	na
GCA_024424165.1	ON755232.1	197140	No	NA	199	168	0	Complete	High-quality	100	ITR (high-confidence)	0	1.03		k__Viruses|p__Nucleocytoviricota|c__Pokkesviricetes|o__Chitovirales|f__Poxviridae|g__Orthopoxvirus|s__Monkeypox_virus	k__Viruses|p__Nucleocytoviricota|c__Pokkesviricetes|o__Chitovirales|f__Poxviridae|g__Orthopoxvirus|s__Monkeypox_virus	No	No	na
GCA_025626675.1	OP555619.1	196211	No	NA	190	161	0	Complete	High-quality	100	ITR (high-confidence)	0	1.03		k__Viruses|p__Nucleocytoviricota|c__Pokkesviricetes|o__Chitovirales|f__Poxviridae|g__Orthopoxvirus|s__Monkeypox_virus	k__Viruses|p__Nucleocytoviricota|c__Pokkesviricetes|o__Chitovirales|f__Poxviridae|g__Orthopoxvirus|s__Monkeypox_virus	No	No	na
GCA_027939685.1	MZ923827.1	137260	No	NA	99	71	0	High-quality	High-quality	100	AAI-based (high-confidence)	0	1.02		k__Viruses|p__Peploviricota|c__Herviviricetes|o__Herpesvirales|f__Herpesviridae|g__Rhadinovirus|s__Human_gammaherpesvirus_8	k__Viruses|p__Peploviricota|c__Herviviricetes|o__Herpesvirales|f__Herpesviridae|g__Rhadinovirus|s__Human_gammaherpesvirus_8	No	No	na
GCA_025755635.1	OP615265.1	195592	No	NA	196	168	0	High-quality	High-quality	92.98	AAI-based (high-confidence)	0	1.03		k__Viruses|p__Nucleocytoviricota|c__Pokkesviricetes|o__Chitovirales|f__Poxviridae|g__Orthopoxvirus|s__Monkeypox_virus	k__Viruses|p__Nucleocytoviricota|c__Pokkesviricetes|o__Chitovirales|f__Poxviridae|g__Orthopoxvirus|s__Monkeypox_virus	No	No	na
GCA_029313795.1	OQ468789.1	195665	No	NA	196	167	0	Complete	High-quality	100	ITR (high-confidence)	0	1.03		k__Viruses|p__Nucleocytoviricota|c__Pokkesviricetes|o__Chitovirales|f__Poxviridae|g__Orthopoxvirus|s__Monkeypox_virus	k__Viruses|p__Nucleocytoviricota|c__Pokkesviricetes|o__Chitovirales|f__Poxviridae|g__Orthopoxvirus|s__Monkeypox_virus	No	No	na
GCA_002544815.1	KX266597.1	5577	No	NA	5	5	0	High-quality	High-quality	96.35	AAI-based (high-confidence)	0	1		k__Viruses|p__Phixviricota|c__Malgrandaviricetes|o__Petitvirales|f__Microviridae|g__Gequatrovirus|s__Gequatrovirus_G4	k__Viruses|p__Phixviricota|c__Malgrandaviricetes|o__Petitvirales|f__Microviridae|g__Gequatrovirus|s__Gequatrovirus_G4__clade_0	No	Yes	na
GCA_000865425.2	DQ219415.2	3962	No	NA	4	4	0	High-quality	High-quality	100	AAI-based (high-confidence)	0	1		k__Viruses|p__Kitrinoviricota|c__Tolucaviricetes|o__Tolivirales|f__Tombusviridae|g__Alphacarmovirus|s__Angelonia_flower_break_virus	k__Viruses|p__Kitrinoviricota|c__Tolucaviricetes|o__Tolivirales|f__Tombusviridae|g__Alphacarmovirus|s__Angelonia_flower_break_virus	No	No	na
GCA_002648475.1	KT920728.1	3270	No	NA	1	1	0	Low-quality	Genome-fragment	18.15	AAI-based (high-confidence)	0	1		k__Viruses|p__Duplornaviricota|c__Resentoviricetes|o__Reovirales|f__Sedoreoviridae|g__Rotavirus|s__Rotavirus_A	k__Viruses|p__Duplornaviricota|c__Resentoviricetes|o__Reovirales|f__Sedoreoviridae|g__Rotavirus|s__Rotavirus_A__clade_0	No	Yes	na
GCA_002648475.1	KT920729.1	2705	No	NA	1	1	0	Low-quality	Genome-fragment	15.24	AAI-based (high-confidence)	0	1		k__Viruses|p__Duplornaviricota|c__Resentoviricetes|o__Reovirales|f__Sedoreoviridae|g__Rotavirus|s__Rotavirus_A	k__Viruses|p__Duplornaviricota|c__Resentoviricetes|o__Reovirales|f__Sedoreoviridae|g__Rotavirus|s__Rotavirus_A__clade_0	No	Yes	na
GCA_002648475.1	KT920730.1	2530	No	NA	1	1	0	Low-quality	Genome-fragment	13.99	AAI-based (high-confidence)	0	1		k__Viruses|p__Duplornaviricota|c__Resentoviricetes|o__Reovirales|f__Sedoreoviridae|g__Rotavirus|s__Rotavirus_A	k__Viruses|p__Duplornaviricota|c__Resentoviricetes|o__Reovirales|f__Sedoreoviridae|g__Rotavirus|s__Rotavirus_A__clade_0	No	Yes	na
GCA_002648475.1	KT920731.1	2335	No	NA	1	1	0	Low-quality	Genome-fragment	12.85	AAI-based (high-confidence)	0	1		k__Viruses|p__Duplornaviricota|c__Resentoviricetes|o__Reovirales|f__Sedoreoviridae|g__Rotavirus|s__Rotavirus_A	k__Viruses|p__Duplornaviricota|c__Resentoviricetes|o__Reovirales|f__Sedoreoviridae|g__Rotavirus|s__Rotavirus_A__clade_0	No	Yes	na
GCA_002648475.1	KT920723.1	1521	No	NA	1	1	0	Low-quality	Genome-fragment	8.91	AAI-based (high-confidence)	0	1		k__Viruses|p__Duplornaviricota|c__Resentoviricetes|o__Reovirales|f__Sedoreoviridae|g__Rotavirus|s__Rotavirus_A	k__Viruses|p__Duplornaviricota|c__Resentoviricetes|o__Reovirales|f__Sedoreoviridae|g__Rotavirus|s__Rotavirus_A__clade_0	No	Yes	na
GCA_002648475.1	KT920732.1	1326	No	NA	1	1	0	Low-quality	Genome-fragment	7.68	AAI-based (high-confidence)	0	1		k__Viruses|p__Duplornaviricota|c__Resentoviricetes|o__Reovirales|f__Sedoreoviridae|g__Rotavirus|s__Rotavirus_A	k__Viruses|p__Duplornaviricota|c__Resentoviricetes|o__Reovirales|f__Sedoreoviridae|g__Rotavirus|s__Rotavirus_A__clade_0	No	Yes	na
GCA_002648475.1	KT920725.1	1022	No	NA	1	1	0	Low-quality	Genome-fragment	5.99	AAI-based (high-confidence)	0	1		k__Viruses|p__Duplornaviricota|c__Resentoviricetes|o__Reovirales|f__Sedoreoviridae|g__Rotavirus|s__Rotavirus_A	k__Viruses|p__Duplornaviricota|c__Resentoviricetes|o__Reovirales|f__Sedoreoviridae|g__Rotavirus|s__Rotavirus_A__clade_0	No	Yes	na
GCA_002648475.1	KT920724.1	1006	No	NA	1	1	0	Low-quality	Genome-fragment	5.91	AAI-based (high-confidence)	0	1		k__Viruses|p__Duplornaviricota|c__Resentoviricetes|o__Reovirales|f__Sedoreoviridae|g__Rotavirus|s__Rotavirus_A	k__Viruses|p__Duplornaviricota|c__Resentoviricetes|o__Reovirales|f__Sedoreoviridae|g__Rotavirus|s__Rotavirus_A__clade_0	No	Yes	na
GCA_002648475.1	KT920733.1	1024	No	NA	1	1	0	Low-quality	Genome-fragment	6.01	AAI-based (high-confidence)	0	1		k__Viruses|p__Duplornaviricota|c__Resentoviricetes|o__Reovirales|f__Sedoreoviridae|g__Rotavirus|s__Rotavirus_A	k__Viruses|p__Duplornaviricota|c__Resentoviricetes|o__Reovirales|f__Sedoreoviridae|g__Rotavirus|s__Rotavirus_A__clade_0	No	Yes	na
GCA_002648475.1	KT920726.1	709	No	NA	1	1	0	Low-quality	Genome-fragment	4.15	AAI-based (high-confidence)	0	1		k__Viruses|p__Duplornaviricota|c__Resentoviricetes|o__Reovirales|f__Sedoreoviridae|g__Rotavirus|s__Rotavirus_A	k__Viruses|p__Duplornaviricota|c__Resentoviricetes|o__Reovirales|f__Sedoreoviridae|g__Rotavirus|s__Rotavirus_A__clade_0	No	Yes	na
GCA_002648475.1	KT920727.1	633	No	NA	1	1	0	Low-quality	Genome-fragment	3.72	AAI-based (high-confidence)	0	1		k__Viruses|p__Duplornaviricota|c__Resentoviricetes|o__Reovirales|f__Sedoreoviridae|g__Rotavirus|s__Rotavirus_A	k__Viruses|p__Duplornaviricota|c__Resentoviricetes|o__Reovirales|f__Sedoreoviridae|g__Rotavirus|s__Rotavirus_A__clade_0	No	Yes	na
GCA_002665295.1	AB975623.1	3252	No	NA	1	1	0	Low-quality	Genome-fragment	18.04	AAI-based (high-confidence)	0	1		k__Viruses|p__Duplornaviricota|c__Resentoviricetes|o__Reovirales|f__Sedoreoviridae|g__Rotavirus|s__Rotavirus_A	k__Viruses|p__Duplornaviricota|c__Resentoviricetes|o__Reovirales|f__Sedoreoviridae|g__Rotavirus|s__Rotavirus_A__clade_5	No	Yes	na
GCA_002665295.1	AB975673.1	2577	No	NA	1	1	0	Low-quality	Genome-fragment	14.49	AAI-based (high-confidence)	0	1		k__Viruses|p__Duplornaviricota|c__Resentoviricetes|o__Reovirales|f__Sedoreoviridae|g__Rotavirus|s__Rotavirus_A	k__Viruses|p__Duplornaviricota|c__Resentoviricetes|o__Reovirales|f__Sedoreoviridae|g__Rotavirus|s__Rotavirus_A__clade_5	No	Yes	na
GCA_002665295.1	AB975723.1	2508	No	NA	1	1	0	Low-quality	Genome-fragment	13.86	AAI-based (high-confidence)	0	1		k__Viruses|p__Duplornaviricota|c__Resentoviricetes|o__Reovirales|f__Sedoreoviridae|g__Rotavirus|s__Rotavirus_A	k__Viruses|p__Duplornaviricota|c__Resentoviricetes|o__Reovirales|f__Sedoreoviridae|g__Rotavirus|s__Rotavirus_A__clade_5	No	Yes	na
GCA_002665295.1	AB975466.1	2313	No	NA	1	1	0	Low-quality	Genome-fragment	12.73	AAI-based (high-confidence)	0	1		k__Viruses|p__Duplornaviricota|c__Resentoviricetes|o__Reovirales|f__Sedoreoviridae|g__Rotavirus|s__Rotavirus_A	k__Viruses|p__Duplornaviricota|c__Resentoviricetes|o__Reovirales|f__Sedoreoviridae|g__Rotavirus|s__Rotavirus_A__clade_5	No	Yes	na
GCA_002665295.1	AB975773.1	1437	No	NA	1	1	0	Low-quality	Genome-fragment	8.39	AAI-based (high-confidence)	0	1		k__Viruses|p__Duplornaviricota|c__Resentoviricetes|o__Reovirales|f__Sedoreoviridae|g__Rotavirus|s__Rotavirus_A	k__Viruses|p__Duplornaviricota|c__Resentoviricetes|o__Reovirales|f__Sedoreoviridae|g__Rotavirus|s__Rotavirus_A__clade_5	No	Yes	na
GCA_002665295.1	AB975573.1	1235	No	NA	1	1	0	Low-quality	Genome-fragment	7.14	AAI-based (high-confidence)	0	1		k__Viruses|p__Duplornaviricota|c__Resentoviricetes|o__Reovirales|f__Sedoreoviridae|g__Rotavirus|s__Rotavirus_A	k__Viruses|p__Duplornaviricota|c__Resentoviricetes|o__Reovirales|f__Sedoreoviridae|g__Rotavirus|s__Rotavirus_A__clade_5	No	Yes	na
GCA_002665295.1	AB975873.1	932	No	NA	1	1	0	Low-quality	Genome-fragment	5.45	AAI-based (high-confidence)	0	1		k__Viruses|p__Duplornaviricota|c__Resentoviricetes|o__Reovirales|f__Sedoreoviridae|g__Rotavirus|s__Rotavirus_A	k__Viruses|p__Duplornaviricota|c__Resentoviricetes|o__Reovirales|f__Sedoreoviridae|g__Rotavirus|s__Rotavirus_A__clade_5	No	Yes	na
GCA_002665295.1	AB975823.1	945	No	NA	1	1	0	Low-quality	Genome-fragment	5.54	AAI-based (high-confidence)	0	1		k__Viruses|p__Duplornaviricota|c__Resentoviricetes|o__Reovirales|f__Sedoreoviridae|g__Rotavirus|s__Rotavirus_A	k__Viruses|p__Duplornaviricota|c__Resentoviricetes|o__Reovirales|f__Sedoreoviridae|g__Rotavirus|s__Rotavirus_A__clade_5	No	Yes	na
GCA_002665295.1	AB975404.1	947	No	NA	1	1	0	Low-quality	Genome-fragment	5.56	AAI-based (high-confidence)	0	1		k__Viruses|p__Duplornaviricota|c__Resentoviricetes|o__Reovirales|f__Sedoreoviridae|g__Rotavirus|s__Rotavirus_A	k__Viruses|p__Duplornaviricota|c__Resentoviricetes|o__Reovirales|f__Sedoreoviridae|g__Rotavirus|s__Rotavirus_A__clade_5	No	Yes	na
GCA_002665295.1	AB975923.1	695	No	NA	1	1	0	Low-quality	Genome-fragment	4.05	AAI-based (high-confidence)	0	1		k__Viruses|p__Duplornaviricota|c__Resentoviricetes|o__Reovirales|f__Sedoreoviridae|g__Rotavirus|s__Rotavirus_A	k__Viruses|p__Duplornaviricota|c__Resentoviricetes|o__Reovirales|f__Sedoreoviridae|g__Rotavirus|s__Rotavirus_A__clade_5	No	Yes	na
GCA_002665295.1	AB975973.1	722	No	NA	1	1	0	Low-quality	Genome-fragment	4.21	AAI-based (high-confidence)	0	1		k__Viruses|p__Duplornaviricota|c__Resentoviricetes|o__Reovirales|f__Sedoreoviridae|g__Rotavirus|s__Rotavirus_A	k__Viruses|p__Duplornaviricota|c__Resentoviricetes|o__Reovirales|f__Sedoreoviridae|g__Rotavirus|s__Rotavirus_A__clade_5	No	Yes	na
GCA_000884395.1	GQ415660.1	6534	No	NA	3	3	0	High-quality	High-quality	99.88	AAI-based (high-confidence)	0	1		k__Viruses|p__Pisuviricota|c__Stelpaviricetes|o__Stellavirales|f__Astroviridae|g__Mamastrovirus|s__Mamastrovirus_8	k__Viruses|p__Pisuviricota|c__Stelpaviricetes|o__Stellavirales|f__Astroviridae|g__Mamastrovirus|s__Mamastrovirus_8	No	No	na
GCA_004097535.1	EU503033.1	1767	No	NA	2	2	0	High-quality	High-quality	99.92	AAI-based (high-confidence)	0	1		k__Viruses|p__Cressdnaviricota|c__Arfiviricetes|o__Cirlivirales|f__Circoviridae|g__Circovirus|s__Porcine_circovirus_2	k__Viruses|p__Cressdnaviricota|c__Arfiviricetes|o__Cirlivirales|f__Circoviridae|g__Circovirus|s__Porcine_circovirus_2__clade_0	No	Yes	na
GCA_013086965.1	MF375882.2	7256	No	NA	1	1	0	Medium-quality	Genome-fragment	63.34	AAI-based (high-confidence)	0	1		k__Viruses|p__Negarnaviricota|c__Ellioviricetes|o__Bunyavirales|f__Phenuiviridae|g__Entovirus|s__Entoleuca_entovirus	k__Viruses|p__Negarnaviricota|c__Ellioviricetes|o__Bunyavirales|f__Phenuiviridae|g__Entovirus|s__Entoleuca_entovirus	No	No	na
GCA_013086965.1	MK140653.1	2816	No	NA	3	1	0	Medium-quality	Genome-fragment	85.26	AAI-based (medium-confidence)	0	1		k__Viruses|p__Negarnaviricota|c__Ellioviricetes|o__Bunyavirales|f__Phenuiviridae|g__Entovirus|s__Entoleuca_entovirus	k__Viruses|p__Negarnaviricota|c__Ellioviricetes|o__Bunyavirales|f__Phenuiviridae|g__Entovirus|s__Entoleuca_entovirus	No	No	na
GCA_004055095.1	KX352154.1	1767	No	NA	2	2	0	High-quality	High-quality	99.92	AAI-based (high-confidence)	0	1		k__Viruses|p__Cressdnaviricota|c__Arfiviricetes|o__Cirlivirales|f__Circoviridae|g__Circovirus|s__Porcine_circovirus_2	k__Viruses|p__Cressdnaviricota|c__Arfiviricetes|o__Cirlivirales|f__Circoviridae|g__Circovirus|s__Porcine_circovirus_2__clade_0	No	Yes	na
GCA_003034025.1	AM886131.1	2600	No	NA	4	3	0	Medium-quality	Genome-fragment	69.39	AAI-based (high-confidence)	0	1		k__Viruses|p__Cressdnaviricota|c__Repensiviricetes|o__Geplafuvirales|f__Geminiviridae|g__Begomovirus|s__Euphorbia_mosaic_Peru_virus	k__Viruses|p__Cressdnaviricota|c__Repensiviricetes|o__Geplafuvirales|f__Geminiviridae|g__Begomovirus|s__Euphorbia_mosaic_Peru_virus	No	No	na
GCA_026804785.1	OP928201.1	195588	No	NA	191	164	0	High-quality	High-quality	92.96	AAI-based (high-confidence)	0	1.03		k__Viruses|p__Nucleocytoviricota|c__Pokkesviricetes|o__Chitovirales|f__Poxviridae|g__Orthopoxvirus|s__Monkeypox_virus	k__Viruses|p__Nucleocytoviricota|c__Pokkesviricetes|o__Chitovirales|f__Poxviridae|g__Orthopoxvirus|s__Monkeypox_virus	No	No	na
GCA_026122435.1	OP125537.1	220808	No	NA	212	184	0	Complete	High-quality	100	ITR (high-confidence)	0	1.04		k__Viruses|p__Nucleocytoviricota|c__Pokkesviricetes|o__Chitovirales|f__Poxviridae|g__Orthopoxvirus|s__Cowpox_virus	k__Viruses|p__Nucleocytoviricota|c__Pokkesviricetes|o__Chitovirales|f__Poxviridae|g__Orthopoxvirus|s__Monkeypox_virus	Yes	No	na
GCA_004325315.1	MH445291.1	648	No	NA	2	0	0	Low-quality	Genome-fragment	36.63	AAI-based (high-confidence)	0	1	no viral genes detected	k__Viruses|p__Cressdnaviricota|c__Arfiviricetes|o__Cirlivirales|f__Circoviridae|g__Circovirus|s__Porcine_circovirus_like_virus_P1	k__Viruses|p__Cressdnaviricota|c__Arfiviricetes|o__Cirlivirales|f__Circoviridae|g__Circovirus|s__Porcine_circovirus_like_virus_P1__clade_0	No	Yes	na
GCA_000887535.1	GU182408.1	7641	No	NA	1	1	0	High-quality	High-quality	99.8	AAI-based (high-confidence)	0	1		k__Viruses|p__Pisuviricota|c__Pisoniviricetes|o__Picornavirales|f__Picornaviridae|g__Oscivirus|s__Oscivirus_A	k__Viruses|p__Pisuviricota|c__Pisoniviricetes|o__Picornavirales|f__Picornaviridae|g__Oscivirus|s__Oscivirus_A__clade_0	No	Yes	na
GCA_027932925.1	MK540391.1	171823	No	NA	108	57	0	High-quality	High-quality	100	AAI-based (high-confidence)	0	1.19		k__Viruses|p__Peploviricota|c__Herviviricetes|o__Herpesvirales|f__Herpesviridae|g__Lymphocryptovirus|s__Human_gammaherpesvirus_4	k__Viruses|p__Peploviricota|c__Herviviricetes|o__Herpesvirales|f__Herpesviridae|g__Lymphocryptovirus|s__Human_gammaherpesvirus_4	No	No	na
GCA_025787325.1	OP689668.1	197140	No	NA	198	168	0	Complete	High-quality	100	ITR (high-confidence)	0	1.03		k__Viruses|p__Nucleocytoviricota|c__Pokkesviricetes|o__Chitovirales|f__Poxviridae|g__Orthopoxvirus|s__Monkeypox_virus	k__Viruses|p__Nucleocytoviricota|c__Pokkesviricetes|o__Chitovirales|f__Poxviridae|g__Orthopoxvirus|s__Monkeypox_virus	No	No	na
GCA_009948495.1	MN996529.1	29852	No	NA	8	5	0	High-quality	High-quality	100	AAI-based (high-confidence)	0	1		k__Viruses|p__Pisuviricota|c__Pisoniviricetes|o__Nidovirales|f__Coronaviridae|g__Betacoronavirus|s__Severe_acute_respiratory_syndrome_related_coronavirus	k__Viruses|p__Pisuviricota|c__Pisoniviricetes|o__Nidovirales|f__Coronaviridae|g__Betacoronavirus|s__Severe_acute_respiratory_syndrome_related_coronavirus__clade_0	No	Yes	na
GCA_025642675.1	OP603018.1	197131	No	NA	200	168	0	Complete	High-quality	100	ITR (high-confidence)	0	1.04		k__Viruses|p__Nucleocytoviricota|c__Pokkesviricetes|o__Chitovirales|f__Poxviridae|g__Orthopoxvirus|s__Monkeypox_virus	k__Viruses|p__Nucleocytoviricota|c__Pokkesviricetes|o__Chitovirales|f__Poxviridae|g__Orthopoxvirus|s__Monkeypox_virus	No	No	na
GCA_004787195.1	KJ776791.2	10807	No	NA	2	1	0	High-quality	High-quality	100	AAI-based (high-confidence)	0	1		k__Viruses|p__Kitrinoviricota|c__Flasuviricetes|o__Amarillovirales|f__Flaviviridae|g__Flavivirus|s__Zika_virus	k__Viruses|p__Kitrinoviricota|c__Flasuviricetes|o__Amarillovirales|f__Flaviviridae|g__Flavivirus|s__Zika_virus__clade_0	No	Yes	na
GCA_025231895.1	OP442567.1	195591	No	NA	187	159	0	High-quality	High-quality	92.97	AAI-based (high-confidence)	0	1.03		k__Viruses|p__Nucleocytoviricota|c__Pokkesviricetes|o__Chitovirales|f__Poxviridae|g__Orthopoxvirus|s__Monkeypox_virus	k__Viruses|p__Nucleocytoviricota|c__Pokkesviricetes|o__Chitovirales|f__Poxviridae|g__Orthopoxvirus|s__Monkeypox_virus	No	No	na
GCA_023141595.1	MN586595.1	2313	No	NA	4	2	0	High-quality	High-quality	96.75	AAI-based (medium-confidence)	0	1		k__Viruses|p__Lenarviricota|c__Howeltoviricetes|o__Cryppavirales|f__Mitoviridae|g__Unuamitovirus|s__Unuamitovirus_fuox1	k__Viruses|p__Lenarviricota|c__Howeltoviricetes|o__Cryppavirales|f__Mitoviridae|g__Unuamitovirus|s__Unuamitovirus_fuox1	No	No	na
GCA_002645675.1	KJ626559.1	3269	No	NA	1	1	0	Low-quality	Genome-fragment	18.15	AAI-based (high-confidence)	0	1		k__Viruses|p__Duplornaviricota|c__Resentoviricetes|o__Reovirales|f__Sedoreoviridae|g__Rotavirus|s__Rotavirus_A	k__Viruses|p__Duplornaviricota|c__Resentoviricetes|o__Reovirales|f__Sedoreoviridae|g__Rotavirus|s__Rotavirus_A__clade_6	No	Yes	na
GCA_002645675.1	KJ626560.1	2707	No	NA	1	1	0	Low-quality	Genome-fragment	15.25	AAI-based (high-confidence)	0	1		k__Viruses|p__Duplornaviricota|c__Resentoviricetes|o__Reovirales|f__Sedoreoviridae|g__Rotavirus|s__Rotavirus_A	k__Viruses|p__Duplornaviricota|c__Resentoviricetes|o__Reovirales|f__Sedoreoviridae|g__Rotavirus|s__Rotavirus_A__clade_6	No	Yes	na
GCA_002645675.1	KJ626561.1	2530	No	NA	1	1	0	Low-quality	Genome-fragment	13.98	AAI-based (high-confidence)	0	1		k__Viruses|p__Duplornaviricota|c__Resentoviricetes|o__Reovirales|f__Sedoreoviridae|g__Rotavirus|s__Rotavirus_A	k__Viruses|p__Duplornaviricota|c__Resentoviricetes|o__Reovirales|f__Sedoreoviridae|g__Rotavirus|s__Rotavirus_A__clade_6	No	Yes	na
GCA_002645675.1	KJ626562.1	2333	No	NA	1	1	0	Low-quality	Genome-fragment	12.84	AAI-based (high-confidence)	0	1		k__Viruses|p__Duplornaviricota|c__Resentoviricetes|o__Reovirales|f__Sedoreoviridae|g__Rotavirus|s__Rotavirus_A	k__Viruses|p__Duplornaviricota|c__Resentoviricetes|o__Reovirales|f__Sedoreoviridae|g__Rotavirus|s__Rotavirus_A__clade_6	No	Yes	na
GCA_002645675.1	KJ626554.1	1519	No	NA	1	1	0	Low-quality	Genome-fragment	8.92	AAI-based (high-confidence)	0	1		k__Viruses|p__Duplornaviricota|c__Resentoviricetes|o__Reovirales|f__Sedoreoviridae|g__Rotavirus|s__Rotavirus_A	k__Viruses|p__Duplornaviricota|c__Resentoviricetes|o__Reovirales|f__Sedoreoviridae|g__Rotavirus|s__Rotavirus_A__clade_6	No	Yes	na
GCA_002645675.1	KJ626563.1	1317	No	NA	1	1	0	Low-quality	Genome-fragment	7.62	AAI-based (high-confidence)	0	1		k__Viruses|p__Duplornaviricota|c__Resentoviricetes|o__Reovirales|f__Sedoreoviridae|g__Rotavirus|s__Rotavirus_A	k__Viruses|p__Duplornaviricota|c__Resentoviricetes|o__Reovirales|f__Sedoreoviridae|g__Rotavirus|s__Rotavirus_A__clade_6	No	Yes	na
GCA_002645675.1	KJ626556.1	1015	No	NA	1	1	0	Low-quality	Genome-fragment	5.95	AAI-based (high-confidence)	0	1		k__Viruses|p__Duplornaviricota|c__Resentoviricetes|o__Reovirales|f__Sedoreoviridae|g__Rotavirus|s__Rotavirus_A	k__Viruses|p__Duplornaviricota|c__Resentoviricetes|o__Reovirales|f__Sedoreoviridae|g__Rotavirus|s__Rotavirus_A__clade_6	No	Yes	na
GCA_002645675.1	KJ626555.1	1003	No	NA	1	1	0	Low-quality	Genome-fragment	5.89	AAI-based (high-confidence)	0	1		k__Viruses|p__Duplornaviricota|c__Resentoviricetes|o__Reovirales|f__Sedoreoviridae|g__Rotavirus|s__Rotavirus_A	k__Viruses|p__Duplornaviricota|c__Resentoviricetes|o__Reovirales|f__Sedoreoviridae|g__Rotavirus|s__Rotavirus_A__clade_6	No	Yes	na
GCA_002645675.1	KJ626564.1	1023	No	NA	1	1	0	Low-quality	Genome-fragment	6	AAI-based (high-confidence)	0	1		k__Viruses|p__Duplornaviricota|c__Resentoviricetes|o__Reovirales|f__Sedoreoviridae|g__Rotavirus|s__Rotavirus_A	k__Viruses|p__Duplornaviricota|c__Resentoviricetes|o__Reovirales|f__Sedoreoviridae|g__Rotavirus|s__Rotavirus_A__clade_6	No	Yes	na
GCA_002645675.1	KJ626557.1	674	No	NA	1	1	0	Low-quality	Genome-fragment	3.95	AAI-based (high-confidence)	0	1		k__Viruses|p__Duplornaviricota|c__Resentoviricetes|o__Reovirales|f__Sedoreoviridae|g__Rotavirus|s__Rotavirus_A	k__Viruses|p__Duplornaviricota|c__Resentoviricetes|o__Reovirales|f__Sedoreoviridae|g__Rotavirus|s__Rotavirus_A__clade_6	No	Yes	na
GCA_002645675.1	KJ626558.1	631	No	NA	1	1	0	Low-quality	Genome-fragment	3.71	AAI-based (high-confidence)	0	1		k__Viruses|p__Duplornaviricota|c__Resentoviricetes|o__Reovirales|f__Sedoreoviridae|g__Rotavirus|s__Rotavirus_A	k__Viruses|p__Duplornaviricota|c__Resentoviricetes|o__Reovirales|f__Sedoreoviridae|g__Rotavirus|s__Rotavirus_A__clade_6	No	Yes	na
GCA_019450605.1	MW686774.1	33765	No	NA	32	28	0	Complete	High-quality	100	ITR (high-confidence)	0	1		k__Viruses|p__Preplasmiviricota|c__Tectiliviricetes|o__Rowavirales|f__Adenoviridae|g__Mastadenovirus|s__Human_mastadenovirus_A	k__Viruses|p__Preplasmiviricota|c__Tectiliviricetes|o__Rowavirales|f__Adenoviridae|g__Mastadenovirus|s__Human_mastadenovirus_A__clade_0	No	Yes	na
GCA_003129185.1	LC066471.1	3319	No	NA	1	1	0	Low-quality	Genome-fragment	38.36	AAI-based (high-confidence)	0	1		k__Viruses|p__Kitrinoviricota|c__Alsuviricetes|o__Martellivirales|f__Bromoviridae|g__Cucumovirus|s__Cucumber_mosaic_virus	k__Viruses|p__Kitrinoviricota|c__Alsuviricetes|o__Martellivirales|f__Bromoviridae|g__Cucumovirus|s__Cucumber_mosaic_virus__clade_1	No	Yes	na
GCA_003129185.1	LC066472.1	3015	No	NA	3	1	0	Low-quality	Genome-fragment	34.85	AAI-based (high-confidence)	0	1		k__Viruses|p__Kitrinoviricota|c__Alsuviricetes|o__Martellivirales|f__Bromoviridae|g__Cucumovirus|s__Cucumber_mosaic_virus	k__Viruses|p__Kitrinoviricota|c__Alsuviricetes|o__Martellivirales|f__Bromoviridae|g__Cucumovirus|s__Cucumber_mosaic_virus__clade_1	No	Yes	na
GCA_003129185.1	LC066473.1	2173	No	NA	2	1	0	Low-quality	Genome-fragment	25.12	AAI-based (high-confidence)	0	1		k__Viruses|p__Kitrinoviricota|c__Alsuviricetes|o__Martellivirales|f__Bromoviridae|g__Cucumovirus|s__Cucumber_mosaic_virus	k__Viruses|p__Kitrinoviricota|c__Alsuviricetes|o__Martellivirales|f__Bromoviridae|g__Cucumovirus|s__Cucumber_mosaic_virus__clade_1	No	Yes	na
GCA_000861165.1	V01149.1	7440	No	NA	1	1	0	High-quality	High-quality	100	AAI-based (high-confidence)	0	1		k__Viruses|p__Pisuviricota|c__Pisoniviricetes|o__Picornavirales|f__Picornaviridae|g__Enterovirus|s__Enterovirus_C	k__Viruses|p__Pisuviricota|c__Pisoniviricetes|o__Picornavirales|f__Picornaviridae|g__Enterovirus|s__Enterovirus_C__clade_0	No	Yes	na
GCA_004095575.1	AF381176.1	1768	No	NA	2	1	0	High-quality	High-quality	99.52	AAI-based (high-confidence)	0	1		k__Viruses|p__Cressdnaviricota|c__Arfiviricetes|o__Cirlivirales|f__Circoviridae|g__Circovirus|s__Porcine_circovirus_2	k__Viruses|p__Cressdnaviricota|c__Arfiviricetes|o__Cirlivirales|f__Circoviridae|g__Circovirus|s__Porcine_circovirus_2__clade_0	No	Yes	na
GCA_003091295.1	KR230750.1	6368	No	NA	1	1	0	Medium-quality	Genome-fragment	55.33	AAI-based (high-confidence)	0	1		k__Viruses|p__Negarnaviricota|c__Ellioviricetes|o__Bunyavirales|f__Phenuiviridae|g__Bandavirus|s__Dabie_bandavirus	k__Viruses|p__Negarnaviricota|c__Ellioviricetes|o__Bunyavirales|f__Phenuiviridae|g__Phlebovirus|s__SFTS_phlebovirus__clade_0	Yes	No	na
GCA_003091295.1	KR230770.1	3378	No	NA	1	1	0	Low-quality	Genome-fragment	29.35	AAI-based (high-confidence)	0	1		k__Viruses|p__Negarnaviricota|c__Ellioviricetes|o__Bunyavirales|f__Phenuiviridae|g__Bandavirus|s__Dabie_bandavirus	k__Viruses|p__Negarnaviricota|c__Ellioviricetes|o__Bunyavirales|f__Phenuiviridae|g__Phlebovirus|s__SFTS_phlebovirus__clade_0	Yes	No	na
GCA_003091295.1	KR230790.1	1744	No	NA	2	2	0	Low-quality	Genome-fragment	15.13	AAI-based (high-confidence)	0	1		k__Viruses|p__Negarnaviricota|c__Ellioviricetes|o__Bunyavirales|f__Phenuiviridae|g__Bandavirus|s__Dabie_bandavirus	k__Viruses|p__Negarnaviricota|c__Ellioviricetes|o__Bunyavirales|f__Phenuiviridae|g__Phlebovirus|s__SFTS_phlebovirus__clade_0	Yes	No	na
GCA_025628165.1	OP555465.1	196493	No	NA	192	160	0	Complete	High-quality	100	ITR (high-confidence)	0	1.03		k__Viruses|p__Nucleocytoviricota|c__Pokkesviricetes|o__Chitovirales|f__Poxviridae|g__Orthopoxvirus|s__Monkeypox_virus	k__Viruses|p__Nucleocytoviricota|c__Pokkesviricetes|o__Chitovirales|f__Poxviridae|g__Orthopoxvirus|s__Monkeypox_virus	No	No	na
GCA_025716725.1	OP628487.1	197192	No	NA	200	168	0	High-quality	High-quality	93.73	AAI-based (high-confidence)	0	1.04		k__Viruses|p__Nucleocytoviricota|c__Pokkesviricetes|o__Chitovirales|f__Poxviridae|g__Orthopoxvirus|s__Monkeypox_virus	k__Viruses|p__Nucleocytoviricota|c__Pokkesviricetes|o__Chitovirales|f__Poxviridae|g__Orthopoxvirus|s__Monkeypox_virus	No	No	na
GCA_018595145.1	MN661012.1	7394	No	NA	1	1	0	Medium-quality	Genome-fragment	61.24	AAI-based (medium-confidence)	0	1		k__Viruses|p__Negarnaviricota|c__Ellioviricetes|o__Bunyavirales|f__Phenuiviridae|g__Mobuvirus|s__Narangue_mobuvirus	k__Viruses|p__Negarnaviricota|c__Ellioviricetes|o__Bunyavirales|f__Phenuiviridae|g__Mobuvirus|s__Narangue_mobuvirus	No	No	na
GCA_018595145.1	MN661014.1	1931	No	NA	1	0	0	Not-determined	Genome-fragment	NA	NA	0	1	no viral genes detected	k__Viruses|p__Negarnaviricota|c__Ellioviricetes|o__Bunyavirales|f__Phenuiviridae|g__Mobuvirus|s__Narangue_mobuvirus	k__Viruses|p__Negarnaviricota|c__Ellioviricetes|o__Bunyavirales|f__Phenuiviridae|g__Mobuvirus|s__Narangue_mobuvirus	No	No	na
GCA_018595145.1	MN661013.1	1492	No	NA	1	1	0	Not-determined	Genome-fragment	NA	NA	0	1		k__Viruses|p__Negarnaviricota|c__Ellioviricetes|o__Bunyavirales|f__Phenuiviridae|g__Mobuvirus|s__Narangue_mobuvirus	k__Viruses|p__Negarnaviricota|c__Ellioviricetes|o__Bunyavirales|f__Phenuiviridae|g__Mobuvirus|s__Narangue_mobuvirus	No	No	na
GCA_900004435.1	LN867633.1	2280	No	NA	1	1	0	Low-quality	Genome-fragment	16.87	AAI-based (high-confidence)	0	1		k__Viruses|p__Negarnaviricota|c__Insthoviricetes|o__Articulavirales|f__Orthomyxoviridae|g__Alphainfluenzavirus|s__Influenza_A_virus	k__Viruses|p__Negarnaviricota|c__Insthoviricetes|o__Articulavirales|f__Orthomyxoviridae|g__Alphainfluenzavirus|s__Influenza_A_virus__clade_0	No	Yes	na
GCA_900004435.1	LN867634.1	2274	No	NA	1	1	0	Low-quality	Genome-fragment	16.72	AAI-based (high-confidence)	0	1		k__Viruses|p__Negarnaviricota|c__Insthoviricetes|o__Articulavirales|f__Orthomyxoviridae|g__Alphainfluenzavirus|s__Influenza_A_virus	k__Viruses|p__Negarnaviricota|c__Insthoviricetes|o__Articulavirales|f__Orthomyxoviridae|g__Alphainfluenzavirus|s__Influenza_A_virus__clade_0	No	Yes	na
GCA_900004435.1	LN867635.1	2151	No	NA	1	1	0	Low-quality	Genome-fragment	15.92	AAI-based (high-confidence)	0	1		k__Viruses|p__Negarnaviricota|c__Insthoviricetes|o__Articulavirales|f__Orthomyxoviridae|g__Alphainfluenzavirus|s__Influenza_A_virus	k__Viruses|p__Negarnaviricota|c__Insthoviricetes|o__Articulavirales|f__Orthomyxoviridae|g__Alphainfluenzavirus|s__Influenza_A_virus__clade_0	No	Yes	na
GCA_900004435.1	LN867636.1	1701	No	NA	1	1	0	Low-quality	Genome-fragment	12.6	AAI-based (high-confidence)	0	1		k__Viruses|p__Negarnaviricota|c__Insthoviricetes|o__Articulavirales|f__Orthomyxoviridae|g__Alphainfluenzavirus|s__Influenza_A_virus	k__Viruses|p__Negarnaviricota|c__Insthoviricetes|o__Articulavirales|f__Orthomyxoviridae|g__Alphainfluenzavirus|s__Influenza_A_virus__clade_0	No	Yes	na
GCA_900004435.1	LN867637.1	1497	No	NA	1	1	0	Low-quality	Genome-fragment	11.08	AAI-based (high-confidence)	0	1		k__Viruses|p__Negarnaviricota|c__Insthoviricetes|o__Articulavirales|f__Orthomyxoviridae|g__Alphainfluenzavirus|s__Influenza_A_virus	k__Viruses|p__Negarnaviricota|c__Insthoviricetes|o__Articulavirales|f__Orthomyxoviridae|g__Alphainfluenzavirus|s__Influenza_A_virus__clade_0	No	Yes	na
GCA_900004435.1	LN867638.1	1410	No	NA	1	1	0	Low-quality	Genome-fragment	10.44	AAI-based (high-confidence)	0	1		k__Viruses|p__Negarnaviricota|c__Insthoviricetes|o__Articulavirales|f__Orthomyxoviridae|g__Alphainfluenzavirus|s__Influenza_A_virus	k__Viruses|p__Negarnaviricota|c__Insthoviricetes|o__Articulavirales|f__Orthomyxoviridae|g__Alphainfluenzavirus|s__Influenza_A_virus__clade_0	No	Yes	na
GCA_900004435.1	LN867639.1	982	No	NA	1	1	0	Low-quality	Genome-fragment	7.27	AAI-based (high-confidence)	0	1		k__Viruses|p__Negarnaviricota|c__Insthoviricetes|o__Articulavirales|f__Orthomyxoviridae|g__Alphainfluenzavirus|s__Influenza_A_virus	k__Viruses|p__Negarnaviricota|c__Insthoviricetes|o__Articulavirales|f__Orthomyxoviridae|g__Alphainfluenzavirus|s__Influenza_A_virus__clade_0	No	Yes	na
GCA_900004435.1	LN867640.1	838	No	NA	2	1	0	Low-quality	Genome-fragment	6.21	AAI-based (high-confidence)	0	1		k__Viruses|p__Negarnaviricota|c__Insthoviricetes|o__Articulavirales|f__Orthomyxoviridae|g__Alphainfluenzavirus|s__Influenza_A_virus	k__Viruses|p__Negarnaviricota|c__Insthoviricetes|o__Articulavirales|f__Orthomyxoviridae|g__Alphainfluenzavirus|s__Influenza_A_virus__clade_0	No	Yes	na
GCA_019450345.1	MW686842.1	35908	No	NA	34	31	0	High-quality	High-quality	100	AAI-based (high-confidence)	0	1		k__Viruses|p__Preplasmiviricota|c__Tectiliviricetes|o__Rowavirales|f__Adenoviridae|g__Mastadenovirus|s__Human_mastadenovirus_C	k__Viruses|p__Preplasmiviricota|c__Tectiliviricetes|o__Rowavirales|f__Adenoviridae|g__Mastadenovirus|s__Human_mastadenovirus_C__clade_0	No	Yes	na
GCA_000889615.1	HM049560.1	35203	No	NA	25	18	0	Complete	High-quality	100	ITR (high-confidence)	0	1		k__Viruses|p__Preplasmiviricota|c__Tectiliviricetes|o__Rowavirales|f__Adenoviridae|g__Mastadenovirus|s__Murine_mastadenovirus_B	k__Viruses|p__Preplasmiviricota|c__Tectiliviricetes|o__Rowavirales|f__Adenoviridae|g__Mastadenovirus|s__Murine_mastadenovirus_B	No	No	na
GCA_025462435.1	OP526857.1	183230	No	NA	193	162	0	Complete	High-quality	100	ITR (medium-confidence)	0	1.01		k__Viruses|p__Nucleocytoviricota|c__Pokkesviricetes|o__Chitovirales|f__Poxviridae|g__Orthopoxvirus|s__Monkeypox_virus	k__Viruses|p__Nucleocytoviricota|c__Pokkesviricetes|o__Chitovirales|f__Poxviridae|g__Orthopoxvirus|s__Monkeypox_virus	No	No	na
GCA_004094355.1	EF452350.1	1767	No	NA	2	2	0	High-quality	High-quality	99.92	AAI-based (high-confidence)	0	1		k__Viruses|p__Cressdnaviricota|c__Arfiviricetes|o__Cirlivirales|f__Circoviridae|g__Circovirus|s__Porcine_circovirus_2	k__Viruses|p__Cressdnaviricota|c__Arfiviricetes|o__Cirlivirales|f__Circoviridae|g__Circovirus|s__Porcine_circovirus_2__clade_0	No	Yes	na
GCA_025642595.1	OP603010.1	197173	No	NA	200	168	0	Complete	High-quality	100	ITR (high-confidence)	0	1.04		k__Viruses|p__Nucleocytoviricota|c__Pokkesviricetes|o__Chitovirales|f__Poxviridae|g__Orthopoxvirus|s__Monkeypox_virus	k__Viruses|p__Nucleocytoviricota|c__Pokkesviricetes|o__Chitovirales|f__Poxviridae|g__Orthopoxvirus|s__Monkeypox_virus	No	No	na
GCA_008767835.1	KT880665.1	9883	No	NA	3	1	0	High-quality	High-quality	100	AAI-based (high-confidence)	0	1		k__Viruses|p__Pisuviricota|c__Pisoniviricetes|o__Picornavirales|f__Picornaviridae|g__Sicinivirus|s__Sicinivirus_A	k__Viruses|p__Pisuviricota|c__Pisoniviricetes|o__Picornavirales|f__Picornaviridae|g__Sicinivirus|s__Sicinivirus_A__clade_0	No	Yes	na
GCA_003177975.1	DQ080083.1	8078	No	NA	7	6	0	High-quality	High-quality	100	AAI-based (high-confidence)	0	1		k__Viruses|p__Cossaviricota|c__Papovaviricetes|o__Zurhausenvirales|f__Papillomaviridae|g__Alphapapillomavirus|s__Alphapapillomavirus_3	k__Viruses|p__Cossaviricota|c__Papovaviricetes|o__Zurhausenvirales|f__Papillomaviridae|g__Alphapapillomavirus|s__Alphapapillomavirus_3__clade_0	No	Yes	na
GCA_003084875.1	KP939805.1	3965	No	NA	1	1	0	Low-quality	Genome-fragment	20.51	AAI-based (high-confidence)	0	1		k__Viruses|p__Duplornaviricota|c__Resentoviricetes|o__Reovirales|f__Sedoreoviridae|g__Orbivirus|s__African_horse_sickness_virus	k__Viruses|p__Duplornaviricota|c__Resentoviricetes|o__Reovirales|f__Sedoreoviridae|g__Orbivirus|s__African_horse_sickness_virus__clade_3	No	Yes	na
GCA_003084875.1	KP939818.1	3202	No	NA	1	1	0	Low-quality	Genome-fragment	16.33	AAI-based (high-confidence)	0	1		k__Viruses|p__Duplornaviricota|c__Resentoviricetes|o__Reovirales|f__Sedoreoviridae|g__Orbivirus|s__African_horse_sickness_virus	k__Viruses|p__Duplornaviricota|c__Resentoviricetes|o__Reovirales|f__Sedoreoviridae|g__Orbivirus|s__African_horse_sickness_virus__clade_3	No	Yes	na
GCA_003084875.1	KP939831.1	2792	No	NA	1	1	0	Low-quality	Genome-fragment	14.44	AAI-based (high-confidence)	0	1		k__Viruses|p__Duplornaviricota|c__Resentoviricetes|o__Reovirales|f__Sedoreoviridae|g__Orbivirus|s__African_horse_sickness_virus	k__Viruses|p__Duplornaviricota|c__Resentoviricetes|o__Reovirales|f__Sedoreoviridae|g__Orbivirus|s__African_horse_sickness_virus__clade_3	No	Yes	na
GCA_003084875.1	KP939844.1	1978	No	NA	1	1	0	Low-quality	Genome-fragment	10.23	AAI-based (high-confidence)	0	1		k__Viruses|p__Duplornaviricota|c__Resentoviricetes|o__Reovirales|f__Sedoreoviridae|g__Orbivirus|s__African_horse_sickness_virus	k__Viruses|p__Duplornaviricota|c__Resentoviricetes|o__Reovirales|f__Sedoreoviridae|g__Orbivirus|s__African_horse_sickness_virus__clade_3	No	Yes	na
GCA_003084875.1	KP939857.1	1748	No	NA	1	1	0	Low-quality	Genome-fragment	8.93	AAI-based (high-confidence)	0	1		k__Viruses|p__Duplornaviricota|c__Resentoviricetes|o__Reovirales|f__Sedoreoviridae|g__Orbivirus|s__African_horse_sickness_virus	k__Viruses|p__Duplornaviricota|c__Resentoviricetes|o__Reovirales|f__Sedoreoviridae|g__Orbivirus|s__African_horse_sickness_virus__clade_3	No	Yes	na
GCA_003084875.1	KP939870.1	1566	No	NA	1	1	0	Low-quality	Genome-fragment	8	AAI-based (high-confidence)	0	1		k__Viruses|p__Duplornaviricota|c__Resentoviricetes|o__Reovirales|f__Sedoreoviridae|g__Orbivirus|s__African_horse_sickness_virus	k__Viruses|p__Duplornaviricota|c__Resentoviricetes|o__Reovirales|f__Sedoreoviridae|g__Orbivirus|s__African_horse_sickness_virus__clade_3	No	Yes	na
GCA_003084875.1	KP939883.1	1167	No	NA	1	1	0	Low-quality	Genome-fragment	5.97	AAI-based (high-confidence)	0	1		k__Viruses|p__Duplornaviricota|c__Resentoviricetes|o__Reovirales|f__Sedoreoviridae|g__Orbivirus|s__African_horse_sickness_virus	k__Viruses|p__Duplornaviricota|c__Resentoviricetes|o__Reovirales|f__Sedoreoviridae|g__Orbivirus|s__African_horse_sickness_virus__clade_3	No	Yes	na
GCA_003084875.1	KP939896.1	1166	No	NA	1	1	0	Low-quality	Genome-fragment	5.95	AAI-based (high-confidence)	0	1		k__Viruses|p__Duplornaviricota|c__Resentoviricetes|o__Reovirales|f__Sedoreoviridae|g__Orbivirus|s__African_horse_sickness_virus	k__Viruses|p__Duplornaviricota|c__Resentoviricetes|o__Reovirales|f__Sedoreoviridae|g__Orbivirus|s__African_horse_sickness_virus__clade_3	No	Yes	na
GCA_003084875.1	KP939909.1	1160	No	NA	1	1	0	Low-quality	Genome-fragment	5.92	AAI-based (high-confidence)	0	1		k__Viruses|p__Duplornaviricota|c__Resentoviricetes|o__Reovirales|f__Sedoreoviridae|g__Orbivirus|s__African_horse_sickness_virus	k__Viruses|p__Duplornaviricota|c__Resentoviricetes|o__Reovirales|f__Sedoreoviridae|g__Orbivirus|s__African_horse_sickness_virus__clade_3	No	Yes	na
GCA_003084875.1	KP939922.1	756	No	NA	1	1	0	Low-quality	Genome-fragment	3.86	AAI-based (high-confidence)	0	1		k__Viruses|p__Duplornaviricota|c__Resentoviricetes|o__Reovirales|f__Sedoreoviridae|g__Orbivirus|s__African_horse_sickness_virus	k__Viruses|p__Duplornaviricota|c__Resentoviricetes|o__Reovirales|f__Sedoreoviridae|g__Orbivirus|s__African_horse_sickness_virus__clade_3	No	Yes	na
GCA_000881015.1	EU365613.1	2740	No	NA	3	3	0	Medium-quality	Genome-fragment	77.82	AAI-based (high-confidence)	0	1		k__Viruses|p__Cressdnaviricota|c__Repensiviricetes|o__Geplafuvirales|f__Geminiviridae|g__Begomovirus|s__Cotton_leaf_curl_Multan_virus	k__Viruses|p__Cressdnaviricota|c__Repensiviricetes|o__Geplafuvirales|f__Geminiviridae|g__Begomovirus|s__Cotton_leaf_curl_Multan_virus__clade_0	No	Yes	na
GCA_025740295.1	OP440542.1	195926	No	NA	193	164	0	High-quality	High-quality	93.13	AAI-based (high-confidence)	0	1.03		k__Viruses|p__Nucleocytoviricota|c__Pokkesviricetes|o__Chitovirales|f__Poxviridae|g__Orthopoxvirus|s__Monkeypox_virus	k__Viruses|p__Nucleocytoviricota|c__Pokkesviricetes|o__Chitovirales|f__Poxviridae|g__Orthopoxvirus|s__Monkeypox_virus	No	No	na
GCA_002815115.1	KP272028.1	6407	No	NA	1	1	0	Medium-quality	Genome-fragment	51.23	AAI-based (high-confidence)	0	1		k__Viruses|p__Negarnaviricota|c__Ellioviricetes|o__Bunyavirales|f__Phenuiviridae|g__Phlebovirus|s__Punta_Toro_phlebovirus	k__Viruses|p__Negarnaviricota|c__Ellioviricetes|o__Bunyavirales|f__Phenuiviridae|g__Phlebovirus|s__Punta_Toro_phlebovirus__clade_0	No	Yes	na
GCA_002815115.1	KP272029.1	4348	No	NA	2	1	0	Low-quality	Genome-fragment	34.38	AAI-based (high-confidence)	0	1		k__Viruses|p__Negarnaviricota|c__Ellioviricetes|o__Bunyavirales|f__Phenuiviridae|g__Phlebovirus|s__Punta_Toro_phlebovirus	k__Viruses|p__Negarnaviricota|c__Ellioviricetes|o__Bunyavirales|f__Phenuiviridae|g__Phlebovirus|s__Punta_Toro_phlebovirus__clade_0	No	Yes	na
GCA_002815115.1	KP272030.1	1863	No	NA	2	2	0	Low-quality	Genome-fragment	14.83	AAI-based (high-confidence)	0	1		k__Viruses|p__Negarnaviricota|c__Ellioviricetes|o__Bunyavirales|f__Phenuiviridae|g__Phlebovirus|s__Punta_Toro_phlebovirus	k__Viruses|p__Negarnaviricota|c__Ellioviricetes|o__Bunyavirales|f__Phenuiviridae|g__Phlebovirus|s__Punta_Toro_phlebovirus__clade_0	No	Yes	na
GCA_008796585.1	FJ445144.1	7139	No	NA	1	1	0	High-quality	High-quality	100	AAI-based (high-confidence)	0	1		k__Viruses|p__Pisuviricota|c__Pisoniviricetes|o__Picornavirales|f__Picornaviridae|g__Enterovirus|s__Rhinovirus_A	k__Viruses|p__Pisuviricota|c__Pisoniviricetes|o__Picornavirales|f__Picornaviridae|g__Enterovirus|s__Rhinovirus_A__clade_1	No	Yes	na
GCA_027128745.1	OP837476.1	194984	No	NA	148	124	0	High-quality	High-quality	92.36	AAI-based (high-confidence)	0	1.01		k__Viruses|p__Nucleocytoviricota|c__Pokkesviricetes|o__Chitovirales|f__Poxviridae|g__Orthopoxvirus|s__Monkeypox_virus	k__Viruses|p__Nucleocytoviricota|c__Pokkesviricetes|o__Chitovirales|f__Poxviridae|g__Orthopoxvirus|s__Monkeypox_virus	No	No	na
GCA_000868845.2	KC788512.1	10864	No	NA	1	1	0	High-quality	High-quality	100	AAI-based (high-confidence)	0	1		k__Viruses|p__Kitrinoviricota|c__Flasuviricetes|o__Amarillovirales|f__Flaviviridae|g__Flavivirus|s__Kokobera_virus	k__Viruses|p__Kitrinoviricota|c__Flasuviricetes|o__Amarillovirales|f__Flaviviridae|g__Flavivirus|s__Kokobera_virus__clade_0	No	Yes	na
GCA_004062255.1	KP698394.1	1767	No	NA	2	2	0	High-quality	High-quality	99.92	AAI-based (high-confidence)	0	1		k__Viruses|p__Cressdnaviricota|c__Arfiviricetes|o__Cirlivirales|f__Circoviridae|g__Circovirus|s__Porcine_circovirus_2	k__Viruses|p__Cressdnaviricota|c__Arfiviricetes|o__Cirlivirales|f__Circoviridae|g__Circovirus|s__Porcine_circovirus_2__clade_0	No	Yes	na
GCA_023536235.1	KJ467613.1	178776	No	NA	201	166	0	Complete	High-quality	100	ITR (medium-confidence)	0	1.04		k__Viruses|p__Nucleocytoviricota|c__Pokkesviricetes|o__Chitovirales|f__Poxviridae|g__Orthopoxvirus|s__Vaccinia_virus	k__Viruses|p__Nucleocytoviricota|c__Pokkesviricetes|o__Chitovirales|f__Poxviridae|g__Orthopoxvirus|s__Monkeypox_virus	Yes	No	na
GCA_025787445.1	OP689683.1	197141	No	NA	199	168	0	Complete	High-quality	100	ITR (high-confidence)	0	1.04		k__Viruses|p__Nucleocytoviricota|c__Pokkesviricetes|o__Chitovirales|f__Poxviridae|g__Orthopoxvirus|s__Monkeypox_virus	k__Viruses|p__Nucleocytoviricota|c__Pokkesviricetes|o__Chitovirales|f__Poxviridae|g__Orthopoxvirus|s__Monkeypox_virus	No	No	na
GCA_002653495.1	KT919580.1	3273	No	NA	1	1	0	Low-quality	Genome-fragment	18.17	AAI-based (high-confidence)	0	1		k__Viruses|p__Duplornaviricota|c__Resentoviricetes|o__Reovirales|f__Sedoreoviridae|g__Rotavirus|s__Rotavirus_A	k__Viruses|p__Duplornaviricota|c__Resentoviricetes|o__Reovirales|f__Sedoreoviridae|g__Rotavirus|s__Rotavirus_A__clade_0	No	Yes	na
GCA_002653495.1	KT919581.1	2695	No	NA	1	1	0	Low-quality	Genome-fragment	15.19	AAI-based (high-confidence)	0	1		k__Viruses|p__Duplornaviricota|c__Resentoviricetes|o__Reovirales|f__Sedoreoviridae|g__Rotavirus|s__Rotavirus_A	k__Viruses|p__Duplornaviricota|c__Resentoviricetes|o__Reovirales|f__Sedoreoviridae|g__Rotavirus|s__Rotavirus_A__clade_0	No	Yes	na
GCA_002653495.1	KT919582.1	2531	No	NA	1	1	0	Low-quality	Genome-fragment	13.99	AAI-based (high-confidence)	0	1		k__Viruses|p__Duplornaviricota|c__Resentoviricetes|o__Reovirales|f__Sedoreoviridae|g__Rotavirus|s__Rotavirus_A	k__Viruses|p__Duplornaviricota|c__Resentoviricetes|o__Reovirales|f__Sedoreoviridae|g__Rotavirus|s__Rotavirus_A__clade_0	No	Yes	na
GCA_002653495.1	KT919583.1	2333	No	NA	1	1	0	Low-quality	Genome-fragment	12.84	AAI-based (high-confidence)	0	1		k__Viruses|p__Duplornaviricota|c__Resentoviricetes|o__Reovirales|f__Sedoreoviridae|g__Rotavirus|s__Rotavirus_A	k__Viruses|p__Duplornaviricota|c__Resentoviricetes|o__Reovirales|f__Sedoreoviridae|g__Rotavirus|s__Rotavirus_A__clade_0	No	Yes	na
GCA_002653495.1	KT919575.1	1520	No	NA	1	1	0	Low-quality	Genome-fragment	8.93	AAI-based (high-confidence)	0	1		k__Viruses|p__Duplornaviricota|c__Resentoviricetes|o__Reovirales|f__Sedoreoviridae|g__Rotavirus|s__Rotavirus_A	k__Viruses|p__Duplornaviricota|c__Resentoviricetes|o__Reovirales|f__Sedoreoviridae|g__Rotavirus|s__Rotavirus_A__clade_0	No	Yes	na
GCA_002653495.1	KT919584.1	1341	No	NA	1	1	0	Low-quality	Genome-fragment	7.76	AAI-based (high-confidence)	0	1		k__Viruses|p__Duplornaviricota|c__Resentoviricetes|o__Reovirales|f__Sedoreoviridae|g__Rotavirus|s__Rotavirus_A	k__Viruses|p__Duplornaviricota|c__Resentoviricetes|o__Reovirales|f__Sedoreoviridae|g__Rotavirus|s__Rotavirus_A__clade_0	No	Yes	na
GCA_002653495.1	KT919577.1	1018	No	NA	1	1	0	Low-quality	Genome-fragment	5.97	AAI-based (high-confidence)	0	1		k__Viruses|p__Duplornaviricota|c__Resentoviricetes|o__Reovirales|f__Sedoreoviridae|g__Rotavirus|s__Rotavirus_A	k__Viruses|p__Duplornaviricota|c__Resentoviricetes|o__Reovirales|f__Sedoreoviridae|g__Rotavirus|s__Rotavirus_A__clade_0	No	Yes	na
GCA_002653495.1	KT919576.1	1006	No	NA	1	1	0	Low-quality	Genome-fragment	5.91	AAI-based (high-confidence)	0	1		k__Viruses|p__Duplornaviricota|c__Resentoviricetes|o__Reovirales|f__Sedoreoviridae|g__Rotavirus|s__Rotavirus_A	k__Viruses|p__Duplornaviricota|c__Resentoviricetes|o__Reovirales|f__Sedoreoviridae|g__Rotavirus|s__Rotavirus_A__clade_0	No	Yes	na
GCA_002653495.1	KT919585.1	1018	No	NA	1	1	0	Low-quality	Genome-fragment	5.97	AAI-based (high-confidence)	0	1		k__Viruses|p__Duplornaviricota|c__Resentoviricetes|o__Reovirales|f__Sedoreoviridae|g__Rotavirus|s__Rotavirus_A	k__Viruses|p__Duplornaviricota|c__Resentoviricetes|o__Reovirales|f__Sedoreoviridae|g__Rotavirus|s__Rotavirus_A__clade_0	No	Yes	na
GCA_002653495.1	KT919578.1	701	No	NA	1	1	0	Low-quality	Genome-fragment	4.11	AAI-based (high-confidence)	0	1		k__Viruses|p__Duplornaviricota|c__Resentoviricetes|o__Reovirales|f__Sedoreoviridae|g__Rotavirus|s__Rotavirus_A	k__Viruses|p__Duplornaviricota|c__Resentoviricetes|o__Reovirales|f__Sedoreoviridae|g__Rotavirus|s__Rotavirus_A__clade_0	No	Yes	na
GCA_002653495.1	KT919579.1	634	No	NA	1	1	0	Low-quality	Genome-fragment	3.73	AAI-based (high-confidence)	0	1		k__Viruses|p__Duplornaviricota|c__Resentoviricetes|o__Reovirales|f__Sedoreoviridae|g__Rotavirus|s__Rotavirus_A	k__Viruses|p__Duplornaviricota|c__Resentoviricetes|o__Reovirales|f__Sedoreoviridae|g__Rotavirus|s__Rotavirus_A__clade_0	No	Yes	na
GCA_003105645.1	KJ439770.1	9462	No	NA	1	1	0	High-quality	High-quality	100	AAI-based (high-confidence)	0	1		k__Viruses|p__Kitrinoviricota|c__Flasuviricetes|o__Amarillovirales|f__Flaviviridae|g__Hepacivirus|s__Hepacivirus_C	k__Viruses|p__Kitrinoviricota|c__Flasuviricetes|o__Amarillovirales|f__Flaviviridae|g__Hepacivirus|s__Hepacivirus_C__clade_0	No	Yes	na
GCA_023531975.1	MG712417.1	140413	No	NA	129	97	0	Complete	High-quality	100	ITR (high-confidence)	0	1.05		k__Viruses|p__Nucleocytoviricota|c__Pokkesviricetes|o__Chitovirales|f__Poxviridae|g__Parapoxvirus|s__Orf_virus	k__Viruses|p__Nucleocytoviricota|c__Pokkesviricetes|o__Chitovirales|f__Poxviridae|g__Parapoxvirus|s__Orf_virus	No	No	na
GCA_011900995.1	MT185428.1	4526	No	NA	6	5	0	High-quality	High-quality	100	AAI-based (high-confidence)	0	1		k__Viruses|p__Phixviricota|c__Malgrandaviricetes|o__Petitvirales|f__Microviridae|g__Enterogokushovirus|s__Enterogokushovirus_EC6098	k__Viruses|p__Phixviricota|c__Malgrandaviricetes|o__Petitvirales|f__Microviridae|g__Enterogokushovirus|s__Enterogokushovirus_EC6098	No	No	na
GCA_025202655.1	OP415240.1	197203	No	NA	200	168	0	Complete	High-quality	100	ITR (high-confidence)	0	1.04		k__Viruses|p__Nucleocytoviricota|c__Pokkesviricetes|o__Chitovirales|f__Poxviridae|g__Orthopoxvirus|s__Monkeypox_virus	k__Viruses|p__Nucleocytoviricota|c__Pokkesviricetes|o__Chitovirales|f__Poxviridae|g__Orthopoxvirus|s__Monkeypox_virus	No	No	na
GCA_023138035.1	MN532612.1	2339	No	NA	1	1	0	High-quality	High-quality	99.27	AAI-based (high-confidence)	0	1		k__Viruses|p__Lenarviricota|c__Miaviricetes|o__Ourlivirales|f__Botourmiaviridae|g__Magoulivirus|s__Magoulivirus_fiplasmoparae	k__Viruses|p__Lenarviricota|c__Miaviricetes|o__Ourlivirales|f__Botourmiaviridae|g__Magoulivirus|s__Magoulivirus_fiplasmoparae	No	No	na
GCA_008314455.1	MK249201.1	4538	No	NA	5	5	0	High-quality	High-quality	96.92	AAI-based (high-confidence)	0	1		k__Viruses|p__Phixviricota|c__Malgrandaviricetes|o__Petitvirales|f__Microviridae|g__Microvirus|s__Blackfly_microvirus_SF02	k__Viruses|p__Phixviricota|c__Malgrandaviricetes|o__Petitvirales|f__Microviridae|g__Microvirus|s__Blackfly_microvirus_SF02__clade_1	No	Yes	na
GCA_004048915.1	KX904946.1	1767	No	NA	2	2	0	High-quality	High-quality	99.92	AAI-based (high-confidence)	0	1		k__Viruses|p__Cressdnaviricota|c__Arfiviricetes|o__Cirlivirales|f__Circoviridae|g__Circovirus|s__Porcine_circovirus_2	k__Viruses|p__Cressdnaviricota|c__Arfiviricetes|o__Cirlivirales|f__Circoviridae|g__Circovirus|s__Porcine_circovirus_2__clade_0	No	Yes	na
GCA_004068055.1	KF723393.1	2000	No	NA	3	2	0	High-quality	High-quality	99.61	AAI-based (high-confidence)	0	1		k__Viruses|p__Cressdnaviricota|c__Arfiviricetes|o__Cirlivirales|f__Circoviridae|g__Circovirus|s__Beak_and_feather_disease_virus	k__Viruses|p__Cressdnaviricota|c__Arfiviricetes|o__Cirlivirales|f__Circoviridae|g__Circovirus|s__Beak_and_feather_disease_virus__clade_4	No	Yes	na
GCA_018583765.1	MH444690.1	2145	No	NA	4	3	0	High-quality	High-quality	97.89	AAI-based (high-confidence)	0	1		k__Viruses|p__Cressdnaviricota|c__Repensiviricetes|o__Geplafuvirales|f__Genomoviridae|g__Gemycircularvirus|s__Gemycircularvirus_oltre1	k__Viruses|p__Cressdnaviricota|c__Repensiviricetes|o__Geplafuvirales|f__Genomoviridae|g__Gemycircularvirus|s__Gemycircularvirus_oltre1	No	No	na
GCA_002827045.1	KP769769.1	7227	No	NA	6	6	0	High-quality	High-quality	98.96	AAI-based (high-confidence)	0	1		k__Viruses|p__Cossaviricota|c__Papovaviricetes|o__Zurhausenvirales|f__Papillomaviridae|g__Mupapillomavirus|s__Mupapillomavirus_3	k__Viruses|p__Cossaviricota|c__Papovaviricetes|o__Zurhausenvirales|f__Papillomaviridae|g__Mupapillomavirus|s__Mupapillomavirus_3	No	No	na
GCA_006441695.1	KF302429.1	35036	No	NA	33	28	0	Complete	High-quality	100	DTR (high-confidence)	0	1		k__Viruses|p__Preplasmiviricota|c__Tectiliviricetes|o__Rowavirales|f__Adenoviridae|g__Mastadenovirus|s__Human_mastadenovirus_D	k__Viruses|p__Preplasmiviricota|c__Tectiliviricetes|o__Rowavirales|f__Adenoviridae|g__Mastadenovirus|s__Human_mastadenovirus_D__clade_0	No	Yes	na
GCA_008799695.1	AY302542.1	7437	No	NA	2	1	0	High-quality	High-quality	100	AAI-based (high-confidence)	0	1		k__Viruses|p__Pisuviricota|c__Pisoniviricetes|o__Picornavirales|f__Picornaviridae|g__Enterovirus|s__Enterovirus_B	k__Viruses|p__Pisuviricota|c__Pisoniviricetes|o__Picornavirales|f__Picornaviridae|g__Enterovirus|s__Enterovirus_B__clade_0	No	Yes	na
GCA_027571815.1	OM803092.1	150665	No	NA	155	142	0	High-quality	High-quality	96.27	AAI-based (high-confidence)	0	1.02		k__Viruses|p__Nucleocytoviricota|c__Pokkesviricetes|o__Chitovirales|f__Poxviridae|g__Capripoxvirus|s__Lumpy_skin_disease_virus	k__Viruses|p__Nucleocytoviricota|c__Pokkesviricetes|o__Chitovirales|f__Poxviridae|g__Capripoxvirus|s__Lumpy_skin_disease_virus__clade_0	No	Yes	na
GCA_004061475.1	KT216673.1	1767	No	NA	2	2	0	High-quality	High-quality	99.91	AAI-based (high-confidence)	0	1		k__Viruses|p__Cressdnaviricota|c__Arfiviricetes|o__Cirlivirales|f__Circoviridae|g__Circovirus|s__Porcine_circovirus_2	k__Viruses|p__Cressdnaviricota|c__Arfiviricetes|o__Cirlivirales|f__Circoviridae|g__Circovirus|s__Porcine_circovirus_2__clade_0	No	Yes	na
GCA_024424355.1	ON755247.1	197140	No	NA	198	168	0	Complete	High-quality	100	ITR (high-confidence)	0	1.03		k__Viruses|p__Nucleocytoviricota|c__Pokkesviricetes|o__Chitovirales|f__Poxviridae|g__Orthopoxvirus|s__Monkeypox_virus	k__Viruses|p__Nucleocytoviricota|c__Pokkesviricetes|o__Chitovirales|f__Poxviridae|g__Orthopoxvirus|s__Monkeypox_virus	No	No	na
GCA_018587145.1	MK940528.1	2588	No	NA	4	3	0	High-quality	High-quality	100	AAI-based (high-confidence)	0	1		k__Viruses|p__Cressdnaviricota|c__Repensiviricetes|o__Geplafuvirales|f__Geminiviridae|g__Mastrevirus|s__Chickpea_redleaf_virus_2	k__Viruses|p__Cressdnaviricota|c__Repensiviricetes|o__Geplafuvirales|f__Geminiviridae|g__Mastrevirus|s__Chickpea_redleaf_virus_2	No	No	na
GCA_023156765.1	MN982386.1	7740	No	NA	1	1	0	Medium-quality	Genome-fragment	68.13	AAI-based (medium-confidence)	0	1.01		k__Viruses|p__Negarnaviricota|c__Ellioviricetes|o__Bunyavirales|f__Phasmaviridae|g__Cicadellivirus|s__Cicadellivirus_scaphoidei	k__Viruses|p__Negarnaviricota|c__Ellioviricetes|o__Bunyavirales|f__Phasmaviridae|g__Cicadellivirus|s__Cicadellivirus_scaphoidei	No	No	na
GCA_023156765.1	MN982384.1	4361	No	NA	2	0	0	Not-determined	Genome-fragment	NA	NA	0	1	no viral genes detected	k__Viruses|p__Negarnaviricota|c__Ellioviricetes|o__Bunyavirales|f__Phasmaviridae|g__Cicadellivirus|s__Cicadellivirus_scaphoidei	k__Viruses|p__Negarnaviricota|c__Ellioviricetes|o__Bunyavirales|f__Phasmaviridae|g__Cicadellivirus|s__Cicadellivirus_scaphoidei	No	No	na
GCA_023156765.1	MN982385.1	1458	No	NA	2	0	0	Not-determined	Genome-fragment	NA	NA	0	1	no viral genes detected	k__Viruses|p__Negarnaviricota|c__Ellioviricetes|o__Bunyavirales|f__Phasmaviridae|g__Cicadellivirus|s__Cicadellivirus_scaphoidei	k__Viruses|p__Negarnaviricota|c__Ellioviricetes|o__Bunyavirales|f__Phasmaviridae|g__Cicadellivirus|s__Cicadellivirus_scaphoidei	No	No	na
GCA_003456995.1	MH552500.1	90023	No	NA	87	7	0	High-quality	High-quality	96.43	AAI-based (high-confidence)	0	1		k__Viruses|p__Uroviricota|c__Caudoviricetes|o__Crassvirales|f__Intestiviridae|g__Wotdevirus|s__Wotdevirus_murinus	k__Viruses|p__Uroviricota|c__Caudoviricetes|o__Crassvirales|f__Intestiviridae|g__Wotdevirus|s__Wotdevirus_murinus	No	No	na
GCA_003125305.1	KM607062.1	1018	No	NA	1	0	0	Low-quality	Genome-fragment	15.8	AAI-based (high-confidence)	0	1	no viral genes detected	k__Viruses|p__Cressdnaviricota|c__Arfiviricetes|o__Mulpavirales|f__Nanoviridae|g__Babuvirus|s__Banana_bunchy_top_virus	k__Viruses|p__Cressdnaviricota|c__Arfiviricetes|o__Mulpavirales|f__Nanoviridae|g__Babuvirus|s__Banana_bunchy_top_virus__clade_0	No	Yes	na
GCA_003125305.1	KM607204.1	1046	No	NA	2	0	0	Low-quality	Genome-fragment	16.23	AAI-based (high-confidence)	0	1	no viral genes detected	k__Viruses|p__Cressdnaviricota|c__Arfiviricetes|o__Mulpavirales|f__Nanoviridae|g__Babuvirus|s__Banana_bunchy_top_virus	k__Viruses|p__Cressdnaviricota|c__Arfiviricetes|o__Mulpavirales|f__Nanoviridae|g__Babuvirus|s__Banana_bunchy_top_virus__clade_0	No	Yes	na
GCA_003125305.1	KM607350.1	1086	No	NA	1	0	0	Low-quality	Genome-fragment	16.85	AAI-based (high-confidence)	0	1	no viral genes detected	k__Viruses|p__Cressdnaviricota|c__Arfiviricetes|o__Mulpavirales|f__Nanoviridae|g__Babuvirus|s__Banana_bunchy_top_virus	k__Viruses|p__Cressdnaviricota|c__Arfiviricetes|o__Mulpavirales|f__Nanoviridae|g__Babuvirus|s__Banana_bunchy_top_virus__clade_0	No	Yes	na
GCA_003125305.1	KM607642.1	1110	No	NA	1	1	0	Low-quality	Genome-fragment	15.81	AAI-based (high-confidence)	0	1		k__Viruses|p__Cressdnaviricota|c__Arfiviricetes|o__Mulpavirales|f__Nanoviridae|g__Babuvirus|s__Banana_bunchy_top_virus	k__Viruses|p__Cressdnaviricota|c__Arfiviricetes|o__Mulpavirales|f__Nanoviridae|g__Babuvirus|s__Banana_bunchy_top_virus__clade_0	No	Yes	na
GCA_003125305.1	KM607498.1	1075	No	NA	1	0	0	Low-quality	Genome-fragment	16.68	AAI-based (high-confidence)	0	1	no viral genes detected	k__Viruses|p__Cressdnaviricota|c__Arfiviricetes|o__Mulpavirales|f__Nanoviridae|g__Babuvirus|s__Banana_bunchy_top_virus	k__Viruses|p__Cressdnaviricota|c__Arfiviricetes|o__Mulpavirales|f__Nanoviridae|g__Babuvirus|s__Banana_bunchy_top_virus__clade_0	No	Yes	na
GCA_003125305.1	KM607772.1	1062	No	NA	0	0	0	Not-determined	Genome-fragment	NA	NA	0	1	no viral genes detected	k__Viruses|p__Cressdnaviricota|c__Arfiviricetes|o__Mulpavirales|f__Nanoviridae|g__Babuvirus|s__Banana_bunchy_top_virus	k__Viruses|p__Cressdnaviricota|c__Arfiviricetes|o__Mulpavirales|f__Nanoviridae|g__Babuvirus|s__Banana_bunchy_top_virus__clade_0	No	Yes	na
GCA_002679695.1	JQ069887.1	3267	No	NA	1	1	0	Low-quality	Genome-fragment	18.13	AAI-based (high-confidence)	0	1		k__Viruses|p__Duplornaviricota|c__Resentoviricetes|o__Reovirales|f__Sedoreoviridae|g__Rotavirus|s__Rotavirus_A	k__Viruses|p__Duplornaviricota|c__Resentoviricetes|o__Reovirales|f__Sedoreoviridae|g__Rotavirus|s__Rotavirus_A__clade_0	No	Yes	na
GCA_002679695.1	JQ069803.1	2685	No	NA	1	1	0	Low-quality	Genome-fragment	15.13	AAI-based (high-confidence)	0	1		k__Viruses|p__Duplornaviricota|c__Resentoviricetes|o__Reovirales|f__Sedoreoviridae|g__Rotavirus|s__Rotavirus_A	k__Viruses|p__Duplornaviricota|c__Resentoviricetes|o__Reovirales|f__Sedoreoviridae|g__Rotavirus|s__Rotavirus_A__clade_0	No	Yes	na
GCA_002679695.1	JQ069719.1	2508	No	NA	1	1	0	Low-quality	Genome-fragment	13.86	AAI-based (high-confidence)	0	1		k__Viruses|p__Duplornaviricota|c__Resentoviricetes|o__Reovirales|f__Sedoreoviridae|g__Rotavirus|s__Rotavirus_A	k__Viruses|p__Duplornaviricota|c__Resentoviricetes|o__Reovirales|f__Sedoreoviridae|g__Rotavirus|s__Rotavirus_A__clade_0	No	Yes	na
GCA_002679695.1	JQ069636.1	2328	No	NA	1	1	0	Low-quality	Genome-fragment	12.82	AAI-based (high-confidence)	0	1		k__Viruses|p__Duplornaviricota|c__Resentoviricetes|o__Reovirales|f__Sedoreoviridae|g__Rotavirus|s__Rotavirus_A	k__Viruses|p__Duplornaviricota|c__Resentoviricetes|o__Reovirales|f__Sedoreoviridae|g__Rotavirus|s__Rotavirus_A__clade_0	No	Yes	na
GCA_002679695.1	JQ069389.1	1461	No	NA	1	1	0	Low-quality	Genome-fragment	8.56	AAI-based (high-confidence)	0	1		k__Viruses|p__Duplornaviricota|c__Resentoviricetes|o__Reovirales|f__Sedoreoviridae|g__Rotavirus|s__Rotavirus_A	k__Viruses|p__Duplornaviricota|c__Resentoviricetes|o__Reovirales|f__Sedoreoviridae|g__Rotavirus|s__Rotavirus_A__clade_0	No	Yes	na
GCA_002679695.1	JQ069552.1	1194	No	NA	1	1	0	Low-quality	Genome-fragment	6.91	AAI-based (high-confidence)	0	1		k__Viruses|p__Duplornaviricota|c__Resentoviricetes|o__Reovirales|f__Sedoreoviridae|g__Rotavirus|s__Rotavirus_A	k__Viruses|p__Duplornaviricota|c__Resentoviricetes|o__Reovirales|f__Sedoreoviridae|g__Rotavirus|s__Rotavirus_A__clade_0	No	Yes	na
GCA_002679695.1	JQ069221.1	933	No	NA	1	1	0	Low-quality	Genome-fragment	5.47	AAI-based (high-confidence)	0	1		k__Viruses|p__Duplornaviricota|c__Resentoviricetes|o__Reovirales|f__Sedoreoviridae|g__Rotavirus|s__Rotavirus_A	k__Viruses|p__Duplornaviricota|c__Resentoviricetes|o__Reovirales|f__Sedoreoviridae|g__Rotavirus|s__Rotavirus_A__clade_0	No	Yes	na
GCA_002679695.1	JQ069305.1	954	No	NA	1	1	0	Low-quality	Genome-fragment	5.6	AAI-based (high-confidence)	0	1		k__Viruses|p__Duplornaviricota|c__Resentoviricetes|o__Reovirales|f__Sedoreoviridae|g__Rotavirus|s__Rotavirus_A	k__Viruses|p__Duplornaviricota|c__Resentoviricetes|o__Reovirales|f__Sedoreoviridae|g__Rotavirus|s__Rotavirus_A__clade_0	No	Yes	na
GCA_002679695.1	JQ069473.1	981	No	NA	1	1	0	Low-quality	Genome-fragment	5.76	AAI-based (high-confidence)	0	1		k__Viruses|p__Duplornaviricota|c__Resentoviricetes|o__Reovirales|f__Sedoreoviridae|g__Rotavirus|s__Rotavirus_A	k__Viruses|p__Duplornaviricota|c__Resentoviricetes|o__Reovirales|f__Sedoreoviridae|g__Rotavirus|s__Rotavirus_A__clade_0	No	Yes	na
GCA_002679695.1	JQ069137.1	528	No	NA	1	1	0	Low-quality	Genome-fragment	3.09	AAI-based (high-confidence)	0	1		k__Viruses|p__Duplornaviricota|c__Resentoviricetes|o__Reovirales|f__Sedoreoviridae|g__Rotavirus|s__Rotavirus_A	k__Viruses|p__Duplornaviricota|c__Resentoviricetes|o__Reovirales|f__Sedoreoviridae|g__Rotavirus|s__Rotavirus_A__clade_0	No	Yes	na
GCA_002679695.1	JQ069053.1	594	No	NA	1	1	0	Low-quality	Genome-fragment	3.49	AAI-based (high-confidence)	0	1		k__Viruses|p__Duplornaviricota|c__Resentoviricetes|o__Reovirales|f__Sedoreoviridae|g__Rotavirus|s__Rotavirus_A	k__Viruses|p__Duplornaviricota|c__Resentoviricetes|o__Reovirales|f__Sedoreoviridae|g__Rotavirus|s__Rotavirus_A__clade_0	No	Yes	na
GCA_002815495.1	AY729016.1	14886	No	NA	11	2	0	High-quality	High-quality	100	AAI-based (high-confidence)	0	1		k__Viruses|p__Negarnaviricota|c__Monjiviricetes|o__Mononegavirales|f__Pneumoviridae|g__Orthopneumovirus|s__Murine_orthopneumovirus	k__Viruses|p__Negarnaviricota|c__Monjiviricetes|o__Mononegavirales|f__Pneumoviridae|g__Orthopneumovirus|s__Murine_orthopneumovirus	No	No	na
GCA_018571335.1	BK013919.1	3767	No	NA	3	1	0	High-quality	High-quality	95.26	AAI-based (high-confidence)	0	1		k__Viruses|p__Lenarviricota|c__Leviviricetes|o__Timlovirales|f__Steitzviridae|g__Setohruvirus|s__Setohruvirus_agradaptatum	k__Viruses|p__Lenarviricota|c__Leviviricetes|o__Timlovirales|f__Steitzviridae|g__Setohruvirus|s__Setohruvirus_agradaptatum	No	No	na
GCA_000891875.2	HQ871942.1	7026	No	NA	1	1	0	Low-quality	Genome-fragment	44.63	AAI-based (high-confidence)	0	1		k__Viruses|p__Negarnaviricota|c__Ellioviricetes|o__Bunyavirales|f__Fimoviridae|g__Emaravirus|s__Emaravirus_rosae	k__Viruses|p__Negarnaviricota|c__Ellioviricetes|o__Bunyavirales|f__Fimoviridae|g__Emaravirus|s__Emaravirus_rosae	No	No	na
GCA_000891875.2	HQ871943.1	2245	No	NA	1	0	0	Low-quality	Genome-fragment	13.97	AAI-based (high-confidence)	0	1	no viral genes detected	k__Viruses|p__Negarnaviricota|c__Ellioviricetes|o__Bunyavirales|f__Fimoviridae|g__Emaravirus|s__Emaravirus_rosae	k__Viruses|p__Negarnaviricota|c__Ellioviricetes|o__Bunyavirales|f__Fimoviridae|g__Emaravirus|s__Emaravirus_rosae	No	No	na
GCA_000891875.2	HQ871944.1	1544	No	NA	2	0	0	Low-quality	Genome-fragment	9.71	AAI-based (high-confidence)	0	1	no viral genes detected	k__Viruses|p__Negarnaviricota|c__Ellioviricetes|o__Bunyavirales|f__Fimoviridae|g__Emaravirus|s__Emaravirus_rosae	k__Viruses|p__Negarnaviricota|c__Ellioviricetes|o__Bunyavirales|f__Fimoviridae|g__Emaravirus|s__Emaravirus_rosae	No	No	na
GCA_000891875.2	HQ871945.1	1541	No	NA	1	0	0	Low-quality	Genome-fragment	9.66	AAI-based (high-confidence)	0	1	no viral genes detected	k__Viruses|p__Negarnaviricota|c__Ellioviricetes|o__Bunyavirales|f__Fimoviridae|g__Emaravirus|s__Emaravirus_rosae	k__Viruses|p__Negarnaviricota|c__Ellioviricetes|o__Bunyavirales|f__Fimoviridae|g__Emaravirus|s__Emaravirus_rosae	No	No	na
GCA_000891875.2	KM007081.1	1665	No	NA	1	0	0	Low-quality	Genome-fragment	9.72	AAI-based (high-confidence)	0	1	no viral genes detected	k__Viruses|p__Negarnaviricota|c__Ellioviricetes|o__Bunyavirales|f__Fimoviridae|g__Emaravirus|s__Emaravirus_rosae	k__Viruses|p__Negarnaviricota|c__Ellioviricetes|o__Bunyavirales|f__Fimoviridae|g__Emaravirus|s__Emaravirus_rosae	No	No	na
GCA_000891875.2	KM007082.1	1402	No	NA	1	0	0	Low-quality	Genome-fragment	8.18	AAI-based (high-confidence)	0	1	no viral genes detected	k__Viruses|p__Negarnaviricota|c__Ellioviricetes|o__Bunyavirales|f__Fimoviridae|g__Emaravirus|s__Emaravirus_rosae	k__Viruses|p__Negarnaviricota|c__Ellioviricetes|o__Bunyavirales|f__Fimoviridae|g__Emaravirus|s__Emaravirus_rosae	No	No	na
GCA_000891875.2	KM007083.1	1649	No	NA	1	0	0	Low-quality	Genome-fragment	9.63	AAI-based (high-confidence)	0	1	no viral genes detected	k__Viruses|p__Negarnaviricota|c__Ellioviricetes|o__Bunyavirales|f__Fimoviridae|g__Emaravirus|s__Emaravirus_rosae	k__Viruses|p__Negarnaviricota|c__Ellioviricetes|o__Bunyavirales|f__Fimoviridae|g__Emaravirus|s__Emaravirus_rosae	No	No	na
GCA_002647155.1	KJ753281.1	3269	No	NA	1	1	0	Low-quality	Genome-fragment	18.15	AAI-based (high-confidence)	0	1		k__Viruses|p__Duplornaviricota|c__Resentoviricetes|o__Reovirales|f__Sedoreoviridae|g__Rotavirus|s__Rotavirus_A	k__Viruses|p__Duplornaviricota|c__Resentoviricetes|o__Reovirales|f__Sedoreoviridae|g__Rotavirus|s__Rotavirus_A__clade_0	No	Yes	na
GCA_002647155.1	KJ753282.1	2701	No	NA	1	1	0	Low-quality	Genome-fragment	15.22	AAI-based (high-confidence)	0	1		k__Viruses|p__Duplornaviricota|c__Resentoviricetes|o__Reovirales|f__Sedoreoviridae|g__Rotavirus|s__Rotavirus_A	k__Viruses|p__Duplornaviricota|c__Resentoviricetes|o__Reovirales|f__Sedoreoviridae|g__Rotavirus|s__Rotavirus_A__clade_0	No	Yes	na
GCA_002647155.1	KJ753283.1	2530	No	NA	1	1	0	Low-quality	Genome-fragment	13.99	AAI-based (high-confidence)	0	1		k__Viruses|p__Duplornaviricota|c__Resentoviricetes|o__Reovirales|f__Sedoreoviridae|g__Rotavirus|s__Rotavirus_A	k__Viruses|p__Duplornaviricota|c__Resentoviricetes|o__Reovirales|f__Sedoreoviridae|g__Rotavirus|s__Rotavirus_A__clade_0	No	Yes	na
GCA_002647155.1	KJ753284.1	2333	No	NA	1	1	0	Low-quality	Genome-fragment	12.84	AAI-based (high-confidence)	0	1		k__Viruses|p__Duplornaviricota|c__Resentoviricetes|o__Reovirales|f__Sedoreoviridae|g__Rotavirus|s__Rotavirus_A	k__Viruses|p__Duplornaviricota|c__Resentoviricetes|o__Reovirales|f__Sedoreoviridae|g__Rotavirus|s__Rotavirus_A__clade_0	No	Yes	na
GCA_002647155.1	KJ753276.1	1519	No	NA	1	1	0	Low-quality	Genome-fragment	8.92	AAI-based (high-confidence)	0	1		k__Viruses|p__Duplornaviricota|c__Resentoviricetes|o__Reovirales|f__Sedoreoviridae|g__Rotavirus|s__Rotavirus_A	k__Viruses|p__Duplornaviricota|c__Resentoviricetes|o__Reovirales|f__Sedoreoviridae|g__Rotavirus|s__Rotavirus_A__clade_0	No	Yes	na
GCA_002647155.1	KJ753285.1	1317	No	NA	1	1	0	Low-quality	Genome-fragment	7.62	AAI-based (high-confidence)	0	1		k__Viruses|p__Duplornaviricota|c__Resentoviricetes|o__Reovirales|f__Sedoreoviridae|g__Rotavirus|s__Rotavirus_A	k__Viruses|p__Duplornaviricota|c__Resentoviricetes|o__Reovirales|f__Sedoreoviridae|g__Rotavirus|s__Rotavirus_A__clade_0	No	Yes	na
GCA_002647155.1	KJ753278.1	1015	No	NA	1	1	0	Low-quality	Genome-fragment	5.95	AAI-based (high-confidence)	0	1		k__Viruses|p__Duplornaviricota|c__Resentoviricetes|o__Reovirales|f__Sedoreoviridae|g__Rotavirus|s__Rotavirus_A	k__Viruses|p__Duplornaviricota|c__Resentoviricetes|o__Reovirales|f__Sedoreoviridae|g__Rotavirus|s__Rotavirus_A__clade_0	No	Yes	na
GCA_002647155.1	KJ753277.1	1003	No	NA	1	1	0	Low-quality	Genome-fragment	5.89	AAI-based (high-confidence)	0	1		k__Viruses|p__Duplornaviricota|c__Resentoviricetes|o__Reovirales|f__Sedoreoviridae|g__Rotavirus|s__Rotavirus_A	k__Viruses|p__Duplornaviricota|c__Resentoviricetes|o__Reovirales|f__Sedoreoviridae|g__Rotavirus|s__Rotavirus_A__clade_0	No	Yes	na
GCA_002647155.1	KJ753286.1	1023	No	NA	1	1	0	Low-quality	Genome-fragment	6	AAI-based (high-confidence)	0	1		k__Viruses|p__Duplornaviricota|c__Resentoviricetes|o__Reovirales|f__Sedoreoviridae|g__Rotavirus|s__Rotavirus_A	k__Viruses|p__Duplornaviricota|c__Resentoviricetes|o__Reovirales|f__Sedoreoviridae|g__Rotavirus|s__Rotavirus_A__clade_0	No	Yes	na
GCA_002647155.1	KJ753279.1	677	No	NA	1	1	0	Low-quality	Genome-fragment	3.97	AAI-based (high-confidence)	0	1		k__Viruses|p__Duplornaviricota|c__Resentoviricetes|o__Reovirales|f__Sedoreoviridae|g__Rotavirus|s__Rotavirus_A	k__Viruses|p__Duplornaviricota|c__Resentoviricetes|o__Reovirales|f__Sedoreoviridae|g__Rotavirus|s__Rotavirus_A__clade_0	No	Yes	na
GCA_002647155.1	KJ753280.1	631	No	NA	1	1	0	Low-quality	Genome-fragment	3.71	AAI-based (high-confidence)	0	1		k__Viruses|p__Duplornaviricota|c__Resentoviricetes|o__Reovirales|f__Sedoreoviridae|g__Rotavirus|s__Rotavirus_A	k__Viruses|p__Duplornaviricota|c__Resentoviricetes|o__Reovirales|f__Sedoreoviridae|g__Rotavirus|s__Rotavirus_A__clade_0	No	Yes	na
GCA_002667115.1	KU048545.1	3302	No	NA	1	1	0	Low-quality	Genome-fragment	18.33	AAI-based (high-confidence)	0	1		k__Viruses|p__Duplornaviricota|c__Resentoviricetes|o__Reovirales|f__Sedoreoviridae|g__Rotavirus|s__Rotavirus_A	k__Viruses|p__Duplornaviricota|c__Resentoviricetes|o__Reovirales|f__Sedoreoviridae|g__Rotavirus|s__Rotavirus_A__clade_0	No	Yes	na
GCA_002667115.1	KU048550.1	2732	No	NA	1	1	0	Low-quality	Genome-fragment	15.39	AAI-based (high-confidence)	0	1		k__Viruses|p__Duplornaviricota|c__Resentoviricetes|o__Reovirales|f__Sedoreoviridae|g__Rotavirus|s__Rotavirus_A	k__Viruses|p__Duplornaviricota|c__Resentoviricetes|o__Reovirales|f__Sedoreoviridae|g__Rotavirus|s__Rotavirus_A__clade_0	No	Yes	na
GCA_002667115.1	KU048572.1	2591	No	NA	1	1	0	Low-quality	Genome-fragment	14.32	AAI-based (high-confidence)	0	1		k__Viruses|p__Duplornaviricota|c__Resentoviricetes|o__Reovirales|f__Sedoreoviridae|g__Rotavirus|s__Rotavirus_A	k__Viruses|p__Duplornaviricota|c__Resentoviricetes|o__Reovirales|f__Sedoreoviridae|g__Rotavirus|s__Rotavirus_A__clade_0	No	Yes	na
GCA_002667115.1	KU048594.1	2359	No	NA	1	1	0	Low-quality	Genome-fragment	12.99	AAI-based (high-confidence)	0	1		k__Viruses|p__Duplornaviricota|c__Resentoviricetes|o__Reovirales|f__Sedoreoviridae|g__Rotavirus|s__Rotavirus_A	k__Viruses|p__Duplornaviricota|c__Resentoviricetes|o__Reovirales|f__Sedoreoviridae|g__Rotavirus|s__Rotavirus_A__clade_0	No	Yes	na
GCA_002667115.1	KU048660.1	1566	No	NA	1	1	0	Low-quality	Genome-fragment	9.2	AAI-based (high-confidence)	0	1		k__Viruses|p__Duplornaviricota|c__Resentoviricetes|o__Reovirales|f__Sedoreoviridae|g__Rotavirus|s__Rotavirus_A	k__Viruses|p__Duplornaviricota|c__Resentoviricetes|o__Reovirales|f__Sedoreoviridae|g__Rotavirus|s__Rotavirus_A__clade_0	No	Yes	na
GCA_002667115.1	KU048616.1	1356	No	NA	1	1	0	Low-quality	Genome-fragment	7.85	AAI-based (high-confidence)	0	1		k__Viruses|p__Duplornaviricota|c__Resentoviricetes|o__Reovirales|f__Sedoreoviridae|g__Rotavirus|s__Rotavirus_A	k__Viruses|p__Duplornaviricota|c__Resentoviricetes|o__Reovirales|f__Sedoreoviridae|g__Rotavirus|s__Rotavirus_A__clade_0	No	Yes	na
GCA_002667115.1	KU048704.1	1074	No	NA	1	1	0	Low-quality	Genome-fragment	6.3	AAI-based (high-confidence)	0	1		k__Viruses|p__Duplornaviricota|c__Resentoviricetes|o__Reovirales|f__Sedoreoviridae|g__Rotavirus|s__Rotavirus_A	k__Viruses|p__Duplornaviricota|c__Resentoviricetes|o__Reovirales|f__Sedoreoviridae|g__Rotavirus|s__Rotavirus_A__clade_0	No	Yes	na
GCA_002667115.1	KU048682.1	1059	No	NA	1	1	0	Low-quality	Genome-fragment	6.22	AAI-based (high-confidence)	0	1		k__Viruses|p__Duplornaviricota|c__Resentoviricetes|o__Reovirales|f__Sedoreoviridae|g__Rotavirus|s__Rotavirus_A	k__Viruses|p__Duplornaviricota|c__Resentoviricetes|o__Reovirales|f__Sedoreoviridae|g__Rotavirus|s__Rotavirus_A__clade_0	No	Yes	na
GCA_002667115.1	KU048638.1	1062	No	NA	1	1	0	Low-quality	Genome-fragment	6.23	AAI-based (high-confidence)	0	1		k__Viruses|p__Duplornaviricota|c__Resentoviricetes|o__Reovirales|f__Sedoreoviridae|g__Rotavirus|s__Rotavirus_A	k__Viruses|p__Duplornaviricota|c__Resentoviricetes|o__Reovirales|f__Sedoreoviridae|g__Rotavirus|s__Rotavirus_A__clade_0	No	Yes	na
GCA_002667115.1	KU048726.1	750	No	NA	1	1	0	Low-quality	Genome-fragment	4.4	AAI-based (high-confidence)	0	1		k__Viruses|p__Duplornaviricota|c__Resentoviricetes|o__Reovirales|f__Sedoreoviridae|g__Rotavirus|s__Rotavirus_A	k__Viruses|p__Duplornaviricota|c__Resentoviricetes|o__Reovirales|f__Sedoreoviridae|g__Rotavirus|s__Rotavirus_A__clade_0	No	Yes	na
GCA_002667115.1	KU048748.1	664	No	NA	1	1	0	Low-quality	Genome-fragment	3.9	AAI-based (high-confidence)	0	1		k__Viruses|p__Duplornaviricota|c__Resentoviricetes|o__Reovirales|f__Sedoreoviridae|g__Rotavirus|s__Rotavirus_A	k__Viruses|p__Duplornaviricota|c__Resentoviricetes|o__Reovirales|f__Sedoreoviridae|g__Rotavirus|s__Rotavirus_A__clade_0	No	Yes	na
GCA_028736405.1	OQ427119.1	197206	No	NA	201	168	0	Complete	High-quality	100	ITR (high-confidence)	0	1.04		k__Viruses|p__Nucleocytoviricota|c__Pokkesviricetes|o__Chitovirales|f__Poxviridae|g__Orthopoxvirus|s__Monkeypox_virus	k__Viruses|p__Nucleocytoviricota|c__Pokkesviricetes|o__Chitovirales|f__Poxviridae|g__Orthopoxvirus|s__Monkeypox_virus	No	No	na
GCA_027933265.1	MK540425.1	171823	No	NA	110	58	0	High-quality	High-quality	100	AAI-based (high-confidence)	0	1.19		k__Viruses|p__Peploviricota|c__Herviviricetes|o__Herpesvirales|f__Herpesviridae|g__Lymphocryptovirus|s__Human_gammaherpesvirus_4	k__Viruses|p__Peploviricota|c__Herviviricetes|o__Herpesvirales|f__Herpesviridae|g__Lymphocryptovirus|s__Human_gammaherpesvirus_4	No	No	na
GCA_001501455.1	KP280006.1	15728	No	NA	9	5	0	High-quality	High-quality	100	AAI-based (high-confidence)	0	1		k__Viruses|p__Pisuviricota|c__Pisoniviricetes|o__Nidovirales|f__Arteriviridae|g__Betaarterivirus|s__Betaarterivirus_chinrav_1	k__Viruses|p__Pisuviricota|c__Pisoniviricetes|o__Nidovirales|f__Arteriviridae|g__Betaarterivirus|s__Betaarterivirus_chinrav_1__clade_0	No	Yes	na
GCA_000862605.1	AJ510223.1	10538	No	NA	1	1	0	High-quality	High-quality	100	AAI-based (high-confidence)	0	1		k__Viruses|p__Pisuviricota|c__Stelpaviricetes|o__Patatavirales|f__Potyviridae|g__Potyvirus|s__Onion_yellow_dwarf_virus	k__Viruses|p__Pisuviricota|c__Stelpaviricetes|o__Patatavirales|f__Potyviridae|g__Potyvirus|s__Onion_yellow_dwarf_virus	No	No	na
GCA_029311485.1	OQ348878.1	196335	No	NA	194	167	0	High-quality	High-quality	93.32	AAI-based (high-confidence)	0	1.03		k__Viruses|p__Nucleocytoviricota|c__Pokkesviricetes|o__Chitovirales|f__Poxviridae|g__Orthopoxvirus|s__Monkeypox_virus	k__Viruses|p__Nucleocytoviricota|c__Pokkesviricetes|o__Chitovirales|f__Poxviridae|g__Orthopoxvirus|s__Monkeypox_virus	No	No	na
GCA_000852165.1	J04357.1	3890	No	NA	3	3	0	Medium-quality	Genome-fragment	73.14	AAI-based (high-confidence)	0	1		k__Viruses|p__Kitrinoviricota|c__Tolucaviricetes|o__Tolivirales|f__Tombusviridae|g__Dianthovirus|s__Red_clover_necrotic_mosaic_virus	k__Viruses|p__Kitrinoviricota|c__Tolucaviricetes|o__Tolivirales|f__Tombusviridae|g__Dianthovirus|s__Red_clover_necrotic_mosaic_virus	No	No	na
GCA_000852165.1	X08021.1	1448	No	NA	1	1	0	Low-quality	Genome-fragment	27.22	AAI-based (high-confidence)	0	1		k__Viruses|p__Kitrinoviricota|c__Tolucaviricetes|o__Tolivirales|f__Tombusviridae|g__Dianthovirus|s__Red_clover_necrotic_mosaic_virus	k__Viruses|p__Kitrinoviricota|c__Tolucaviricetes|o__Tolivirales|f__Tombusviridae|g__Dianthovirus|s__Red_clover_necrotic_mosaic_virus	No	No	na
GCA_002921535.1	GQ153916.1	6407	No	NA	7	0	0	High-quality	High-quality	99.98	AAI-based (high-confidence)	0	1.01	no viral genes detected	k__Viruses|p__Hofneiviricota|c__Faserviricetes|o__Tubulavirales|f__Inoviridae|g__Inovirus|s__Inovirus_M13	k__Viruses|p__Hofneiviricota|c__Faserviricetes|o__Tubulavirales|f__Inoviridae|g__Inovirus|s__Inovirus_M13	No	No	na
GCA_027132645.1	OP890541.1	196002	No	NA	193	165	0	High-quality	High-quality	93.16	AAI-based (high-confidence)	0	1.03		k__Viruses|p__Nucleocytoviricota|c__Pokkesviricetes|o__Chitovirales|f__Poxviridae|g__Orthopoxvirus|s__Monkeypox_virus	k__Viruses|p__Nucleocytoviricota|c__Pokkesviricetes|o__Chitovirales|f__Poxviridae|g__Orthopoxvirus|s__Monkeypox_virus	No	No	na
GCA_003029105.1	KR349343.1	8881	No	NA	5	5	0	High-quality	High-quality	100	AAI-based (high-confidence)	0	1		k__Viruses|p__Kitrinoviricota|c__Alsuviricetes|o__Tymovirales|f__Betaflexiviridae|g__Carlavirus|s__Atractylodes_mottle_virus	k__Viruses|p__Kitrinoviricota|c__Alsuviricetes|o__Tymovirales|f__Betaflexiviridae|g__Carlavirus|s__Atractylodes_mottle_virus	No	No	na
GCA_004061335.1	KT284886.1	1768	No	NA	3	1	0	High-quality	High-quality	99.98	AAI-based (high-confidence)	0	1		k__Viruses|p__Cressdnaviricota|c__Arfiviricetes|o__Cirlivirales|f__Circoviridae|g__Circovirus|s__Porcine_circovirus_2	k__Viruses|p__Cressdnaviricota|c__Arfiviricetes|o__Cirlivirales|f__Circoviridae|g__Circovirus|s__Porcine_circovirus_2__clade_0	No	Yes	na
GCA_023978505.1	ON853667.1	197140	No	NA	198	168	0	Complete	High-quality	100	ITR (high-confidence)	0	1.03		k__Viruses|p__Nucleocytoviricota|c__Pokkesviricetes|o__Chitovirales|f__Poxviridae|g__Orthopoxvirus|s__Monkeypox_virus	k__Viruses|p__Nucleocytoviricota|c__Pokkesviricetes|o__Chitovirales|f__Poxviridae|g__Orthopoxvirus|s__Monkeypox_virus	No	No	na
GCA_008800795.1	AB747257.1	8083	No	NA	1	1	0	High-quality	High-quality	100	AAI-based (high-confidence)	0	1		k__Viruses|p__Pisuviricota|c__Pisoniviricetes|o__Picornavirales|f__Picornaviridae|g__Cardiovirus|s__Cardiovirus_B	k__Viruses|p__Pisuviricota|c__Pisoniviricetes|o__Picornavirales|f__Picornaviridae|g__Cardiovirus|s__Cardiovirus_B__clade_0	No	Yes	na
GCA_009828215.1	MK336431.1	167125	No	NA	181	151	1	Medium-quality	Genome-fragment	79.78	AAI-based (high-confidence)	0	1.04		k__Viruses|p__Nucleocytoviricota|c__Pokkesviricetes|o__Chitovirales|f__Poxviridae|g__Orthopoxvirus|s__Vaccinia_virus	k__Viruses|p__Nucleocytoviricota|c__Pokkesviricetes|o__Chitovirales|f__Poxviridae|g__Orthopoxvirus|s__Monkeypox_virus	Yes	No	na
GCA_029318095.1	OQ469101.1	195664	No	NA	192	161	0	High-quality	High-quality	92.99	AAI-based (high-confidence)	0	1.03		k__Viruses|p__Nucleocytoviricota|c__Pokkesviricetes|o__Chitovirales|f__Poxviridae|g__Orthopoxvirus|s__Monkeypox_virus	k__Viruses|p__Nucleocytoviricota|c__Pokkesviricetes|o__Chitovirales|f__Poxviridae|g__Orthopoxvirus|s__Monkeypox_virus	No	No	na
GCA_000911635.1	KC840043.1	6277	No	NA	3	2	0	High-quality	High-quality	100	AAI-based (high-confidence)	0	1		k__Viruses|p__Kitrinoviricota|c__Alsuviricetes|o__Tymovirales|f__Tymoviridae|g__Tymovirus|s__Tomato_blistering_mosaic_tymovirus	k__Viruses|p__Kitrinoviricota|c__Alsuviricetes|o__Tymovirales|f__Tymoviridae|g__Tymovirus|s__Tomato_blistering_mosaic_tymovirus	No	No	na
GCA_000894115.1	FJ483967.2	196691	No	NA	178	85	0	High-quality	High-quality	100	AAI-based (high-confidence)	0	1.03		k__Viruses|p__Peploviricota|c__Herviviricetes|o__Herpesvirales|f__Herpesviridae|g__Cytomegalovirus|s__Saimiriine_betaherpesvirus_4	k__Viruses|p__Peploviricota|c__Herviviricetes|o__Herpesvirales|f__Herpesviridae|g__Cytomegalovirus|s__Saimiriine_betaherpesvirus_4	No	No	na
GCA_003104775.1	U52953.1	8959	No	NA	10	9	0	High-quality	High-quality	99.33	AAI-based (high-confidence)	0	1		k__Viruses|p__Artverviricota|c__Revtraviricetes|o__Ortervirales|f__Retroviridae|g__Lentivirus|s__Human_immunodeficiency_virus_1	k__Viruses|p__Artverviricota|c__Revtraviricetes|o__Ortervirales|f__Retroviridae|g__Lentivirus|s__Human_immunodeficiency_virus_1__clade_3	No	Yes	na
GCA_003849625.1	KF268027.1	2166	No	NA	2	2	0	High-quality	High-quality	98.77	AAI-based (high-confidence)	0	1		k__Viruses|p__Cressdnaviricota|c__Repensiviricetes|o__Geplafuvirales|f__Genomoviridae|g__Gemycircularvirus|s__Gemycircularvirus_sclero1	k__Viruses|p__Cressdnaviricota|c__Repensiviricetes|o__Geplafuvirales|f__Genomoviridae|g__Gemycircularvirus|s__Gemycircularvirus_sclero1	No	No	na
GCA_027590355.1	MN379648.1	6328	No	NA	7	3	0	High-quality	High-quality	100	AAI-based (medium-confidence)	0	1		k__Viruses|p__Phixviricota|c__Malgrandaviricetes|o__Petitvirales|f__Microviridae|g__Microvirus|s__Chicken_microvirus_mg8_48	k__Viruses|p__Phixviricota|c__Malgrandaviricetes|o__Petitvirales|f__Microviridae|g__Microvirus|s__Chicken_microvirus_mg8_48	No	No	na
GCA_003032935.1	KP843857.1	189333	No	NA	180	70	1	High-quality	High-quality	100	AAI-based (high-confidence)	0	1.01		k__Viruses|p__Nucleocytoviricota|c__Pokkesviricetes|o__Asfuvirales|f__Asfarviridae|g__Asfivirus|s__African_swine_fever_virus	k__Viruses|p__Nucleocytoviricota|c__Pokkesviricetes|o__Asfuvirales|f__Asfarviridae|g__Asfivirus|s__African_swine_fever_virus__clade_0	No	Yes	na
GCA_004093695.1	GU015021.1	1990	No	NA	3	2	0	High-quality	High-quality	99.5	AAI-based (high-confidence)	0	1		k__Viruses|p__Cressdnaviricota|c__Arfiviricetes|o__Cirlivirales|f__Circoviridae|g__Circovirus|s__Beak_and_feather_disease_virus	k__Viruses|p__Cressdnaviricota|c__Arfiviricetes|o__Cirlivirales|f__Circoviridae|g__Circovirus|s__Beak_and_feather_disease_virus__clade_5	No	Yes	na
GCA_004062435.1	KP081550.1	1767	No	NA	2	2	0	High-quality	High-quality	99.92	AAI-based (high-confidence)	0	1		k__Viruses|p__Cressdnaviricota|c__Arfiviricetes|o__Cirlivirales|f__Circoviridae|g__Circovirus|s__Porcine_circovirus_2	k__Viruses|p__Cressdnaviricota|c__Arfiviricetes|o__Cirlivirales|f__Circoviridae|g__Circovirus|s__Porcine_circovirus_2__clade_0	No	Yes	na
GCA_004088975.1	HM027580.1	1767	No	NA	2	2	0	High-quality	High-quality	99.92	AAI-based (high-confidence)	0	1		k__Viruses|p__Cressdnaviricota|c__Arfiviricetes|o__Cirlivirales|f__Circoviridae|g__Circovirus|s__Porcine_circovirus_2	k__Viruses|p__Cressdnaviricota|c__Arfiviricetes|o__Cirlivirales|f__Circoviridae|g__Circovirus|s__Porcine_circovirus_2__clade_0	No	Yes	na
GCA_023533855.1	JX565563.1	161496	No	NA	167	143	0	Complete	High-quality	100	ITR (high-confidence)	0	1.08		k__Viruses|p__Nucleocytoviricota|c__Pokkesviricetes|o__Chitovirales|f__Poxviridae|g__Leporipoxvirus|s__Myxoma_virus	k__Viruses|p__Nucleocytoviricota|c__Pokkesviricetes|o__Chitovirales|f__Poxviridae|g__Leporipoxvirus|s__Myxoma_virus__clade_0	No	Yes	na
GCA_001654085.1	KT428155.1	5100	No	NA	2	2	0	High-quality	High-quality	99.59	AAI-based (high-confidence)	0	1		k__Viruses|p__Duplornaviricota|c__Chrymotiviricetes|o__Ghabrivirales|f__Totiviridae|g__Victorivirus|s__Nigrospora_oryzae_victorivirus_1	k__Viruses|p__Duplornaviricota|c__Chrymotiviricetes|o__Ghabrivirales|f__Totiviridae|g__Victorivirus|s__Nigrospora_oryzae_victorivirus_1	No	No	na
GCA_002822645.1	FJ434943.1	2763	No	NA	4	4	0	Medium-quality	Genome-fragment	79.82	AAI-based (high-confidence)	0	1		k__Viruses|p__Cressdnaviricota|c__Repensiviricetes|o__Geplafuvirales|f__Geminiviridae|g__Begomovirus|s__Honeysuckle_yellow_vein_virus	k__Viruses|p__Cressdnaviricota|c__Repensiviricetes|o__Geplafuvirales|f__Geminiviridae|g__Begomovirus|s__Honeysuckle_yellow_vein_virus__clade_0	No	Yes	na
GCA_003102695.1	JX390977.1	8159	No	NA	7	5	0	High-quality	High-quality	90.46	AAI-based (high-confidence)	0	1		k__Viruses|p__Artverviricota|c__Revtraviricetes|o__Ortervirales|f__Retroviridae|g__Lentivirus|s__Human_immunodeficiency_virus_1	k__Viruses|p__Artverviricota|c__Revtraviricetes|o__Ortervirales|f__Retroviridae|g__Lentivirus|s__Human_immunodeficiency_virus_1__clade_4	No	Yes	na
GCA_026804385.1	OP890505.1	195598	No	NA	155	128	0	High-quality	High-quality	93	AAI-based (high-confidence)	0	1.04		k__Viruses|p__Nucleocytoviricota|c__Pokkesviricetes|o__Chitovirales|f__Poxviridae|g__Orthopoxvirus|s__Monkeypox_virus	k__Viruses|p__Nucleocytoviricota|c__Pokkesviricetes|o__Chitovirales|f__Poxviridae|g__Orthopoxvirus|s__Monkeypox_virus	No	No	na
GCA_000863805.1	J02226.1	5130	No	NA	4	4	0	High-quality	High-quality	99.1	AAI-based (high-confidence)	0	1.02		k__Viruses|p__Cossaviricota|c__Papovaviricetes|o__Sepolyvirales|f__Polyomaviridae|g__Betapolyomavirus|s__Betapolyomavirus_secuhominis	k__Viruses|p__Cossaviricota|c__Papovaviricetes|o__Sepolyvirales|f__Polyomaviridae|g__Betapolyomavirus|s__Betapolyomavirus_secuhominis	No	No	na
GCA_002004135.1	KC577470.1	4297	No	NA	4	3	0	High-quality	High-quality	100	AAI-based (high-confidence)	0	1		k__Viruses|p__Pisuviricota|c__Pisoniviricetes|o__Sobelivirales|f__Solemoviridae|g__Sobemovirus|s__Solanum_nodiflorum_mottle_virus	k__Viruses|p__Pisuviricota|c__Pisoniviricetes|o__Sobelivirales|f__Solemoviridae|g__Sobemovirus|s__Solanum_nodiflorum_mottle_virus	No	No	na
GCA_027931795.1	MK540278.1	171823	No	NA	108	57	0	High-quality	High-quality	100	AAI-based (high-confidence)	0	1.19		k__Viruses|p__Peploviricota|c__Herviviricetes|o__Herpesvirales|f__Herpesviridae|g__Lymphocryptovirus|s__Human_gammaherpesvirus_4	k__Viruses|p__Peploviricota|c__Herviviricetes|o__Herpesvirales|f__Herpesviridae|g__Lymphocryptovirus|s__Human_gammaherpesvirus_4	No	No	na
GCA_002827785.1	AB972940.1	5040	No	NA	5	5	0	High-quality	High-quality	97.41	AAI-based (high-confidence)	0	1		k__Viruses|p__Cossaviricota|c__Papovaviricetes|o__Sepolyvirales|f__Polyomaviridae|g__Alphapolyomavirus|s__Alphapolyomavirus_acelebensis	k__Viruses|p__Cossaviricota|c__Papovaviricetes|o__Sepolyvirales|f__Polyomaviridae|g__Alphapolyomavirus|s__Alphapolyomavirus_acelebensis	No	No	na
GCA_023523405.1	OK345039.1	263023	No	NA	244	164	0	Medium-quality	Genome-fragment	86.28	AAI-based (high-confidence)	0	1		k__Viruses|p__Nucleocytoviricota|c__Pokkesviricetes|o__Chitovirales|f__Poxviridae|g__Avipoxvirus|s__Fowlpox_virus	k__Viruses|p__Nucleocytoviricota|c__Pokkesviricetes|o__Chitovirales|f__Poxviridae|g__Avipoxvirus|s__Fowlpox_virus__clade_0	No	Yes	na
GCA_000868165.1	JQ065045.1	26083	No	NA	9	5	0	High-quality	High-quality	99.49	AAI-based (high-confidence)	0	1		k__Viruses|p__Pisuviricota|c__Pisoniviricetes|o__Nidovirales|f__Coronaviridae|g__Deltacoronavirus|s__Sparrow_coronavirus_HKU17	k__Viruses|p__Pisuviricota|c__Pisoniviricetes|o__Nidovirales|f__Coronaviridae|g__Deltacoronavirus|s__Sparrow_coronavirus_HKU17	No	No	na
GCA_004289615.1	MF588682.1	7323	No	NA	6	6	0	High-quality	High-quality	97.79	AAI-based (high-confidence)	0	1		k__Viruses|p__Cossaviricota|c__Papovaviricetes|o__Zurhausenvirales|f__Papillomaviridae|g__Betapapillomavirus|s__Betapapillomavirus_2	k__Viruses|p__Cossaviricota|c__Papovaviricetes|o__Zurhausenvirales|f__Papillomaviridae|g__Betapapillomavirus|s__Betapapillomavirus_2__clade_0	No	Yes	na
GCA_024751305.1	OP245309.1	195595	No	NA	196	168	0	Complete	High-quality	100	ITR (high-confidence)	0	1.03		k__Viruses|p__Nucleocytoviricota|c__Pokkesviricetes|o__Chitovirales|f__Poxviridae|g__Orthopoxvirus|s__Monkeypox_virus	k__Viruses|p__Nucleocytoviricota|c__Pokkesviricetes|o__Chitovirales|f__Poxviridae|g__Orthopoxvirus|s__Monkeypox_virus	No	No	na
GCA_003005535.1	MG181931.1	3302	No	NA	1	1	0	Low-quality	Genome-fragment	18.33	AAI-based (high-confidence)	0	1		k__Viruses|p__Duplornaviricota|c__Resentoviricetes|o__Reovirales|f__Sedoreoviridae|g__Rotavirus|s__Rotavirus_A	k__Viruses|p__Duplornaviricota|c__Resentoviricetes|o__Reovirales|f__Sedoreoviridae|g__Rotavirus|s__Rotavirus_A__clade_0	No	Yes	na
GCA_003005535.1	MG181932.1	2729	No	NA	1	1	0	Low-quality	Genome-fragment	15.38	AAI-based (high-confidence)	0	1		k__Viruses|p__Duplornaviricota|c__Resentoviricetes|o__Reovirales|f__Sedoreoviridae|g__Rotavirus|s__Rotavirus_A	k__Viruses|p__Duplornaviricota|c__Resentoviricetes|o__Reovirales|f__Sedoreoviridae|g__Rotavirus|s__Rotavirus_A__clade_0	No	Yes	na
GCA_003005535.1	MG181933.1	2591	No	NA	1	1	0	Low-quality	Genome-fragment	14.32	AAI-based (high-confidence)	0	1		k__Viruses|p__Duplornaviricota|c__Resentoviricetes|o__Reovirales|f__Sedoreoviridae|g__Rotavirus|s__Rotavirus_A	k__Viruses|p__Duplornaviricota|c__Resentoviricetes|o__Reovirales|f__Sedoreoviridae|g__Rotavirus|s__Rotavirus_A__clade_0	No	Yes	na
GCA_003005535.1	MG181934.1	2359	No	NA	1	1	0	Low-quality	Genome-fragment	12.99	AAI-based (high-confidence)	0	1		k__Viruses|p__Duplornaviricota|c__Resentoviricetes|o__Reovirales|f__Sedoreoviridae|g__Rotavirus|s__Rotavirus_A	k__Viruses|p__Duplornaviricota|c__Resentoviricetes|o__Reovirales|f__Sedoreoviridae|g__Rotavirus|s__Rotavirus_A__clade_0	No	Yes	na
GCA_003005535.1	MG181937.1	1566	No	NA	1	1	0	Low-quality	Genome-fragment	9.19	AAI-based (high-confidence)	0	1		k__Viruses|p__Duplornaviricota|c__Resentoviricetes|o__Reovirales|f__Sedoreoviridae|g__Rotavirus|s__Rotavirus_A	k__Viruses|p__Duplornaviricota|c__Resentoviricetes|o__Reovirales|f__Sedoreoviridae|g__Rotavirus|s__Rotavirus_A__clade_0	No	Yes	na
GCA_003005535.1	MG181935.1	1356	No	NA	1	1	0	Low-quality	Genome-fragment	7.85	AAI-based (high-confidence)	0	1		k__Viruses|p__Duplornaviricota|c__Resentoviricetes|o__Reovirales|f__Sedoreoviridae|g__Rotavirus|s__Rotavirus_A	k__Viruses|p__Duplornaviricota|c__Resentoviricetes|o__Reovirales|f__Sedoreoviridae|g__Rotavirus|s__Rotavirus_A__clade_0	No	Yes	na
GCA_003005535.1	MG181939.1	1074	No	NA	1	1	0	Low-quality	Genome-fragment	6.3	AAI-based (high-confidence)	0	1		k__Viruses|p__Duplornaviricota|c__Resentoviricetes|o__Reovirales|f__Sedoreoviridae|g__Rotavirus|s__Rotavirus_A	k__Viruses|p__Duplornaviricota|c__Resentoviricetes|o__Reovirales|f__Sedoreoviridae|g__Rotavirus|s__Rotavirus_A__clade_0	No	Yes	na
GCA_003005535.1	MG181938.1	1059	No	NA	1	1	0	Low-quality	Genome-fragment	6.21	AAI-based (high-confidence)	0	1		k__Viruses|p__Duplornaviricota|c__Resentoviricetes|o__Reovirales|f__Sedoreoviridae|g__Rotavirus|s__Rotavirus_A	k__Viruses|p__Duplornaviricota|c__Resentoviricetes|o__Reovirales|f__Sedoreoviridae|g__Rotavirus|s__Rotavirus_A__clade_0	No	Yes	na
GCA_003005535.1	MG181936.1	1062	No	NA	1	1	0	Low-quality	Genome-fragment	6.23	AAI-based (high-confidence)	0	1		k__Viruses|p__Duplornaviricota|c__Resentoviricetes|o__Reovirales|f__Sedoreoviridae|g__Rotavirus|s__Rotavirus_A	k__Viruses|p__Duplornaviricota|c__Resentoviricetes|o__Reovirales|f__Sedoreoviridae|g__Rotavirus|s__Rotavirus_A__clade_0	No	Yes	na
GCA_003005535.1	MG181940.1	750	No	NA	1	1	0	Low-quality	Genome-fragment	4.4	AAI-based (high-confidence)	0	1		k__Viruses|p__Duplornaviricota|c__Resentoviricetes|o__Reovirales|f__Sedoreoviridae|g__Rotavirus|s__Rotavirus_A	k__Viruses|p__Duplornaviricota|c__Resentoviricetes|o__Reovirales|f__Sedoreoviridae|g__Rotavirus|s__Rotavirus_A__clade_0	No	Yes	na
GCA_003005535.1	MG181941.1	664	No	NA	1	1	0	Low-quality	Genome-fragment	3.9	AAI-based (high-confidence)	0	1		k__Viruses|p__Duplornaviricota|c__Resentoviricetes|o__Reovirales|f__Sedoreoviridae|g__Rotavirus|s__Rotavirus_A	k__Viruses|p__Duplornaviricota|c__Resentoviricetes|o__Reovirales|f__Sedoreoviridae|g__Rotavirus|s__Rotavirus_A__clade_0	No	Yes	na
GCA_003092515.1	KJ476699.1	3959	No	NA	1	1	0	Low-quality	Genome-fragment	16.91	AAI-based (high-confidence)	0	1		k__Viruses|p__Duplornaviricota|c__Resentoviricetes|o__Reovirales|f__Spinareoviridae|g__Orthoreovirus|s__Avian_orthoreovirus	k__Viruses|p__Duplornaviricota|c__Resentoviricetes|o__Reovirales|f__Spinareoviridae|g__Orthoreovirus|s__Avian_orthoreovirus__clade_0	No	Yes	na
GCA_003092515.1	KJ476700.1	3830	No	NA	1	1	0	Low-quality	Genome-fragment	16.36	AAI-based (high-confidence)	0	1		k__Viruses|p__Duplornaviricota|c__Resentoviricetes|o__Reovirales|f__Spinareoviridae|g__Orthoreovirus|s__Avian_orthoreovirus	k__Viruses|p__Duplornaviricota|c__Resentoviricetes|o__Reovirales|f__Spinareoviridae|g__Orthoreovirus|s__Avian_orthoreovirus__clade_0	No	Yes	na
GCA_003092515.1	KJ476701.1	3907	No	NA	1	1	0	Low-quality	Genome-fragment	16.68	AAI-based (high-confidence)	0	1		k__Viruses|p__Duplornaviricota|c__Resentoviricetes|o__Reovirales|f__Spinareoviridae|g__Orthoreovirus|s__Avian_orthoreovirus	k__Viruses|p__Duplornaviricota|c__Resentoviricetes|o__Reovirales|f__Spinareoviridae|g__Orthoreovirus|s__Avian_orthoreovirus__clade_0	No	Yes	na
GCA_003092515.1	KJ476702.1	2283	No	NA	1	1	0	Low-quality	Genome-fragment	9.74	AAI-based (high-confidence)	0	1		k__Viruses|p__Duplornaviricota|c__Resentoviricetes|o__Reovirales|f__Spinareoviridae|g__Orthoreovirus|s__Avian_orthoreovirus	k__Viruses|p__Duplornaviricota|c__Resentoviricetes|o__Reovirales|f__Spinareoviridae|g__Orthoreovirus|s__Avian_orthoreovirus__clade_0	No	Yes	na
GCA_003092515.1	KJ476703.1	2158	No	NA	1	1	0	Low-quality	Genome-fragment	9.2	AAI-based (high-confidence)	0	1		k__Viruses|p__Duplornaviricota|c__Resentoviricetes|o__Reovirales|f__Spinareoviridae|g__Orthoreovirus|s__Avian_orthoreovirus	k__Viruses|p__Duplornaviricota|c__Resentoviricetes|o__Reovirales|f__Spinareoviridae|g__Orthoreovirus|s__Avian_orthoreovirus__clade_0	No	Yes	na
GCA_003092515.1	KJ476704.1	1996	No	NA	1	0	0	Low-quality	Genome-fragment	8.52	AAI-based (high-confidence)	0	1	no viral genes detected	k__Viruses|p__Duplornaviricota|c__Resentoviricetes|o__Reovirales|f__Spinareoviridae|g__Orthoreovirus|s__Avian_orthoreovirus	k__Viruses|p__Duplornaviricota|c__Resentoviricetes|o__Reovirales|f__Spinareoviridae|g__Orthoreovirus|s__Avian_orthoreovirus__clade_0	No	Yes	na
GCA_003092515.1	KJ476705.1	1643	No	NA	3	0	0	Low-quality	Genome-fragment	6.98	AAI-based (high-confidence)	0	1	no viral genes detected	k__Viruses|p__Duplornaviricota|c__Resentoviricetes|o__Reovirales|f__Spinareoviridae|g__Orthoreovirus|s__Avian_orthoreovirus	k__Viruses|p__Duplornaviricota|c__Resentoviricetes|o__Reovirales|f__Spinareoviridae|g__Orthoreovirus|s__Avian_orthoreovirus__clade_0	No	Yes	na
GCA_003092515.1	KJ476706.1	1324	No	NA	2	1	0	Low-quality	Genome-fragment	5.65	AAI-based (high-confidence)	0	1		k__Viruses|p__Duplornaviricota|c__Resentoviricetes|o__Reovirales|f__Spinareoviridae|g__Orthoreovirus|s__Avian_orthoreovirus	k__Viruses|p__Duplornaviricota|c__Resentoviricetes|o__Reovirales|f__Spinareoviridae|g__Orthoreovirus|s__Avian_orthoreovirus__clade_0	No	Yes	na
GCA_003092515.1	KJ476707.1	1202	No	NA	1	0	0	Low-quality	Genome-fragment	5.13	AAI-based (high-confidence)	0	1	no viral genes detected	k__Viruses|p__Duplornaviricota|c__Resentoviricetes|o__Reovirales|f__Spinareoviridae|g__Orthoreovirus|s__Avian_orthoreovirus	k__Viruses|p__Duplornaviricota|c__Resentoviricetes|o__Reovirales|f__Spinareoviridae|g__Orthoreovirus|s__Avian_orthoreovirus__clade_0	No	Yes	na
GCA_003092515.1	KJ476708.1	1192	No	NA	1	1	0	Low-quality	Genome-fragment	5.09	AAI-based (high-confidence)	0	1		k__Viruses|p__Duplornaviricota|c__Resentoviricetes|o__Reovirales|f__Spinareoviridae|g__Orthoreovirus|s__Avian_orthoreovirus	k__Viruses|p__Duplornaviricota|c__Resentoviricetes|o__Reovirales|f__Spinareoviridae|g__Orthoreovirus|s__Avian_orthoreovirus__clade_0	No	Yes	na
GCA_014218575.1	MN654390.1	34771	No	NA	36	32	0	Complete	High-quality	100	ITR (high-confidence)	0	1		k__Viruses|p__Preplasmiviricota|c__Tectiliviricetes|o__Rowavirales|f__Adenoviridae|g__Mastadenovirus|s__Human_mastadenovirus_B	k__Viruses|p__Preplasmiviricota|c__Tectiliviricetes|o__Rowavirales|f__Adenoviridae|g__Mastadenovirus|s__Human_mastadenovirus_B__clade_1	No	Yes	na
GCA_003087275.1	LC122624.1	3295	No	NA	1	1	0	Low-quality	Genome-fragment	19.6	AAI-based (high-confidence)	0	1		k__Viruses|p__Duplornaviricota|c__Resentoviricetes|o__Reovirales|f__Sedoreoviridae|g__Rotavirus|s__Rotavirus_C	k__Viruses|p__Duplornaviricota|c__Resentoviricetes|o__Reovirales|f__Sedoreoviridae|g__Rotavirus|s__Rotavirus_C__clade_1	No	Yes	na
GCA_003087275.1	LC122625.1	2724	No	NA	1	1	0	Low-quality	Genome-fragment	15	AAI-based (high-confidence)	0	1		k__Viruses|p__Duplornaviricota|c__Resentoviricetes|o__Reovirales|f__Sedoreoviridae|g__Rotavirus|s__Rotavirus_C	k__Viruses|p__Duplornaviricota|c__Resentoviricetes|o__Reovirales|f__Sedoreoviridae|g__Rotavirus|s__Rotavirus_C__clade_1	No	Yes	na
GCA_003087275.1	LC122622.1	2253	No	NA	1	1	0	Low-quality	Genome-fragment	12.66	AAI-based (high-confidence)	0	1		k__Viruses|p__Duplornaviricota|c__Resentoviricetes|o__Reovirales|f__Sedoreoviridae|g__Rotavirus|s__Rotavirus_C	k__Viruses|p__Duplornaviricota|c__Resentoviricetes|o__Reovirales|f__Sedoreoviridae|g__Rotavirus|s__Rotavirus_C__clade_1	No	Yes	na
GCA_003087275.1	LC122626.1	2156	No	NA	1	1	0	Low-quality	Genome-fragment	12.11	AAI-based (high-confidence)	0	1		k__Viruses|p__Duplornaviricota|c__Resentoviricetes|o__Reovirales|f__Sedoreoviridae|g__Rotavirus|s__Rotavirus_C	k__Viruses|p__Duplornaviricota|c__Resentoviricetes|o__Reovirales|f__Sedoreoviridae|g__Rotavirus|s__Rotavirus_C__clade_1	No	Yes	na
GCA_003087275.1	LC122623.1	1314	No	NA	1	1	0	Low-quality	Genome-fragment	7.39	AAI-based (high-confidence)	0	1		k__Viruses|p__Duplornaviricota|c__Resentoviricetes|o__Reovirales|f__Sedoreoviridae|g__Rotavirus|s__Rotavirus_C	k__Viruses|p__Duplornaviricota|c__Resentoviricetes|o__Reovirales|f__Sedoreoviridae|g__Rotavirus|s__Rotavirus_C__clade_1	No	Yes	na
GCA_003087275.1	LC122629.1	1330	No	NA	1	1	0	Low-quality	Genome-fragment	7.48	AAI-based (high-confidence)	0	1		k__Viruses|p__Duplornaviricota|c__Resentoviricetes|o__Reovirales|f__Sedoreoviridae|g__Rotavirus|s__Rotavirus_C	k__Viruses|p__Duplornaviricota|c__Resentoviricetes|o__Reovirales|f__Sedoreoviridae|g__Rotavirus|s__Rotavirus_C__clade_1	No	Yes	na
GCA_003087275.1	LC122627.1	1244	No	NA	1	0	0	Low-quality	Genome-fragment	6.99	AAI-based (high-confidence)	0	1	no viral genes detected	k__Viruses|p__Duplornaviricota|c__Resentoviricetes|o__Reovirales|f__Sedoreoviridae|g__Rotavirus|s__Rotavirus_C	k__Viruses|p__Duplornaviricota|c__Resentoviricetes|o__Reovirales|f__Sedoreoviridae|g__Rotavirus|s__Rotavirus_C__clade_1	No	Yes	na
GCA_003087275.1	LC122621.1	1047	No	NA	1	0	0	Low-quality	Genome-fragment	5.88	AAI-based (high-confidence)	0	1	no viral genes detected	k__Viruses|p__Duplornaviricota|c__Resentoviricetes|o__Reovirales|f__Sedoreoviridae|g__Rotavirus|s__Rotavirus_C	k__Viruses|p__Duplornaviricota|c__Resentoviricetes|o__Reovirales|f__Sedoreoviridae|g__Rotavirus|s__Rotavirus_C__clade_1	No	Yes	na
GCA_003087275.1	LC122628.1	998	No	NA	1	1	0	Low-quality	Genome-fragment	5.61	AAI-based (high-confidence)	0	1		k__Viruses|p__Duplornaviricota|c__Resentoviricetes|o__Reovirales|f__Sedoreoviridae|g__Rotavirus|s__Rotavirus_C	k__Viruses|p__Duplornaviricota|c__Resentoviricetes|o__Reovirales|f__Sedoreoviridae|g__Rotavirus|s__Rotavirus_C__clade_1	No	Yes	na
GCA_003087275.1	LC122631.1	672	No	NA	1	1	0	Low-quality	Genome-fragment	3.78	AAI-based (high-confidence)	0	1		k__Viruses|p__Duplornaviricota|c__Resentoviricetes|o__Reovirales|f__Sedoreoviridae|g__Rotavirus|s__Rotavirus_C	k__Viruses|p__Duplornaviricota|c__Resentoviricetes|o__Reovirales|f__Sedoreoviridae|g__Rotavirus|s__Rotavirus_C__clade_1	No	Yes	na
GCA_003087275.1	LC122630.1	598	No	NA	1	0	0	Low-quality	Genome-fragment	3.36	AAI-based (high-confidence)	0	1	no viral genes detected	k__Viruses|p__Duplornaviricota|c__Resentoviricetes|o__Reovirales|f__Sedoreoviridae|g__Rotavirus|s__Rotavirus_C	k__Viruses|p__Duplornaviricota|c__Resentoviricetes|o__Reovirales|f__Sedoreoviridae|g__Rotavirus|s__Rotavirus_C__clade_1	No	Yes	na
GCA_002080215.1	KY404016.1	5269	No	NA	6	4	0	High-quality	High-quality	100	AAI-based (high-confidence)	0	1		k__Viruses|p__Cossaviricota|c__Papovaviricetes|o__Sepolyvirales|f__Polyomaviridae|g__Alphapolyomavirus|s__Alphapolyomavirus_quardecihominis	k__Viruses|p__Cossaviricota|c__Papovaviricetes|o__Sepolyvirales|f__Polyomaviridae|g__Alphapolyomavirus|s__Alphapolyomavirus_quardecihominis	No	No	na
GCA_023535925.1	KJ467582.1	190207	No	NA	211	174	0	Complete	High-quality	100	ITR (high-confidence)	0	1.07		k__Viruses|p__Nucleocytoviricota|c__Pokkesviricetes|o__Chitovirales|f__Poxviridae|g__Orthopoxvirus|s__Vaccinia_virus	k__Viruses|p__Nucleocytoviricota|c__Pokkesviricetes|o__Chitovirales|f__Poxviridae|g__Orthopoxvirus|s__Monkeypox_virus	Yes	No	na
GCA_004788555.1	MF599468.1	165809	No	NA	183	76	0	High-quality	High-quality	100	AAI-based (high-confidence)	0	1.01		k__Viruses|p__Nucleocytoviricota|c__Megaviricetes|o__Pimascovirales|f__Iridoviridae|g__Decapodiridovirus|s__Decapod_iridescent_virus_1	k__Viruses|p__Nucleocytoviricota|c__Megaviricetes|o__Pimascovirales|f__Iridoviridae|g__Decapodiridovirus|s__Decapod_iridescent_virus_1	No	No	na
GCA_004052795.1	KX247806.1	1767	No	NA	2	2	0	High-quality	High-quality	99.92	AAI-based (high-confidence)	0	1		k__Viruses|p__Cressdnaviricota|c__Arfiviricetes|o__Cirlivirales|f__Circoviridae|g__Circovirus|s__Porcine_circovirus_2	k__Viruses|p__Cressdnaviricota|c__Arfiviricetes|o__Cirlivirales|f__Circoviridae|g__Circovirus|s__Porcine_circovirus_2__clade_0	No	Yes	na
GCA_008776115.1	KP982873.1	7396	No	NA	1	1	0	High-quality	High-quality	100	AAI-based (high-confidence)	0	1		k__Viruses|p__Pisuviricota|c__Pisoniviricetes|o__Picornavirales|f__Picornaviridae|g__Enterovirus|s__Enterovirus_G	k__Viruses|p__Pisuviricota|c__Pisoniviricetes|o__Picornavirales|f__Picornaviridae|g__Enterovirus|s__Enterovirus_G__clade_0	No	Yes	na
GCA_027939655.1	MZ923819.1	137520	No	NA	100	71	0	High-quality	High-quality	100	AAI-based (high-confidence)	0	1.02		k__Viruses|p__Peploviricota|c__Herviviricetes|o__Herpesvirales|f__Herpesviridae|g__Rhadinovirus|s__Human_gammaherpesvirus_8	k__Viruses|p__Peploviricota|c__Herviviricetes|o__Herpesvirales|f__Herpesviridae|g__Rhadinovirus|s__Human_gammaherpesvirus_8	No	No	na
GCA_029236985.1	OQ518269.1	35988	No	NA	31	29	0	Complete	High-quality	100	ITR (high-confidence)	0	1		k__Viruses|p__Preplasmiviricota|c__Tectiliviricetes|o__Rowavirales|f__Adenoviridae|g__Mastadenovirus|s__Human_mastadenovirus_C	k__Viruses|p__Preplasmiviricota|c__Tectiliviricetes|o__Rowavirales|f__Adenoviridae|g__Mastadenovirus|s__Human_mastadenovirus_C__clade_0	No	Yes	na
GCA_029315345.1	OQ468966.1	195642	No	NA	196	167	0	Complete	High-quality	100	ITR (high-confidence)	0	1.03		k__Viruses|p__Nucleocytoviricota|c__Pokkesviricetes|o__Chitovirales|f__Poxviridae|g__Orthopoxvirus|s__Monkeypox_virus	k__Viruses|p__Nucleocytoviricota|c__Pokkesviricetes|o__Chitovirales|f__Poxviridae|g__Orthopoxvirus|s__Monkeypox_virus	No	No	na
GCA_001755825.1	LC144945.1	14623	No	NA	1	1	0	High-quality	High-quality	100	AAI-based (high-confidence)	0	1		k__Viruses|p__Kitrinoviricota|c__Alsuviricetes|o__Martellivirales|f__Endornaviridae|g__Alphaendornavirus|s__Winged_bean_alphaendornavirus_1	k__Viruses|p__Kitrinoviricota|c__Alsuviricetes|o__Martellivirales|f__Endornaviridae|g__Alphaendornavirus|s__Winged_bean_alphaendornavirus_1	No	No	na
GCA_002680695.1	JQ069925.1	3267	No	NA	1	1	0	Low-quality	Genome-fragment	18.13	AAI-based (high-confidence)	0	1		k__Viruses|p__Duplornaviricota|c__Resentoviricetes|o__Reovirales|f__Sedoreoviridae|g__Rotavirus|s__Rotavirus_A	k__Viruses|p__Duplornaviricota|c__Resentoviricetes|o__Reovirales|f__Sedoreoviridae|g__Rotavirus|s__Rotavirus_A__clade_0	No	Yes	na
GCA_002680695.1	JQ069841.1	2685	No	NA	1	1	0	Low-quality	Genome-fragment	15.13	AAI-based (high-confidence)	0	1		k__Viruses|p__Duplornaviricota|c__Resentoviricetes|o__Reovirales|f__Sedoreoviridae|g__Rotavirus|s__Rotavirus_A	k__Viruses|p__Duplornaviricota|c__Resentoviricetes|o__Reovirales|f__Sedoreoviridae|g__Rotavirus|s__Rotavirus_A__clade_0	No	Yes	na
GCA_002680695.1	JQ069757.1	2508	No	NA	1	1	0	Low-quality	Genome-fragment	13.86	AAI-based (high-confidence)	0	1		k__Viruses|p__Duplornaviricota|c__Resentoviricetes|o__Reovirales|f__Sedoreoviridae|g__Rotavirus|s__Rotavirus_A	k__Viruses|p__Duplornaviricota|c__Resentoviricetes|o__Reovirales|f__Sedoreoviridae|g__Rotavirus|s__Rotavirus_A__clade_0	No	Yes	na
GCA_002680695.1	JQ069673.1	2328	No	NA	1	1	0	Low-quality	Genome-fragment	12.82	AAI-based (high-confidence)	0	1		k__Viruses|p__Duplornaviricota|c__Resentoviricetes|o__Reovirales|f__Sedoreoviridae|g__Rotavirus|s__Rotavirus_A	k__Viruses|p__Duplornaviricota|c__Resentoviricetes|o__Reovirales|f__Sedoreoviridae|g__Rotavirus|s__Rotavirus_A__clade_0	No	Yes	na
GCA_002680695.1	JQ069427.1	1461	No	NA	1	1	0	Low-quality	Genome-fragment	8.56	AAI-based (high-confidence)	0	1		k__Viruses|p__Duplornaviricota|c__Resentoviricetes|o__Reovirales|f__Sedoreoviridae|g__Rotavirus|s__Rotavirus_A	k__Viruses|p__Duplornaviricota|c__Resentoviricetes|o__Reovirales|f__Sedoreoviridae|g__Rotavirus|s__Rotavirus_A__clade_0	No	Yes	na
GCA_002680695.1	JQ069590.1	1194	No	NA	1	1	0	Low-quality	Genome-fragment	6.91	AAI-based (high-confidence)	0	1		k__Viruses|p__Duplornaviricota|c__Resentoviricetes|o__Reovirales|f__Sedoreoviridae|g__Rotavirus|s__Rotavirus_A	k__Viruses|p__Duplornaviricota|c__Resentoviricetes|o__Reovirales|f__Sedoreoviridae|g__Rotavirus|s__Rotavirus_A__clade_0	No	Yes	na
GCA_002680695.1	JQ069259.1	933	No	NA	1	1	0	Low-quality	Genome-fragment	5.47	AAI-based (high-confidence)	0	1		k__Viruses|p__Duplornaviricota|c__Resentoviricetes|o__Reovirales|f__Sedoreoviridae|g__Rotavirus|s__Rotavirus_A	k__Viruses|p__Duplornaviricota|c__Resentoviricetes|o__Reovirales|f__Sedoreoviridae|g__Rotavirus|s__Rotavirus_A__clade_0	No	Yes	na
GCA_002680695.1	JQ069343.1	954	No	NA	1	1	0	Low-quality	Genome-fragment	5.6	AAI-based (high-confidence)	0	1		k__Viruses|p__Duplornaviricota|c__Resentoviricetes|o__Reovirales|f__Sedoreoviridae|g__Rotavirus|s__Rotavirus_A	k__Viruses|p__Duplornaviricota|c__Resentoviricetes|o__Reovirales|f__Sedoreoviridae|g__Rotavirus|s__Rotavirus_A__clade_0	No	Yes	na
GCA_002680695.1	JQ069510.1	981	No	NA	1	1	0	Low-quality	Genome-fragment	5.76	AAI-based (high-confidence)	0	1		k__Viruses|p__Duplornaviricota|c__Resentoviricetes|o__Reovirales|f__Sedoreoviridae|g__Rotavirus|s__Rotavirus_A	k__Viruses|p__Duplornaviricota|c__Resentoviricetes|o__Reovirales|f__Sedoreoviridae|g__Rotavirus|s__Rotavirus_A__clade_0	No	Yes	na
GCA_002680695.1	JQ069175.1	528	No	NA	1	1	0	Low-quality	Genome-fragment	3.09	AAI-based (high-confidence)	0	1		k__Viruses|p__Duplornaviricota|c__Resentoviricetes|o__Reovirales|f__Sedoreoviridae|g__Rotavirus|s__Rotavirus_A	k__Viruses|p__Duplornaviricota|c__Resentoviricetes|o__Reovirales|f__Sedoreoviridae|g__Rotavirus|s__Rotavirus_A__clade_0	No	Yes	na
GCA_002680695.1	JQ069093.1	594	No	NA	1	1	0	Low-quality	Genome-fragment	3.49	AAI-based (high-confidence)	0	1		k__Viruses|p__Duplornaviricota|c__Resentoviricetes|o__Reovirales|f__Sedoreoviridae|g__Rotavirus|s__Rotavirus_A	k__Viruses|p__Duplornaviricota|c__Resentoviricetes|o__Reovirales|f__Sedoreoviridae|g__Rotavirus|s__Rotavirus_A__clade_0	No	Yes	na
GCA_004069635.1	KF385417.1	1995	No	NA	3	2	0	High-quality	High-quality	99.62	AAI-based (high-confidence)	0	1		k__Viruses|p__Cressdnaviricota|c__Arfiviricetes|o__Cirlivirales|f__Circoviridae|g__Circovirus|s__Beak_and_feather_disease_virus	k__Viruses|p__Cressdnaviricota|c__Arfiviricetes|o__Cirlivirales|f__Circoviridae|g__Circovirus|s__Beak_and_feather_disease_virus__clade_6	No	Yes	na
GCA_003098095.1	AF076998.1	8990	No	NA	9	8	0	High-quality	High-quality	99.67	AAI-based (high-confidence)	0	1		k__Viruses|p__Artverviricota|c__Revtraviricetes|o__Ortervirales|f__Retroviridae|g__Lentivirus|s__Human_immunodeficiency_virus_1	k__Viruses|p__Artverviricota|c__Revtraviricetes|o__Ortervirales|f__Retroviridae|g__Lentivirus|s__Human_immunodeficiency_virus_1__clade_5	No	Yes	na
GCA_018570295.1	BK013815.1	3693	No	NA	3	1	0	High-quality	High-quality	92.95	AAI-based (high-confidence)	0	1		k__Viruses|p__Lenarviricota|c__Leviviricetes|o__Timlovirales|f__Steitzviridae|g__Bahnicevirus|s__Bahnicevirus_solihabitans	k__Viruses|p__Lenarviricota|c__Leviviricetes|o__Timlovirales|f__Steitzviridae|g__Bahnicevirus|s__Bahnicevirus_solihabitans	No	No	na
GCA_003963835.1	KP233193.1	2452	No	NA	4	2	0	High-quality	High-quality	99.85	AAI-based (high-confidence)	0	1		k__Viruses|p__Cressdnaviricota|c__Arfiviricetes|o__Cremevirales|f__Smacoviridae|g__Huchismacovirus|s__Human_smacovirus_1	k__Viruses|p__Cressdnaviricota|c__Arfiviricetes|o__Cremevirales|f__Smacoviridae|g__Huchismacovirus|s__Human_smacovirus_1__clade_0	No	Yes	na
GCA_900197115.1	LT898426.1	28009	No	NA	6	6	0	High-quality	High-quality	99.94	AAI-based (high-confidence)	0	1		k__Viruses|p__Pisuviricota|c__Pisoniviricetes|o__Nidovirales|f__Coronaviridae|g__Alphacoronavirus|s__Porcine_epidemic_diarrhea_virus	k__Viruses|p__Pisuviricota|c__Pisoniviricetes|o__Nidovirales|f__Coronaviridae|g__Alphacoronavirus|s__Porcine_epidemic_diarrhea_virus	No	No	na
GCA_024721955.1	OP263635.1	197139	No	NA	199	168	0	Complete	High-quality	100	ITR (high-confidence)	0	1.04		k__Viruses|p__Nucleocytoviricota|c__Pokkesviricetes|o__Chitovirales|f__Poxviridae|g__Orthopoxvirus|s__Monkeypox_virus	k__Viruses|p__Nucleocytoviricota|c__Pokkesviricetes|o__Chitovirales|f__Poxviridae|g__Orthopoxvirus|s__Monkeypox_virus	No	No	na
GCA_000892975.1	HQ849551.1	175699	No	NA	181	151	0	Complete	High-quality	100	ITR (medium-confidence)	0	1.02		k__Viruses|p__Nucleocytoviricota|c__Pokkesviricetes|o__Chitovirales|f__Poxviridae|g__Centapoxvirus|s__Yokapox_virus	k__Viruses|p__Nucleocytoviricota|c__Pokkesviricetes|o__Chitovirales|f__Poxviridae|g__Centapoxvirus|s__Yokapox_virus	No	No	na
GCA_027940145.1	OP035381.1	135102	No	NA	74	65	0	High-quality	High-quality	98.1	AAI-based (high-confidence)	0	1.09		k__Viruses|p__Peploviricota|c__Herviviricetes|o__Herpesvirales|f__Herpesviridae|g__Varicellovirus|s__Bovine_alphaherpesvirus_1	k__Viruses|p__Peploviricota|c__Herviviricetes|o__Herpesvirales|f__Herpesviridae|g__Varicellovirus|s__Bovine_alphaherpesvirus_1	No	No	na
GCA_003080015.1	JQ086231.1	3938	No	NA	1	1	0	Low-quality	Genome-fragment	20.44	AAI-based (high-confidence)	0	1		k__Viruses|p__Duplornaviricota|c__Resentoviricetes|o__Reovirales|f__Sedoreoviridae|g__Orbivirus|s__Bluetongue_virus	k__Viruses|p__Duplornaviricota|c__Resentoviricetes|o__Reovirales|f__Sedoreoviridae|g__Orbivirus|s__Bluetongue_virus__clade_4	No	Yes	na
GCA_003080015.1	JQ086232.1	2921	No	NA	1	1	0	Low-quality	Genome-fragment	15.27	AAI-based (high-confidence)	0	1		k__Viruses|p__Duplornaviricota|c__Resentoviricetes|o__Reovirales|f__Sedoreoviridae|g__Orbivirus|s__Bluetongue_virus	k__Viruses|p__Duplornaviricota|c__Resentoviricetes|o__Reovirales|f__Sedoreoviridae|g__Orbivirus|s__Bluetongue_virus__clade_4	No	Yes	na
GCA_003080015.1	JQ086233.1	2756	No	NA	1	1	0	Low-quality	Genome-fragment	14.31	AAI-based (high-confidence)	0	1		k__Viruses|p__Duplornaviricota|c__Resentoviricetes|o__Reovirales|f__Sedoreoviridae|g__Orbivirus|s__Bluetongue_virus	k__Viruses|p__Duplornaviricota|c__Resentoviricetes|o__Reovirales|f__Sedoreoviridae|g__Orbivirus|s__Bluetongue_virus__clade_4	No	Yes	na
GCA_003080015.1	JQ086234.1	1973	No	NA	1	1	0	Low-quality	Genome-fragment	10.26	AAI-based (high-confidence)	0	1		k__Viruses|p__Duplornaviricota|c__Resentoviricetes|o__Reovirales|f__Sedoreoviridae|g__Orbivirus|s__Bluetongue_virus	k__Viruses|p__Duplornaviricota|c__Resentoviricetes|o__Reovirales|f__Sedoreoviridae|g__Orbivirus|s__Bluetongue_virus__clade_4	No	Yes	na
GCA_003080015.1	JQ086235.1	1733	No	NA	1	1	0	Low-quality	Genome-fragment	9.03	AAI-based (high-confidence)	0	1		k__Viruses|p__Duplornaviricota|c__Resentoviricetes|o__Reovirales|f__Sedoreoviridae|g__Orbivirus|s__Bluetongue_virus	k__Viruses|p__Duplornaviricota|c__Resentoviricetes|o__Reovirales|f__Sedoreoviridae|g__Orbivirus|s__Bluetongue_virus__clade_4	No	Yes	na
GCA_003080015.1	JQ086236.1	1637	No	NA	1	1	0	Low-quality	Genome-fragment	8.53	AAI-based (high-confidence)	0	1		k__Viruses|p__Duplornaviricota|c__Resentoviricetes|o__Reovirales|f__Sedoreoviridae|g__Orbivirus|s__Bluetongue_virus	k__Viruses|p__Duplornaviricota|c__Resentoviricetes|o__Reovirales|f__Sedoreoviridae|g__Orbivirus|s__Bluetongue_virus__clade_4	No	Yes	na
GCA_003080015.1	JQ086237.1	1140	No	NA	1	1	0	Low-quality	Genome-fragment	5.94	AAI-based (high-confidence)	0	1		k__Viruses|p__Duplornaviricota|c__Resentoviricetes|o__Reovirales|f__Sedoreoviridae|g__Orbivirus|s__Bluetongue_virus	k__Viruses|p__Duplornaviricota|c__Resentoviricetes|o__Reovirales|f__Sedoreoviridae|g__Orbivirus|s__Bluetongue_virus__clade_4	No	Yes	na
GCA_003080015.1	JQ086238.1	1098	No	NA	1	1	0	Low-quality	Genome-fragment	5.72	AAI-based (high-confidence)	0	1		k__Viruses|p__Duplornaviricota|c__Resentoviricetes|o__Reovirales|f__Sedoreoviridae|g__Orbivirus|s__Bluetongue_virus	k__Viruses|p__Duplornaviricota|c__Resentoviricetes|o__Reovirales|f__Sedoreoviridae|g__Orbivirus|s__Bluetongue_virus__clade_4	No	Yes	na
GCA_003080015.1	JQ086239.1	1048	No	NA	1	1	0	Low-quality	Genome-fragment	5.46	AAI-based (high-confidence)	0	1		k__Viruses|p__Duplornaviricota|c__Resentoviricetes|o__Reovirales|f__Sedoreoviridae|g__Orbivirus|s__Bluetongue_virus	k__Viruses|p__Duplornaviricota|c__Resentoviricetes|o__Reovirales|f__Sedoreoviridae|g__Orbivirus|s__Bluetongue_virus__clade_4	No	Yes	na
GCA_003080015.1	JQ086240.1	809	No	NA	1	1	0	Low-quality	Genome-fragment	4.21	AAI-based (high-confidence)	0	1		k__Viruses|p__Duplornaviricota|c__Resentoviricetes|o__Reovirales|f__Sedoreoviridae|g__Orbivirus|s__Bluetongue_virus	k__Viruses|p__Duplornaviricota|c__Resentoviricetes|o__Reovirales|f__Sedoreoviridae|g__Orbivirus|s__Bluetongue_virus__clade_4	No	Yes	na
GCA_000844305.1	L14546.1	7161	No	NA	4	3	0	High-quality	High-quality	99.68	AAI-based (high-confidence)	0	1		k__Viruses|p__Artverviricota|c__Revtraviricetes|o__Ortervirales|f__Caulimoviridae|g__Badnavirus|s__Cacao_swollen_shoot_virus	k__Viruses|p__Artverviricota|c__Revtraviricetes|o__Ortervirales|f__Caulimoviridae|g__Badnavirus|s__Cacao_swollen_shoot_virus	No	No	na
GCA_003081855.1	KM886354.1	3965	No	NA	1	1	0	Low-quality	Genome-fragment	20.52	AAI-based (high-confidence)	0	1		k__Viruses|p__Duplornaviricota|c__Resentoviricetes|o__Reovirales|f__Sedoreoviridae|g__Orbivirus|s__African_horse_sickness_virus	k__Viruses|p__Duplornaviricota|c__Resentoviricetes|o__Reovirales|f__Sedoreoviridae|g__Orbivirus|s__African_horse_sickness_virus__clade_4	No	Yes	na
GCA_003081855.1	KM886355.1	3221	No	NA	1	1	0	Low-quality	Genome-fragment	16.44	AAI-based (high-confidence)	0	1		k__Viruses|p__Duplornaviricota|c__Resentoviricetes|o__Reovirales|f__Sedoreoviridae|g__Orbivirus|s__African_horse_sickness_virus	k__Viruses|p__Duplornaviricota|c__Resentoviricetes|o__Reovirales|f__Sedoreoviridae|g__Orbivirus|s__African_horse_sickness_virus__clade_4	No	Yes	na
GCA_003081855.1	KM886356.1	2792	No	NA	1	1	0	Low-quality	Genome-fragment	14.44	AAI-based (high-confidence)	0	1		k__Viruses|p__Duplornaviricota|c__Resentoviricetes|o__Reovirales|f__Sedoreoviridae|g__Orbivirus|s__African_horse_sickness_virus	k__Viruses|p__Duplornaviricota|c__Resentoviricetes|o__Reovirales|f__Sedoreoviridae|g__Orbivirus|s__African_horse_sickness_virus__clade_4	No	Yes	na
GCA_003081855.1	KM886357.1	1978	No	NA	1	1	0	Low-quality	Genome-fragment	10.23	AAI-based (high-confidence)	0	1		k__Viruses|p__Duplornaviricota|c__Resentoviricetes|o__Reovirales|f__Sedoreoviridae|g__Orbivirus|s__African_horse_sickness_virus	k__Viruses|p__Duplornaviricota|c__Resentoviricetes|o__Reovirales|f__Sedoreoviridae|g__Orbivirus|s__African_horse_sickness_virus__clade_4	No	Yes	na
GCA_003081855.1	KM886358.1	1748	No	NA	1	1	0	Low-quality	Genome-fragment	8.93	AAI-based (high-confidence)	0	1		k__Viruses|p__Duplornaviricota|c__Resentoviricetes|o__Reovirales|f__Sedoreoviridae|g__Orbivirus|s__African_horse_sickness_virus	k__Viruses|p__Duplornaviricota|c__Resentoviricetes|o__Reovirales|f__Sedoreoviridae|g__Orbivirus|s__African_horse_sickness_virus__clade_4	No	Yes	na
GCA_003081855.1	KM886359.1	1566	No	NA	1	1	0	Low-quality	Genome-fragment	8	AAI-based (high-confidence)	0	1		k__Viruses|p__Duplornaviricota|c__Resentoviricetes|o__Reovirales|f__Sedoreoviridae|g__Orbivirus|s__African_horse_sickness_virus	k__Viruses|p__Duplornaviricota|c__Resentoviricetes|o__Reovirales|f__Sedoreoviridae|g__Orbivirus|s__African_horse_sickness_virus__clade_4	No	Yes	na
GCA_003081855.1	KM886361.1	1167	No	NA	1	1	0	Low-quality	Genome-fragment	5.96	AAI-based (high-confidence)	0	1		k__Viruses|p__Duplornaviricota|c__Resentoviricetes|o__Reovirales|f__Sedoreoviridae|g__Orbivirus|s__African_horse_sickness_virus	k__Viruses|p__Duplornaviricota|c__Resentoviricetes|o__Reovirales|f__Sedoreoviridae|g__Orbivirus|s__African_horse_sickness_virus__clade_4	No	Yes	na
GCA_003081855.1	KM886362.1	1165	No	NA	1	1	0	Low-quality	Genome-fragment	5.95	AAI-based (high-confidence)	0	1		k__Viruses|p__Duplornaviricota|c__Resentoviricetes|o__Reovirales|f__Sedoreoviridae|g__Orbivirus|s__African_horse_sickness_virus	k__Viruses|p__Duplornaviricota|c__Resentoviricetes|o__Reovirales|f__Sedoreoviridae|g__Orbivirus|s__African_horse_sickness_virus__clade_4	No	Yes	na
GCA_003081855.1	KM886360.1	1169	No	NA	1	1	0	Low-quality	Genome-fragment	5.97	AAI-based (high-confidence)	0	1		k__Viruses|p__Duplornaviricota|c__Resentoviricetes|o__Reovirales|f__Sedoreoviridae|g__Orbivirus|s__African_horse_sickness_virus	k__Viruses|p__Duplornaviricota|c__Resentoviricetes|o__Reovirales|f__Sedoreoviridae|g__Orbivirus|s__African_horse_sickness_virus__clade_4	No	Yes	na
GCA_003081855.1	KM886363.1	758	No	NA	1	1	0	Low-quality	Genome-fragment	3.87	AAI-based (high-confidence)	0	1		k__Viruses|p__Duplornaviricota|c__Resentoviricetes|o__Reovirales|f__Sedoreoviridae|g__Orbivirus|s__African_horse_sickness_virus	k__Viruses|p__Duplornaviricota|c__Resentoviricetes|o__Reovirales|f__Sedoreoviridae|g__Orbivirus|s__African_horse_sickness_virus__clade_4	No	Yes	na
GCA_004052195.1	KX247836.1	1767	No	NA	2	2	0	High-quality	High-quality	99.92	AAI-based (high-confidence)	0	1		k__Viruses|p__Cressdnaviricota|c__Arfiviricetes|o__Cirlivirales|f__Circoviridae|g__Circovirus|s__Porcine_circovirus_2	k__Viruses|p__Cressdnaviricota|c__Arfiviricetes|o__Cirlivirales|f__Circoviridae|g__Circovirus|s__Porcine_circovirus_2__clade_0	No	Yes	na
GCA_000859905.1	X82130.1	6618	No	NA	5	4	0	High-quality	High-quality	100	AAI-based (high-confidence)	0	1		k__Viruses|p__Kitrinoviricota|c__Alsuviricetes|o__Martellivirales|f__Virgaviridae|g__Tobamovirus|s__Odontoglossum_ringspot_virus	k__Viruses|p__Kitrinoviricota|c__Alsuviricetes|o__Martellivirales|f__Virgaviridae|g__Tobamovirus|s__Odontoglossum_ringspot_virus	No	No	na
GCA_004042875.1	KY302865.1	1752	No	NA	2	2	0	High-quality	High-quality	100	AAI-based (high-confidence)	0	1		k__Viruses|p__Cressdnaviricota|c__Arfiviricetes|o__Cirlivirales|f__Circoviridae|g__Circovirus|s__Circovirus_sp	k__Viruses|p__Cressdnaviricota|c__Arfiviricetes|o__Cirlivirales|f__Circoviridae|g__Circovirus|s__Circovirus_sp__clade_0	No	Yes	na
GCA_000839645.1	AY386330.1	5596	No	NA	2	2	0	Complete	High-quality	100	ITR (high-confidence)	0	1.09		k__Viruses|p__Cossaviricota|c__Quintoviricetes|o__Piccovirales|f__Parvoviridae|g__Erythroparvovirus|s__Primate_erythroparvovirus_1	k__Viruses|p__Cossaviricota|c__Quintoviricetes|o__Piccovirales|f__Parvoviridae|g__Erythroparvovirus|s__Primate_erythroparvovirus_1	No	No	na
GCA_009937915.1	MN988713.1	29882	No	NA	8	5	0	High-quality	High-quality	100	AAI-based (high-confidence)	0	1		k__Viruses|p__Pisuviricota|c__Pisoniviricetes|o__Nidovirales|f__Coronaviridae|g__Betacoronavirus|s__Severe_acute_respiratory_syndrome_related_coronavirus	k__Viruses|p__Pisuviricota|c__Pisoniviricetes|o__Nidovirales|f__Coronaviridae|g__Betacoronavirus|s__Severe_acute_respiratory_syndrome_related_coronavirus__clade_0	No	Yes	na
GCA_004060435.1	KU317495.1	1767	No	NA	2	2	0	High-quality	High-quality	99.77	AAI-based (high-confidence)	0	1		k__Viruses|p__Cressdnaviricota|c__Arfiviricetes|o__Cirlivirales|f__Circoviridae|g__Circovirus|s__Porcine_circovirus_2	k__Viruses|p__Cressdnaviricota|c__Arfiviricetes|o__Cirlivirales|f__Circoviridae|g__Circovirus|s__Porcine_circovirus_2__clade_0	No	Yes	na
GCA_004091815.1	EF565344.1	1767	No	NA	2	2	0	High-quality	High-quality	99.92	AAI-based (high-confidence)	0	1		k__Viruses|p__Cressdnaviricota|c__Arfiviricetes|o__Cirlivirales|f__Circoviridae|g__Circovirus|s__Porcine_circovirus_2	k__Viruses|p__Cressdnaviricota|c__Arfiviricetes|o__Cirlivirales|f__Circoviridae|g__Circovirus|s__Porcine_circovirus_2__clade_0	No	Yes	na
GCA_004382845.1	MF669476.1	2926	No	NA	2	1	0	High-quality	High-quality	100	AAI-based (high-confidence)	0	1		k__Viruses|p__Cressdnaviricota|c__Arfiviricetes|o__Cremevirales|f__Smacoviridae|g__Porprismacovirus|s__Porprismacovirus_bovas2	k__Viruses|p__Cressdnaviricota|c__Arfiviricetes|o__Cremevirales|f__Smacoviridae|g__Porprismacovirus|s__Porprismacovirus_bovas2__clade_0	No	Yes	na
GCA_004051995.1	KX831477.1	1767	No	NA	2	2	0	High-quality	High-quality	99.92	AAI-based (high-confidence)	0	1		k__Viruses|p__Cressdnaviricota|c__Arfiviricetes|o__Cirlivirales|f__Circoviridae|g__Circovirus|s__Porcine_circovirus_2	k__Viruses|p__Cressdnaviricota|c__Arfiviricetes|o__Cirlivirales|f__Circoviridae|g__Circovirus|s__Porcine_circovirus_2__clade_0	No	Yes	na
GCA_016811285.1	MT128666.1	111487	No	NA	110	31	0	High-quality	High-quality	99.53	AAI-based (high-confidence)	0	1.01		k__Viruses|p__Nucleocytoviricota|c__Megaviricetes|o__Pimascovirales|f__Iridoviridae|g__Megalocytivirus|s__Infectious_spleen_and_kidney_necrosis_virus	k__Viruses|p__Nucleocytoviricota|c__Megaviricetes|o__Pimascovirales|f__Iridoviridae|g__Megalocytivirus|s__Infectious_spleen_and_kidney_necrosis_virus__clade_0	No	Yes	na
GCA_024637605.1	OP184763.1	197191	No	NA	200	168	0	Complete	High-quality	100	ITR (high-confidence)	0	1.04		k__Viruses|p__Nucleocytoviricota|c__Pokkesviricetes|o__Chitovirales|f__Poxviridae|g__Orthopoxvirus|s__Monkeypox_virus	k__Viruses|p__Nucleocytoviricota|c__Pokkesviricetes|o__Chitovirales|f__Poxviridae|g__Orthopoxvirus|s__Monkeypox_virus	No	No	na
GCA_000864765.1	AF033819.3	9181	No	NA	8	6	0	Complete	High-quality	100	DTR (high-confidence)	0	1.01		k__Viruses|p__Artverviricota|c__Revtraviricetes|o__Ortervirales|f__Retroviridae|g__Lentivirus|s__Human_immunodeficiency_virus_1	k__Viruses|p__Artverviricota|c__Revtraviricetes|o__Ortervirales|f__Retroviridae|g__Lentivirus|s__Human_immunodeficiency_virus_1__clade_6	No	Yes	na
GCA_029238755.1	OQ518277.1	35923	No	NA	30	30	0	Complete	High-quality	100	ITR (high-confidence)	0	1		k__Viruses|p__Preplasmiviricota|c__Tectiliviricetes|o__Rowavirales|f__Adenoviridae|g__Mastadenovirus|s__Human_mastadenovirus_C	k__Viruses|p__Preplasmiviricota|c__Tectiliviricetes|o__Rowavirales|f__Adenoviridae|g__Mastadenovirus|s__Human_mastadenovirus_C__clade_0	No	Yes	na
GCA_003849505.1	KJ547645.1	2254	No	NA	4	3	0	High-quality	High-quality	99.8	AAI-based (high-confidence)	0	1		k__Viruses|p__Cressdnaviricota|c__Repensiviricetes|o__Geplafuvirales|f__Genomoviridae|g__Gemykibivirus|s__Gemykibivirus_humas1	k__Viruses|p__Cressdnaviricota|c__Repensiviricetes|o__Geplafuvirales|f__Genomoviridae|g__Gemykibivirus|s__Gemykibivirus_humas1__clade_0	No	Yes	na
GCA_002540315.1	KX266452.1	5577	No	NA	5	5	0	High-quality	High-quality	96.35	AAI-based (high-confidence)	0	1		k__Viruses|p__Phixviricota|c__Malgrandaviricetes|o__Petitvirales|f__Microviridae|g__Gequatrovirus|s__Gequatrovirus_G4	k__Viruses|p__Phixviricota|c__Malgrandaviricetes|o__Petitvirales|f__Microviridae|g__Gequatrovirus|s__Gequatrovirus_G4__clade_0	No	Yes	na
GCA_027927325.1	KP745689.1	235827	No	NA	194	115	0	Complete	High-quality	100	DTR (high-confidence)	0	1.02		k__Viruses|p__Peploviricota|c__Herviviricetes|o__Herpesvirales|f__Herpesviridae|g__Cytomegalovirus|s__Human_betaherpesvirus_5	k__Viruses|p__Peploviricota|c__Herviviricetes|o__Herpesvirales|f__Herpesviridae|g__Cytomegalovirus|s__Human_betaherpesvirus_5__clade_0	No	Yes	na
GCA_000837025.1	AY848689.1	14927	No	NA	26	4	0	Complete	High-quality	100	ITR (high-confidence)	0	1.01		k__Viruses|p__Preplasmiviricota|c__Tectiliviricetes|o__Kalamavirales|f__Tectiviridae|g__Alphatectivirus|s__Alphatectivirus_PRD1	k__Viruses|p__Preplasmiviricota|c__Tectiliviricetes|o__Kalamavirales|f__Tectiviridae|g__Alphatectivirus|s__Alphatectivirus_PRD1	No	No	na
GCA_027933245.1	MK540423.1	171823	No	NA	108	57	0	High-quality	High-quality	100	AAI-based (high-confidence)	0	1.19		k__Viruses|p__Peploviricota|c__Herviviricetes|o__Herpesvirales|f__Herpesviridae|g__Lymphocryptovirus|s__Human_gammaherpesvirus_4	k__Viruses|p__Peploviricota|c__Herviviricetes|o__Herpesvirales|f__Herpesviridae|g__Lymphocryptovirus|s__Human_gammaherpesvirus_4	No	No	na
GCA_004040675.1	MF497833.1	2112	No	NA	2	2	0	High-quality	High-quality	100	AAI-based (high-confidence)	0	1		k__Viruses|p__Cressdnaviricota|c__Arfiviricetes|o__Cirlivirales|f__Circoviridae|g__Circovirus|s__Rodent_associated_circovirus_7	k__Viruses|p__Cressdnaviricota|c__Arfiviricetes|o__Cirlivirales|f__Circoviridae|g__Circovirus|s__Rodent_associated_circovirus_7	No	No	na
GCA_023978215.1	ON843177.1	197221	No	NA	198	168	0	Complete	High-quality	100	ITR (high-confidence)	0	1.03		k__Viruses|p__Nucleocytoviricota|c__Pokkesviricetes|o__Chitovirales|f__Poxviridae|g__Orthopoxvirus|s__Monkeypox_virus	k__Viruses|p__Nucleocytoviricota|c__Pokkesviricetes|o__Chitovirales|f__Poxviridae|g__Orthopoxvirus|s__Monkeypox_virus	No	No	na
GCA_002654075.1	KT919536.1	3273	No	NA	1	1	0	Low-quality	Genome-fragment	18.17	AAI-based (high-confidence)	0	1		k__Viruses|p__Duplornaviricota|c__Resentoviricetes|o__Reovirales|f__Sedoreoviridae|g__Rotavirus|s__Rotavirus_A	k__Viruses|p__Duplornaviricota|c__Resentoviricetes|o__Reovirales|f__Sedoreoviridae|g__Rotavirus|s__Rotavirus_A__clade_0	No	Yes	na
GCA_002654075.1	KT919537.1	2719	No	NA	1	1	0	Low-quality	Genome-fragment	15.32	AAI-based (high-confidence)	0	1		k__Viruses|p__Duplornaviricota|c__Resentoviricetes|o__Reovirales|f__Sedoreoviridae|g__Rotavirus|s__Rotavirus_A	k__Viruses|p__Duplornaviricota|c__Resentoviricetes|o__Reovirales|f__Sedoreoviridae|g__Rotavirus|s__Rotavirus_A__clade_0	No	Yes	na
GCA_002654075.1	KT919538.1	2530	No	NA	1	1	0	Low-quality	Genome-fragment	13.99	AAI-based (high-confidence)	0	1		k__Viruses|p__Duplornaviricota|c__Resentoviricetes|o__Reovirales|f__Sedoreoviridae|g__Rotavirus|s__Rotavirus_A	k__Viruses|p__Duplornaviricota|c__Resentoviricetes|o__Reovirales|f__Sedoreoviridae|g__Rotavirus|s__Rotavirus_A__clade_0	No	Yes	na
GCA_002654075.1	KT919539.1	2336	No	NA	1	1	0	Low-quality	Genome-fragment	12.86	AAI-based (high-confidence)	0	1		k__Viruses|p__Duplornaviricota|c__Resentoviricetes|o__Reovirales|f__Sedoreoviridae|g__Rotavirus|s__Rotavirus_A	k__Viruses|p__Duplornaviricota|c__Resentoviricetes|o__Reovirales|f__Sedoreoviridae|g__Rotavirus|s__Rotavirus_A__clade_0	No	Yes	na
GCA_002654075.1	KT919531.1	1520	No	NA	1	1	0	Low-quality	Genome-fragment	8.93	AAI-based (high-confidence)	0	1		k__Viruses|p__Duplornaviricota|c__Resentoviricetes|o__Reovirales|f__Sedoreoviridae|g__Rotavirus|s__Rotavirus_A	k__Viruses|p__Duplornaviricota|c__Resentoviricetes|o__Reovirales|f__Sedoreoviridae|g__Rotavirus|s__Rotavirus_A__clade_0	No	Yes	na
GCA_002654075.1	KT919540.1	1325	No	NA	1	1	0	Low-quality	Genome-fragment	7.67	AAI-based (high-confidence)	0	1		k__Viruses|p__Duplornaviricota|c__Resentoviricetes|o__Reovirales|f__Sedoreoviridae|g__Rotavirus|s__Rotavirus_A	k__Viruses|p__Duplornaviricota|c__Resentoviricetes|o__Reovirales|f__Sedoreoviridae|g__Rotavirus|s__Rotavirus_A__clade_0	No	Yes	na
GCA_002654075.1	KT919533.1	1020	No	NA	1	1	0	Low-quality	Genome-fragment	5.98	AAI-based (high-confidence)	0	1		k__Viruses|p__Duplornaviricota|c__Resentoviricetes|o__Reovirales|f__Sedoreoviridae|g__Rotavirus|s__Rotavirus_A	k__Viruses|p__Duplornaviricota|c__Resentoviricetes|o__Reovirales|f__Sedoreoviridae|g__Rotavirus|s__Rotavirus_A__clade_0	No	Yes	na
GCA_002654075.1	KT919532.1	1004	No	NA	1	1	0	Low-quality	Genome-fragment	5.9	AAI-based (high-confidence)	0	1		k__Viruses|p__Duplornaviricota|c__Resentoviricetes|o__Reovirales|f__Sedoreoviridae|g__Rotavirus|s__Rotavirus_A	k__Viruses|p__Duplornaviricota|c__Resentoviricetes|o__Reovirales|f__Sedoreoviridae|g__Rotavirus|s__Rotavirus_A__clade_0	No	Yes	na
GCA_002654075.1	KT919541.1	1018	No	NA	1	1	0	Low-quality	Genome-fragment	5.97	AAI-based (high-confidence)	0	1		k__Viruses|p__Duplornaviricota|c__Resentoviricetes|o__Reovirales|f__Sedoreoviridae|g__Rotavirus|s__Rotavirus_A	k__Viruses|p__Duplornaviricota|c__Resentoviricetes|o__Reovirales|f__Sedoreoviridae|g__Rotavirus|s__Rotavirus_A__clade_0	No	Yes	na
GCA_002654075.1	KT919534.1	701	No	NA	1	1	0	Low-quality	Genome-fragment	4.11	AAI-based (high-confidence)	0	1		k__Viruses|p__Duplornaviricota|c__Resentoviricetes|o__Reovirales|f__Sedoreoviridae|g__Rotavirus|s__Rotavirus_A	k__Viruses|p__Duplornaviricota|c__Resentoviricetes|o__Reovirales|f__Sedoreoviridae|g__Rotavirus|s__Rotavirus_A__clade_0	No	Yes	na
GCA_002654075.1	KT919535.1	634	No	NA	1	1	0	Low-quality	Genome-fragment	3.73	AAI-based (high-confidence)	0	1		k__Viruses|p__Duplornaviricota|c__Resentoviricetes|o__Reovirales|f__Sedoreoviridae|g__Rotavirus|s__Rotavirus_A	k__Viruses|p__Duplornaviricota|c__Resentoviricetes|o__Reovirales|f__Sedoreoviridae|g__Rotavirus|s__Rotavirus_A__clade_0	No	Yes	na
GCA_025627875.1	OP580612.1	196404	No	NA	187	155	0	High-quality	High-quality	93.35	AAI-based (high-confidence)	0	1.03		k__Viruses|p__Nucleocytoviricota|c__Pokkesviricetes|o__Chitovirales|f__Poxviridae|g__Orthopoxvirus|s__Monkeypox_virus	k__Viruses|p__Nucleocytoviricota|c__Pokkesviricetes|o__Chitovirales|f__Poxviridae|g__Orthopoxvirus|s__Monkeypox_virus	No	No	na
GCA_004326255.1	MH465441.1	1767	No	NA	2	2	0	High-quality	High-quality	99.77	AAI-based (high-confidence)	0	1		k__Viruses|p__Cressdnaviricota|c__Arfiviricetes|o__Cirlivirales|f__Circoviridae|g__Circovirus|s__Porcine_circovirus_2	k__Viruses|p__Cressdnaviricota|c__Arfiviricetes|o__Cirlivirales|f__Circoviridae|g__Circovirus|s__Porcine_circovirus_2__clade_0	No	Yes	na
GCA_000860065.1	AJ876550.1	2746	No	NA	3	3	0	Medium-quality	Genome-fragment	77.64	AAI-based (high-confidence)	0	1		k__Viruses|p__Cressdnaviricota|c__Repensiviricetes|o__Geplafuvirales|f__Geminiviridae|g__Begomovirus|s__Senecio_yellow_mosaic_virus	k__Viruses|p__Cressdnaviricota|c__Repensiviricetes|o__Geplafuvirales|f__Geminiviridae|g__Begomovirus|s__Senecio_yellow_mosaic_virus	No	No	na
GCA_025740225.1	OP440537.1	195971	No	NA	194	166	0	High-quality	High-quality	93.14	AAI-based (high-confidence)	0	1.03		k__Viruses|p__Nucleocytoviricota|c__Pokkesviricetes|o__Chitovirales|f__Poxviridae|g__Orthopoxvirus|s__Monkeypox_virus	k__Viruses|p__Nucleocytoviricota|c__Pokkesviricetes|o__Chitovirales|f__Poxviridae|g__Orthopoxvirus|s__Monkeypox_virus	No	No	na
GCA_004046235.1	MF964235.1	1768	No	NA	2	2	0	High-quality	High-quality	99.88	AAI-based (high-confidence)	0	1		k__Viruses|p__Cressdnaviricota|c__Arfiviricetes|o__Cirlivirales|f__Circoviridae|g__Circovirus|s__Porcine_circovirus_2	k__Viruses|p__Cressdnaviricota|c__Arfiviricetes|o__Cirlivirales|f__Circoviridae|g__Circovirus|s__Porcine_circovirus_2__clade_0	No	Yes	na
GCA_029289905.1	OQ469256.1	196428	No	NA	198	168	0	High-quality	High-quality	93.37	AAI-based (high-confidence)	0	1.03		k__Viruses|p__Nucleocytoviricota|c__Pokkesviricetes|o__Chitovirales|f__Poxviridae|g__Orthopoxvirus|s__Monkeypox_virus	k__Viruses|p__Nucleocytoviricota|c__Pokkesviricetes|o__Chitovirales|f__Poxviridae|g__Orthopoxvirus|s__Monkeypox_virus	No	No	na
GCA_019444675.1	MW816068.1	35230	No	NA	35	30	0	High-quality	High-quality	99.92	AAI-based (high-confidence)	0	1		k__Viruses|p__Preplasmiviricota|c__Tectiliviricetes|o__Rowavirales|f__Adenoviridae|g__Mastadenovirus|s__Human_mastadenovirus_B	k__Viruses|p__Preplasmiviricota|c__Tectiliviricetes|o__Rowavirales|f__Adenoviridae|g__Mastadenovirus|s__Human_mastadenovirus_B__clade_0	No	Yes	na
GCA_025665545.1	OP605558.1	196181	No	NA	187	162	0	High-quality	High-quality	93.32	AAI-based (high-confidence)	0	1.03		k__Viruses|p__Nucleocytoviricota|c__Pokkesviricetes|o__Chitovirales|f__Poxviridae|g__Orthopoxvirus|s__Monkeypox_virus	k__Viruses|p__Nucleocytoviricota|c__Pokkesviricetes|o__Chitovirales|f__Poxviridae|g__Orthopoxvirus|s__Monkeypox_virus	No	No	na
GCA_003127245.1	KC527794.1	3363	No	NA	1	1	0	Low-quality	Genome-fragment	38.87	AAI-based (high-confidence)	0	1		k__Viruses|p__Kitrinoviricota|c__Alsuviricetes|o__Martellivirales|f__Bromoviridae|g__Cucumovirus|s__Cucumber_mosaic_virus	k__Viruses|p__Kitrinoviricota|c__Alsuviricetes|o__Martellivirales|f__Bromoviridae|g__Cucumovirus|s__Cucumber_mosaic_virus__clade_2	No	Yes	na
GCA_003127245.1	KC527704.1	3048	No	NA	2	1	0	Low-quality	Genome-fragment	35.24	AAI-based (high-confidence)	0	1		k__Viruses|p__Kitrinoviricota|c__Alsuviricetes|o__Martellivirales|f__Bromoviridae|g__Cucumovirus|s__Cucumber_mosaic_virus	k__Viruses|p__Kitrinoviricota|c__Alsuviricetes|o__Martellivirales|f__Bromoviridae|g__Cucumovirus|s__Cucumber_mosaic_virus__clade_2	No	Yes	na
GCA_003127245.1	KC527749.1	2211	No	NA	2	1	0	Low-quality	Genome-fragment	25.56	AAI-based (high-confidence)	0	1		k__Viruses|p__Kitrinoviricota|c__Alsuviricetes|o__Martellivirales|f__Bromoviridae|g__Cucumovirus|s__Cucumber_mosaic_virus	k__Viruses|p__Kitrinoviricota|c__Alsuviricetes|o__Martellivirales|f__Bromoviridae|g__Cucumovirus|s__Cucumber_mosaic_virus__clade_2	No	Yes	na
GCA_029313235.1	OQ468668.1	195659	No	NA	188	156	0	Complete	High-quality	100	ITR (high-confidence)	0	1.03		k__Viruses|p__Nucleocytoviricota|c__Pokkesviricetes|o__Chitovirales|f__Poxviridae|g__Orthopoxvirus|s__Monkeypox_virus	k__Viruses|p__Nucleocytoviricota|c__Pokkesviricetes|o__Chitovirales|f__Poxviridae|g__Orthopoxvirus|s__Monkeypox_virus	No	No	na
GCA_022608615.1	MZ983591.1	33797	No	NA	33	29	0	Complete	High-quality	100	ITR (high-confidence)	0	1		k__Viruses|p__Preplasmiviricota|c__Tectiliviricetes|o__Rowavirales|f__Adenoviridae|g__Mastadenovirus|s__Human_mastadenovirus_A	k__Viruses|p__Preplasmiviricota|c__Tectiliviricetes|o__Rowavirales|f__Adenoviridae|g__Mastadenovirus|s__Human_mastadenovirus_A__clade_0	No	Yes	na
GCA_027932725.1	MK540371.1	171823	No	NA	109	57	0	High-quality	High-quality	100	AAI-based (high-confidence)	0	1.19		k__Viruses|p__Peploviricota|c__Herviviricetes|o__Herpesvirales|f__Herpesviridae|g__Lymphocryptovirus|s__Human_gammaherpesvirus_4	k__Viruses|p__Peploviricota|c__Herviviricetes|o__Herpesvirales|f__Herpesviridae|g__Lymphocryptovirus|s__Human_gammaherpesvirus_4	No	No	na
GCA_002539575.1	KX266419.1	5577	No	NA	6	6	0	High-quality	High-quality	96.47	AAI-based (high-confidence)	0	1		k__Viruses|p__Phixviricota|c__Malgrandaviricetes|o__Petitvirales|f__Microviridae|g__Gequatrovirus|s__Gequatrovirus_G4	k__Viruses|p__Phixviricota|c__Malgrandaviricetes|o__Petitvirales|f__Microviridae|g__Gequatrovirus|s__Gequatrovirus_G4__clade_0	No	Yes	na
GCA_002657515.1	KJ752508.1	3269	No	NA	1	1	0	Low-quality	Genome-fragment	18.14	AAI-based (high-confidence)	0	1		k__Viruses|p__Duplornaviricota|c__Resentoviricetes|o__Reovirales|f__Sedoreoviridae|g__Rotavirus|s__Rotavirus_A	k__Viruses|p__Duplornaviricota|c__Resentoviricetes|o__Reovirales|f__Sedoreoviridae|g__Rotavirus|s__Rotavirus_A__clade_7	No	Yes	na
GCA_002657515.1	KJ752509.1	2650	No	NA	1	1	0	Low-quality	Genome-fragment	14.91	AAI-based (high-confidence)	0	1		k__Viruses|p__Duplornaviricota|c__Resentoviricetes|o__Reovirales|f__Sedoreoviridae|g__Rotavirus|s__Rotavirus_A	k__Viruses|p__Duplornaviricota|c__Resentoviricetes|o__Reovirales|f__Sedoreoviridae|g__Rotavirus|s__Rotavirus_A__clade_7	No	Yes	na
GCA_002657515.1	KJ752510.1	2530	No	NA	1	1	0	Low-quality	Genome-fragment	13.98	AAI-based (high-confidence)	0	1		k__Viruses|p__Duplornaviricota|c__Resentoviricetes|o__Reovirales|f__Sedoreoviridae|g__Rotavirus|s__Rotavirus_A	k__Viruses|p__Duplornaviricota|c__Resentoviricetes|o__Reovirales|f__Sedoreoviridae|g__Rotavirus|s__Rotavirus_A__clade_7	No	Yes	na
GCA_002657515.1	KJ752511.1	2333	No	NA	1	1	0	Low-quality	Genome-fragment	12.84	AAI-based (high-confidence)	0	1		k__Viruses|p__Duplornaviricota|c__Resentoviricetes|o__Reovirales|f__Sedoreoviridae|g__Rotavirus|s__Rotavirus_A	k__Viruses|p__Duplornaviricota|c__Resentoviricetes|o__Reovirales|f__Sedoreoviridae|g__Rotavirus|s__Rotavirus_A__clade_7	No	Yes	na
GCA_002657515.1	KJ752503.1	1519	No	NA	1	1	0	Low-quality	Genome-fragment	8.86	AAI-based (high-confidence)	0	1		k__Viruses|p__Duplornaviricota|c__Resentoviricetes|o__Reovirales|f__Sedoreoviridae|g__Rotavirus|s__Rotavirus_A	k__Viruses|p__Duplornaviricota|c__Resentoviricetes|o__Reovirales|f__Sedoreoviridae|g__Rotavirus|s__Rotavirus_A__clade_7	No	Yes	na
GCA_002657515.1	KJ752512.1	1320	No	NA	1	1	0	Low-quality	Genome-fragment	7.63	AAI-based (high-confidence)	0	1		k__Viruses|p__Duplornaviricota|c__Resentoviricetes|o__Reovirales|f__Sedoreoviridae|g__Rotavirus|s__Rotavirus_A	k__Viruses|p__Duplornaviricota|c__Resentoviricetes|o__Reovirales|f__Sedoreoviridae|g__Rotavirus|s__Rotavirus_A__clade_7	No	Yes	na
GCA_002657515.1	KJ752505.1	1007	No	NA	1	1	0	Low-quality	Genome-fragment	5.89	AAI-based (high-confidence)	0	1		k__Viruses|p__Duplornaviricota|c__Resentoviricetes|o__Reovirales|f__Sedoreoviridae|g__Rotavirus|s__Rotavirus_A	k__Viruses|p__Duplornaviricota|c__Resentoviricetes|o__Reovirales|f__Sedoreoviridae|g__Rotavirus|s__Rotavirus_A__clade_7	No	Yes	na
GCA_002657515.1	KJ752504.1	1003	No	NA	1	1	0	Low-quality	Genome-fragment	5.88	AAI-based (high-confidence)	0	1		k__Viruses|p__Duplornaviricota|c__Resentoviricetes|o__Reovirales|f__Sedoreoviridae|g__Rotavirus|s__Rotavirus_A	k__Viruses|p__Duplornaviricota|c__Resentoviricetes|o__Reovirales|f__Sedoreoviridae|g__Rotavirus|s__Rotavirus_A__clade_7	No	Yes	na
GCA_002657515.1	KJ752513.1	1022	No	NA	1	1	0	Low-quality	Genome-fragment	6	AAI-based (high-confidence)	0	1		k__Viruses|p__Duplornaviricota|c__Resentoviricetes|o__Reovirales|f__Sedoreoviridae|g__Rotavirus|s__Rotavirus_A	k__Viruses|p__Duplornaviricota|c__Resentoviricetes|o__Reovirales|f__Sedoreoviridae|g__Rotavirus|s__Rotavirus_A__clade_7	No	Yes	na
GCA_002657515.1	KJ752506.1	702	No	NA	1	1	0	Low-quality	Genome-fragment	4.09	AAI-based (high-confidence)	0	1		k__Viruses|p__Duplornaviricota|c__Resentoviricetes|o__Reovirales|f__Sedoreoviridae|g__Rotavirus|s__Rotavirus_A	k__Viruses|p__Duplornaviricota|c__Resentoviricetes|o__Reovirales|f__Sedoreoviridae|g__Rotavirus|s__Rotavirus_A__clade_7	No	Yes	na
GCA_002657515.1	KJ752507.1	783	No	NA	1	1	0	Low-quality	Genome-fragment	4.57	AAI-based (high-confidence)	0	1		k__Viruses|p__Duplornaviricota|c__Resentoviricetes|o__Reovirales|f__Sedoreoviridae|g__Rotavirus|s__Rotavirus_A	k__Viruses|p__Duplornaviricota|c__Resentoviricetes|o__Reovirales|f__Sedoreoviridae|g__Rotavirus|s__Rotavirus_A__clade_7	No	Yes	na
GCA_000842025.1	AY180137.1	7591	No	NA	3	3	0	High-quality	High-quality	93.69	HMM-based (lower-bound)	0	1		k__Viruses|p__Artverviricota|c__Revtraviricetes|o__Ortervirales|f__Caulimoviridae|g__Badnavirus|s__Kalanchoe_top_spotting_virus	k__Viruses|p__Artverviricota|c__Revtraviricetes|o__Ortervirales|f__Caulimoviridae|g__Badnavirus|s__Kalanchoe_top_spotting_virus	No	No	na
GCA_029743285.1	OQ773466.1	190630	No	NA	193	164	0	High-quality	High-quality	90.66	AAI-based (high-confidence)	0	1		k__Viruses|p__Nucleocytoviricota|c__Pokkesviricetes|o__Chitovirales|f__Poxviridae|g__Orthopoxvirus|s__Monkeypox_virus	k__Viruses|p__Nucleocytoviricota|c__Pokkesviricetes|o__Chitovirales|f__Poxviridae|g__Orthopoxvirus|s__Monkeypox_virus	No	No	na
GCA_004046575.1	MF616415.1	1767	No	NA	2	2	0	High-quality	High-quality	99.92	AAI-based (high-confidence)	0	1		k__Viruses|p__Cressdnaviricota|c__Arfiviricetes|o__Cirlivirales|f__Circoviridae|g__Circovirus|s__Porcine_circovirus_2	k__Viruses|p__Cressdnaviricota|c__Arfiviricetes|o__Cirlivirales|f__Circoviridae|g__Circovirus|s__Porcine_circovirus_2__clade_0	No	Yes	na
GCA_025627795.1	OP580603.1	196436	No	NA	197	168	0	High-quality	High-quality	93.38	AAI-based (high-confidence)	0	1.03		k__Viruses|p__Nucleocytoviricota|c__Pokkesviricetes|o__Chitovirales|f__Poxviridae|g__Orthopoxvirus|s__Monkeypox_virus	k__Viruses|p__Nucleocytoviricota|c__Pokkesviricetes|o__Chitovirales|f__Poxviridae|g__Orthopoxvirus|s__Monkeypox_virus	No	No	na
GCA_006465885.1	DQ011153.1	198780	No	NA	201	166	0	Complete	High-quality	100	ITR (high-confidence)	0	1.05		k__Viruses|p__Nucleocytoviricota|c__Pokkesviricetes|o__Chitovirales|f__Poxviridae|g__Orthopoxvirus|s__Monkeypox_virus	k__Viruses|p__Nucleocytoviricota|c__Pokkesviricetes|o__Chitovirales|f__Poxviridae|g__Orthopoxvirus|s__Monkeypox_virus	No	No	na
GCA_004288255.1	MF588737.1	7285	No	NA	6	6	0	High-quality	High-quality	100	AAI-based (high-confidence)	0	1		k__Viruses|p__Cossaviricota|c__Papovaviricetes|o__Zurhausenvirales|f__Papillomaviridae|g__Gammapapillomavirus|s__Gammapapillomavirus_22	k__Viruses|p__Cossaviricota|c__Papovaviricetes|o__Zurhausenvirales|f__Papillomaviridae|g__Gammapapillomavirus|s__Gammapapillomavirus_22__clade_0	No	Yes	na
GCA_025716695.1	OP628484.1	197195	No	NA	200	168	0	High-quality	High-quality	93.74	AAI-based (high-confidence)	0	1.04		k__Viruses|p__Nucleocytoviricota|c__Pokkesviricetes|o__Chitovirales|f__Poxviridae|g__Orthopoxvirus|s__Monkeypox_virus	k__Viruses|p__Nucleocytoviricota|c__Pokkesviricetes|o__Chitovirales|f__Poxviridae|g__Orthopoxvirus|s__Monkeypox_virus	No	No	na
GCA_023535885.1	KF179385.1	184572	No	NA	203	170	0	Medium-quality	Genome-fragment	88.08	AAI-based (high-confidence)	0	1.04		k__Viruses|p__Nucleocytoviricota|c__Pokkesviricetes|o__Chitovirales|f__Poxviridae|g__Orthopoxvirus|s__Vaccinia_virus	k__Viruses|p__Nucleocytoviricota|c__Pokkesviricetes|o__Chitovirales|f__Poxviridae|g__Orthopoxvirus|s__Monkeypox_virus	Yes	No	na
GCA_023124605.1	MK682519.1	2300	No	NA	3	1	0	High-quality	High-quality	98.45	AAI-based (high-confidence)	0	1		k__Viruses|p__Lenarviricota|c__Howeltoviricetes|o__Cryppavirales|f__Mitoviridae|g__Unuamitovirus|s__Unuamitovirus_enmu7	k__Viruses|p__Lenarviricota|c__Howeltoviricetes|o__Cryppavirales|f__Mitoviridae|g__Unuamitovirus|s__Unuamitovirus_enmu7	No	No	na
GCA_002542775.1	KX266534.1	5577	No	NA	5	5	0	High-quality	High-quality	96.35	AAI-based (high-confidence)	0	1		k__Viruses|p__Phixviricota|c__Malgrandaviricetes|o__Petitvirales|f__Microviridae|g__Gequatrovirus|s__Gequatrovirus_G4	k__Viruses|p__Phixviricota|c__Malgrandaviricetes|o__Petitvirales|f__Microviridae|g__Gequatrovirus|s__Gequatrovirus_G4__clade_0	No	Yes	na
GCA_000926515.1	GU128081.1	15432	No	NA	7	7	0	High-quality	High-quality	99.67	AAI-based (high-confidence)	0	1		k__Viruses|p__Negarnaviricota|c__Monjiviricetes|o__Mononegavirales|f__Paramyxoviridae|g__Pararubulavirus|s__Tuhoko_pararubulavirus_2	k__Viruses|p__Negarnaviricota|c__Monjiviricetes|o__Mononegavirales|f__Paramyxoviridae|g__Pararubulavirus|s__Tuhoko_pararubulavirus_2	No	No	na
GCA_004068375.1	KJ956691.1	1767	No	NA	3	3	0	High-quality	High-quality	99.98	AAI-based (high-confidence)	0	1		k__Viruses|p__Cressdnaviricota|c__Arfiviricetes|o__Cirlivirales|f__Circoviridae|g__Circovirus|s__Porcine_circovirus_2	k__Viruses|p__Cressdnaviricota|c__Arfiviricetes|o__Cirlivirales|f__Circoviridae|g__Circovirus|s__Porcine_circovirus_2__clade_1	No	Yes	na
GCA_003082095.1	KT186977.1	3965	No	NA	1	1	0	Low-quality	Genome-fragment	20.51	AAI-based (high-confidence)	0	1		k__Viruses|p__Duplornaviricota|c__Resentoviricetes|o__Reovirales|f__Sedoreoviridae|g__Orbivirus|s__African_horse_sickness_virus	k__Viruses|p__Duplornaviricota|c__Resentoviricetes|o__Reovirales|f__Sedoreoviridae|g__Orbivirus|s__African_horse_sickness_virus__clade_4	No	Yes	na
GCA_003082095.1	KT186978.1	3218	No	NA	1	1	0	Low-quality	Genome-fragment	16.41	AAI-based (high-confidence)	0	1		k__Viruses|p__Duplornaviricota|c__Resentoviricetes|o__Reovirales|f__Sedoreoviridae|g__Orbivirus|s__African_horse_sickness_virus	k__Viruses|p__Duplornaviricota|c__Resentoviricetes|o__Reovirales|f__Sedoreoviridae|g__Orbivirus|s__African_horse_sickness_virus__clade_4	No	Yes	na
GCA_003082095.1	KT186979.1	2792	No	NA	1	1	0	Low-quality	Genome-fragment	14.44	AAI-based (high-confidence)	0	1		k__Viruses|p__Duplornaviricota|c__Resentoviricetes|o__Reovirales|f__Sedoreoviridae|g__Orbivirus|s__African_horse_sickness_virus	k__Viruses|p__Duplornaviricota|c__Resentoviricetes|o__Reovirales|f__Sedoreoviridae|g__Orbivirus|s__African_horse_sickness_virus__clade_4	No	Yes	na
GCA_003082095.1	KT186980.1	1978	No	NA	1	1	0	Low-quality	Genome-fragment	10.21	AAI-based (high-confidence)	0	1		k__Viruses|p__Duplornaviricota|c__Resentoviricetes|o__Reovirales|f__Sedoreoviridae|g__Orbivirus|s__African_horse_sickness_virus	k__Viruses|p__Duplornaviricota|c__Resentoviricetes|o__Reovirales|f__Sedoreoviridae|g__Orbivirus|s__African_horse_sickness_virus__clade_4	No	Yes	na
GCA_003082095.1	KT186984.1	1748	No	NA	1	1	0	Low-quality	Genome-fragment	8.93	AAI-based (high-confidence)	0	1		k__Viruses|p__Duplornaviricota|c__Resentoviricetes|o__Reovirales|f__Sedoreoviridae|g__Orbivirus|s__African_horse_sickness_virus	k__Viruses|p__Duplornaviricota|c__Resentoviricetes|o__Reovirales|f__Sedoreoviridae|g__Orbivirus|s__African_horse_sickness_virus__clade_4	No	Yes	na
GCA_003082095.1	KT186981.1	1566	No	NA	1	1	0	Low-quality	Genome-fragment	8	AAI-based (high-confidence)	0	1		k__Viruses|p__Duplornaviricota|c__Resentoviricetes|o__Reovirales|f__Sedoreoviridae|g__Orbivirus|s__African_horse_sickness_virus	k__Viruses|p__Duplornaviricota|c__Resentoviricetes|o__Reovirales|f__Sedoreoviridae|g__Orbivirus|s__African_horse_sickness_virus__clade_4	No	Yes	na
GCA_003082095.1	KT186983.1	1167	No	NA	1	1	0	Low-quality	Genome-fragment	5.96	AAI-based (high-confidence)	0	1		k__Viruses|p__Duplornaviricota|c__Resentoviricetes|o__Reovirales|f__Sedoreoviridae|g__Orbivirus|s__African_horse_sickness_virus	k__Viruses|p__Duplornaviricota|c__Resentoviricetes|o__Reovirales|f__Sedoreoviridae|g__Orbivirus|s__African_horse_sickness_virus__clade_4	No	Yes	na
GCA_003082095.1	KT186985.1	1166	No	NA	1	1	0	Low-quality	Genome-fragment	5.95	AAI-based (high-confidence)	0	1		k__Viruses|p__Duplornaviricota|c__Resentoviricetes|o__Reovirales|f__Sedoreoviridae|g__Orbivirus|s__African_horse_sickness_virus	k__Viruses|p__Duplornaviricota|c__Resentoviricetes|o__Reovirales|f__Sedoreoviridae|g__Orbivirus|s__African_horse_sickness_virus__clade_4	No	Yes	na
GCA_003082095.1	KT186982.1	1169	No	NA	1	1	0	Low-quality	Genome-fragment	5.97	AAI-based (high-confidence)	0	1		k__Viruses|p__Duplornaviricota|c__Resentoviricetes|o__Reovirales|f__Sedoreoviridae|g__Orbivirus|s__African_horse_sickness_virus	k__Viruses|p__Duplornaviricota|c__Resentoviricetes|o__Reovirales|f__Sedoreoviridae|g__Orbivirus|s__African_horse_sickness_virus__clade_4	No	Yes	na
GCA_003082095.1	KT186986.1	757	No	NA	1	1	0	Low-quality	Genome-fragment	3.86	AAI-based (high-confidence)	0	1		k__Viruses|p__Duplornaviricota|c__Resentoviricetes|o__Reovirales|f__Sedoreoviridae|g__Orbivirus|s__African_horse_sickness_virus	k__Viruses|p__Duplornaviricota|c__Resentoviricetes|o__Reovirales|f__Sedoreoviridae|g__Orbivirus|s__African_horse_sickness_virus__clade_4	No	Yes	na
GCA_001006925.1	LN846660.1	2280	No	NA	1	1	0	Low-quality	Genome-fragment	16.87	AAI-based (high-confidence)	0	1		k__Viruses|p__Negarnaviricota|c__Insthoviricetes|o__Articulavirales|f__Orthomyxoviridae|g__Alphainfluenzavirus|s__Influenza_A_virus	k__Viruses|p__Negarnaviricota|c__Insthoviricetes|o__Articulavirales|f__Orthomyxoviridae|g__Alphainfluenzavirus|s__Influenza_A_virus__clade_0	No	Yes	na
GCA_001006925.1	LN846661.1	2274	No	NA	1	1	0	Low-quality	Genome-fragment	16.73	AAI-based (high-confidence)	0	1		k__Viruses|p__Negarnaviricota|c__Insthoviricetes|o__Articulavirales|f__Orthomyxoviridae|g__Alphainfluenzavirus|s__Influenza_A_virus	k__Viruses|p__Negarnaviricota|c__Insthoviricetes|o__Articulavirales|f__Orthomyxoviridae|g__Alphainfluenzavirus|s__Influenza_A_virus__clade_0	No	Yes	na
GCA_001006925.1	LN846662.1	2151	No	NA	1	1	0	Low-quality	Genome-fragment	15.92	AAI-based (high-confidence)	0	1		k__Viruses|p__Negarnaviricota|c__Insthoviricetes|o__Articulavirales|f__Orthomyxoviridae|g__Alphainfluenzavirus|s__Influenza_A_virus	k__Viruses|p__Negarnaviricota|c__Insthoviricetes|o__Articulavirales|f__Orthomyxoviridae|g__Alphainfluenzavirus|s__Influenza_A_virus__clade_0	No	Yes	na
GCA_001006925.1	LN846663.1	1701	No	NA	1	1	0	Low-quality	Genome-fragment	12.6	AAI-based (high-confidence)	0	1		k__Viruses|p__Negarnaviricota|c__Insthoviricetes|o__Articulavirales|f__Orthomyxoviridae|g__Alphainfluenzavirus|s__Influenza_A_virus	k__Viruses|p__Negarnaviricota|c__Insthoviricetes|o__Articulavirales|f__Orthomyxoviridae|g__Alphainfluenzavirus|s__Influenza_A_virus__clade_0	No	Yes	na
GCA_001006925.1	LN846664.1	1497	No	NA	1	1	0	Low-quality	Genome-fragment	11.08	AAI-based (high-confidence)	0	1		k__Viruses|p__Negarnaviricota|c__Insthoviricetes|o__Articulavirales|f__Orthomyxoviridae|g__Alphainfluenzavirus|s__Influenza_A_virus	k__Viruses|p__Negarnaviricota|c__Insthoviricetes|o__Articulavirales|f__Orthomyxoviridae|g__Alphainfluenzavirus|s__Influenza_A_virus__clade_0	No	Yes	na
GCA_001006925.1	LN846665.1	1410	No	NA	1	1	0	Low-quality	Genome-fragment	10.44	AAI-based (high-confidence)	0	1		k__Viruses|p__Negarnaviricota|c__Insthoviricetes|o__Articulavirales|f__Orthomyxoviridae|g__Alphainfluenzavirus|s__Influenza_A_virus	k__Viruses|p__Negarnaviricota|c__Insthoviricetes|o__Articulavirales|f__Orthomyxoviridae|g__Alphainfluenzavirus|s__Influenza_A_virus__clade_0	No	Yes	na
GCA_001006925.1	LN846666.1	982	No	NA	1	1	0	Low-quality	Genome-fragment	7.27	AAI-based (high-confidence)	0	1		k__Viruses|p__Negarnaviricota|c__Insthoviricetes|o__Articulavirales|f__Orthomyxoviridae|g__Alphainfluenzavirus|s__Influenza_A_virus	k__Viruses|p__Negarnaviricota|c__Insthoviricetes|o__Articulavirales|f__Orthomyxoviridae|g__Alphainfluenzavirus|s__Influenza_A_virus__clade_0	No	Yes	na
GCA_001006925.1	LN846667.1	838	No	NA	2	1	0	Low-quality	Genome-fragment	6.21	AAI-based (high-confidence)	0	1		k__Viruses|p__Negarnaviricota|c__Insthoviricetes|o__Articulavirales|f__Orthomyxoviridae|g__Alphainfluenzavirus|s__Influenza_A_virus	k__Viruses|p__Negarnaviricota|c__Insthoviricetes|o__Articulavirales|f__Orthomyxoviridae|g__Alphainfluenzavirus|s__Influenza_A_virus__clade_0	No	Yes	na
GCA_002661615.1	AB975664.1	3252	No	NA	1	1	0	Low-quality	Genome-fragment	18.04	AAI-based (high-confidence)	0	1		k__Viruses|p__Duplornaviricota|c__Resentoviricetes|o__Reovirales|f__Sedoreoviridae|g__Rotavirus|s__Rotavirus_A	k__Viruses|p__Duplornaviricota|c__Resentoviricetes|o__Reovirales|f__Sedoreoviridae|g__Rotavirus|s__Rotavirus_A__clade_5	No	Yes	na
GCA_002661615.1	AB975714.1	2577	No	NA	1	1	0	Low-quality	Genome-fragment	14.49	AAI-based (high-confidence)	0	1		k__Viruses|p__Duplornaviricota|c__Resentoviricetes|o__Reovirales|f__Sedoreoviridae|g__Rotavirus|s__Rotavirus_A	k__Viruses|p__Duplornaviricota|c__Resentoviricetes|o__Reovirales|f__Sedoreoviridae|g__Rotavirus|s__Rotavirus_A__clade_5	No	Yes	na
GCA_002661615.1	AB975764.1	2472	No	NA	1	1	0	Low-quality	Genome-fragment	13.64	AAI-based (high-confidence)	0	1		k__Viruses|p__Duplornaviricota|c__Resentoviricetes|o__Reovirales|f__Sedoreoviridae|g__Rotavirus|s__Rotavirus_A	k__Viruses|p__Duplornaviricota|c__Resentoviricetes|o__Reovirales|f__Sedoreoviridae|g__Rotavirus|s__Rotavirus_A__clade_5	No	Yes	na
GCA_002661615.1	AB975563.1	2313	No	NA	1	1	0	Low-quality	Genome-fragment	12.73	AAI-based (high-confidence)	0	1		k__Viruses|p__Duplornaviricota|c__Resentoviricetes|o__Reovirales|f__Sedoreoviridae|g__Rotavirus|s__Rotavirus_A	k__Viruses|p__Duplornaviricota|c__Resentoviricetes|o__Reovirales|f__Sedoreoviridae|g__Rotavirus|s__Rotavirus_A__clade_5	No	Yes	na
GCA_002661615.1	AB975814.1	1437	No	NA	1	1	0	Low-quality	Genome-fragment	8.39	AAI-based (high-confidence)	0	1		k__Viruses|p__Duplornaviricota|c__Resentoviricetes|o__Reovirales|f__Sedoreoviridae|g__Rotavirus|s__Rotavirus_A	k__Viruses|p__Duplornaviricota|c__Resentoviricetes|o__Reovirales|f__Sedoreoviridae|g__Rotavirus|s__Rotavirus_A__clade_5	No	Yes	na
GCA_002661615.1	AB975614.1	1235	No	NA	1	1	0	Low-quality	Genome-fragment	7.14	AAI-based (high-confidence)	0	1		k__Viruses|p__Duplornaviricota|c__Resentoviricetes|o__Reovirales|f__Sedoreoviridae|g__Rotavirus|s__Rotavirus_A	k__Viruses|p__Duplornaviricota|c__Resentoviricetes|o__Reovirales|f__Sedoreoviridae|g__Rotavirus|s__Rotavirus_A__clade_5	No	Yes	na
GCA_002661615.1	AB975914.1	953	No	NA	1	1	0	Low-quality	Genome-fragment	5.57	AAI-based (high-confidence)	0	1		k__Viruses|p__Duplornaviricota|c__Resentoviricetes|o__Reovirales|f__Sedoreoviridae|g__Rotavirus|s__Rotavirus_A	k__Viruses|p__Duplornaviricota|c__Resentoviricetes|o__Reovirales|f__Sedoreoviridae|g__Rotavirus|s__Rotavirus_A__clade_5	No	Yes	na
GCA_002661615.1	AB975864.1	942	No	NA	1	1	0	Low-quality	Genome-fragment	5.52	AAI-based (high-confidence)	0	1		k__Viruses|p__Duplornaviricota|c__Resentoviricetes|o__Reovirales|f__Sedoreoviridae|g__Rotavirus|s__Rotavirus_A	k__Viruses|p__Duplornaviricota|c__Resentoviricetes|o__Reovirales|f__Sedoreoviridae|g__Rotavirus|s__Rotavirus_A__clade_5	No	Yes	na
GCA_002661615.1	AB975457.1	948	No	NA	1	1	0	Low-quality	Genome-fragment	5.56	AAI-based (high-confidence)	0	1		k__Viruses|p__Duplornaviricota|c__Resentoviricetes|o__Reovirales|f__Sedoreoviridae|g__Rotavirus|s__Rotavirus_A	k__Viruses|p__Duplornaviricota|c__Resentoviricetes|o__Reovirales|f__Sedoreoviridae|g__Rotavirus|s__Rotavirus_A__clade_5	No	Yes	na
GCA_002661615.1	AB975964.1	695	No	NA	1	1	0	Low-quality	Genome-fragment	4.05	AAI-based (high-confidence)	0	1		k__Viruses|p__Duplornaviricota|c__Resentoviricetes|o__Reovirales|f__Sedoreoviridae|g__Rotavirus|s__Rotavirus_A	k__Viruses|p__Duplornaviricota|c__Resentoviricetes|o__Reovirales|f__Sedoreoviridae|g__Rotavirus|s__Rotavirus_A__clade_5	No	Yes	na
GCA_002661615.1	AB976014.1	773	No	NA	1	1	0	Low-quality	Genome-fragment	4.51	AAI-based (high-confidence)	0	1		k__Viruses|p__Duplornaviricota|c__Resentoviricetes|o__Reovirales|f__Sedoreoviridae|g__Rotavirus|s__Rotavirus_A	k__Viruses|p__Duplornaviricota|c__Resentoviricetes|o__Reovirales|f__Sedoreoviridae|g__Rotavirus|s__Rotavirus_A__clade_5	No	Yes	na
GCA_009734245.1	BK010471.1	97065	No	NA	90	10	0	High-quality	High-quality	91.43	AAI-based (high-confidence)	0	1		k__Viruses|p__Uroviricota|c__Caudoviricetes|o__Crassvirales|f__Intestiviridae|g__Carjivirus|s__Carjivirus_communis	k__Viruses|p__Uroviricota|c__Caudoviricetes|o__Crassvirales|f__Intestiviridae|g__Carjivirus|s__Carjivirus_communis	No	No	na
GCA_004131245.2	MF434821.2	6453	No	NA	4	4	0	High-quality	High-quality	99.95	AAI-based (high-confidence)	0	1		k__Viruses|p__Kitrinoviricota|c__Alsuviricetes|o__Martellivirales|f__Virgaviridae|g__Tobamovirus|s__Opuntia_virus_2	k__Viruses|p__Kitrinoviricota|c__Alsuviricetes|o__Martellivirales|f__Virgaviridae|g__Tobamovirus|s__Opuntia_virus_2	No	No	na
GCA_027928895.1	KP745699.1	235150	No	NA	189	116	0	Complete	High-quality	100	DTR (high-confidence)	0	1.02		k__Viruses|p__Peploviricota|c__Herviviricetes|o__Herpesvirales|f__Herpesviridae|g__Cytomegalovirus|s__Human_betaherpesvirus_5	k__Viruses|p__Peploviricota|c__Herviviricetes|o__Herpesvirales|f__Herpesviridae|g__Cytomegalovirus|s__Human_betaherpesvirus_5__clade_0	No	Yes	na
GCA_004078235.1	HQ202969.1	1767	No	NA	2	2	0	High-quality	High-quality	99.92	AAI-based (high-confidence)	0	1		k__Viruses|p__Cressdnaviricota|c__Arfiviricetes|o__Cirlivirales|f__Circoviridae|g__Circovirus|s__Porcine_circovirus_2	k__Viruses|p__Cressdnaviricota|c__Arfiviricetes|o__Cirlivirales|f__Circoviridae|g__Circovirus|s__Porcine_circovirus_2__clade_0	No	Yes	na
GCA_004047875.1	KX960930.1	1768	No	NA	2	1	0	High-quality	High-quality	99.98	AAI-based (high-confidence)	0	1		k__Viruses|p__Cressdnaviricota|c__Arfiviricetes|o__Cirlivirales|f__Circoviridae|g__Circovirus|s__Porcine_circovirus_2	k__Viruses|p__Cressdnaviricota|c__Arfiviricetes|o__Cirlivirales|f__Circoviridae|g__Circovirus|s__Porcine_circovirus_2__clade_0	No	Yes	na
GCA_004033835.1	JQ994270.1	1767	No	NA	2	2	0	High-quality	High-quality	99.92	AAI-based (high-confidence)	0	1		k__Viruses|p__Cressdnaviricota|c__Arfiviricetes|o__Cirlivirales|f__Circoviridae|g__Circovirus|s__Porcine_circovirus_2	k__Viruses|p__Cressdnaviricota|c__Arfiviricetes|o__Cirlivirales|f__Circoviridae|g__Circovirus|s__Porcine_circovirus_2__clade_0	No	Yes	na
GCA_003104815.1	U63632.1	8896	No	NA	8	6	0	High-quality	High-quality	98.56	AAI-based (high-confidence)	0	1		k__Viruses|p__Artverviricota|c__Revtraviricetes|o__Ortervirales|f__Retroviridae|g__Lentivirus|s__Human_immunodeficiency_virus_1	k__Viruses|p__Artverviricota|c__Revtraviricetes|o__Ortervirales|f__Retroviridae|g__Lentivirus|s__Human_immunodeficiency_virus_1__clade_6	No	Yes	na
GCA_022608575.1	MZ983587.1	33797	No	NA	33	29	0	Complete	High-quality	100	ITR (high-confidence)	0	1		k__Viruses|p__Preplasmiviricota|c__Tectiliviricetes|o__Rowavirales|f__Adenoviridae|g__Mastadenovirus|s__Human_mastadenovirus_A	k__Viruses|p__Preplasmiviricota|c__Tectiliviricetes|o__Rowavirales|f__Adenoviridae|g__Mastadenovirus|s__Human_mastadenovirus_A__clade_0	No	Yes	na
GCA_023565835.1	ON442330.1	34156	No	NA	33	28	0	Complete	High-quality	100	ITR (high-confidence)	0	1		k__Viruses|p__Preplasmiviricota|c__Tectiliviricetes|o__Rowavirales|f__Adenoviridae|g__Mastadenovirus|s__Human_mastadenovirus_F	k__Viruses|p__Preplasmiviricota|c__Tectiliviricetes|o__Rowavirales|f__Adenoviridae|g__Mastadenovirus|s__Human_mastadenovirus_F__clade_1	No	Yes	na
GCA_006415735.1	MG736304.1	35233	No	NA	35	30	0	Complete	High-quality	100	ITR (high-confidence)	0	1		k__Viruses|p__Preplasmiviricota|c__Tectiliviricetes|o__Rowavirales|f__Adenoviridae|g__Mastadenovirus|s__Human_mastadenovirus_B	k__Viruses|p__Preplasmiviricota|c__Tectiliviricetes|o__Rowavirales|f__Adenoviridae|g__Mastadenovirus|s__Human_mastadenovirus_B__clade_0	No	Yes	na
GCA_025745795.1	OP539908.1	196436	No	NA	166	132	0	High-quality	High-quality	93.44	AAI-based (high-confidence)	0	1.03		k__Viruses|p__Nucleocytoviricota|c__Pokkesviricetes|o__Chitovirales|f__Poxviridae|g__Orthopoxvirus|s__Monkeypox_virus	k__Viruses|p__Nucleocytoviricota|c__Pokkesviricetes|o__Chitovirales|f__Poxviridae|g__Orthopoxvirus|s__Monkeypox_virus	No	No	na
GCA_002637455.1	KJ919330.1	3267	No	NA	1	1	0	Low-quality	Genome-fragment	18.13	AAI-based (high-confidence)	0	1		k__Viruses|p__Duplornaviricota|c__Resentoviricetes|o__Reovirales|f__Sedoreoviridae|g__Rotavirus|s__Rotavirus_A	k__Viruses|p__Duplornaviricota|c__Resentoviricetes|o__Reovirales|f__Sedoreoviridae|g__Rotavirus|s__Rotavirus_A__clade_0	No	Yes	na
GCA_002637455.1	KJ919437.1	2691	No	NA	1	1	0	Low-quality	Genome-fragment	15.16	AAI-based (high-confidence)	0	1		k__Viruses|p__Duplornaviricota|c__Resentoviricetes|o__Reovirales|f__Sedoreoviridae|g__Rotavirus|s__Rotavirus_A	k__Viruses|p__Duplornaviricota|c__Resentoviricetes|o__Reovirales|f__Sedoreoviridae|g__Rotavirus|s__Rotavirus_A__clade_0	No	Yes	na
GCA_002637455.1	KJ919541.1	2508	No	NA	1	1	0	Low-quality	Genome-fragment	13.86	AAI-based (high-confidence)	0	1		k__Viruses|p__Duplornaviricota|c__Resentoviricetes|o__Reovirales|f__Sedoreoviridae|g__Rotavirus|s__Rotavirus_A	k__Viruses|p__Duplornaviricota|c__Resentoviricetes|o__Reovirales|f__Sedoreoviridae|g__Rotavirus|s__Rotavirus_A__clade_0	No	Yes	na
GCA_002637455.1	KJ919647.1	2328	No	NA	1	1	0	Low-quality	Genome-fragment	12.82	AAI-based (high-confidence)	0	1		k__Viruses|p__Duplornaviricota|c__Resentoviricetes|o__Reovirales|f__Sedoreoviridae|g__Rotavirus|s__Rotavirus_A	k__Viruses|p__Duplornaviricota|c__Resentoviricetes|o__Reovirales|f__Sedoreoviridae|g__Rotavirus|s__Rotavirus_A__clade_0	No	Yes	na
GCA_002637455.1	KJ918807.1	1461	No	NA	1	1	0	Low-quality	Genome-fragment	8.56	AAI-based (high-confidence)	0	1		k__Viruses|p__Duplornaviricota|c__Resentoviricetes|o__Reovirales|f__Sedoreoviridae|g__Rotavirus|s__Rotavirus_A	k__Viruses|p__Duplornaviricota|c__Resentoviricetes|o__Reovirales|f__Sedoreoviridae|g__Rotavirus|s__Rotavirus_A__clade_0	No	Yes	na
GCA_002637455.1	KJ919752.1	1194	No	NA	1	1	0	Low-quality	Genome-fragment	6.91	AAI-based (high-confidence)	0	1		k__Viruses|p__Duplornaviricota|c__Resentoviricetes|o__Reovirales|f__Sedoreoviridae|g__Rotavirus|s__Rotavirus_A	k__Viruses|p__Duplornaviricota|c__Resentoviricetes|o__Reovirales|f__Sedoreoviridae|g__Rotavirus|s__Rotavirus_A__clade_0	No	Yes	na
GCA_002637455.1	KJ919017.1	933	No	NA	1	1	0	Low-quality	Genome-fragment	5.47	AAI-based (high-confidence)	0	1		k__Viruses|p__Duplornaviricota|c__Resentoviricetes|o__Reovirales|f__Sedoreoviridae|g__Rotavirus|s__Rotavirus_A	k__Viruses|p__Duplornaviricota|c__Resentoviricetes|o__Reovirales|f__Sedoreoviridae|g__Rotavirus|s__Rotavirus_A__clade_0	No	Yes	na
GCA_002637455.1	KJ918912.1	954	No	NA	1	1	0	Low-quality	Genome-fragment	5.6	AAI-based (high-confidence)	0	1		k__Viruses|p__Duplornaviricota|c__Resentoviricetes|o__Reovirales|f__Sedoreoviridae|g__Rotavirus|s__Rotavirus_A	k__Viruses|p__Duplornaviricota|c__Resentoviricetes|o__Reovirales|f__Sedoreoviridae|g__Rotavirus|s__Rotavirus_A__clade_0	No	Yes	na
GCA_002637455.1	KJ919857.1	981	No	NA	1	1	0	Low-quality	Genome-fragment	5.76	AAI-based (high-confidence)	0	1		k__Viruses|p__Duplornaviricota|c__Resentoviricetes|o__Reovirales|f__Sedoreoviridae|g__Rotavirus|s__Rotavirus_A	k__Viruses|p__Duplornaviricota|c__Resentoviricetes|o__Reovirales|f__Sedoreoviridae|g__Rotavirus|s__Rotavirus_A__clade_0	No	Yes	na
GCA_002637455.1	KJ919122.1	528	No	NA	1	1	0	Low-quality	Genome-fragment	3.09	AAI-based (high-confidence)	0	1		k__Viruses|p__Duplornaviricota|c__Resentoviricetes|o__Reovirales|f__Sedoreoviridae|g__Rotavirus|s__Rotavirus_A	k__Viruses|p__Duplornaviricota|c__Resentoviricetes|o__Reovirales|f__Sedoreoviridae|g__Rotavirus|s__Rotavirus_A__clade_0	No	Yes	na
GCA_002637455.1	KJ919227.1	594	No	NA	1	1	0	Low-quality	Genome-fragment	3.49	AAI-based (high-confidence)	0	1		k__Viruses|p__Duplornaviricota|c__Resentoviricetes|o__Reovirales|f__Sedoreoviridae|g__Rotavirus|s__Rotavirus_A	k__Viruses|p__Duplornaviricota|c__Resentoviricetes|o__Reovirales|f__Sedoreoviridae|g__Rotavirus|s__Rotavirus_A__clade_0	No	Yes	na
GCA_004790535.1	KT581957.1	3397	No	NA	1	1	0	Low-quality	Genome-fragment	28.56	AAI-based (medium-confidence)	0	1		k__Viruses|p__Duplornaviricota|c__Chrymotiviricetes|o__Ghabrivirales|f__Chrysoviridae|g__Alphachrysovirus|s__Alphachrysovirus_colletotrichi	k__Viruses|p__Duplornaviricota|c__Chrymotiviricetes|o__Ghabrivirales|f__Chrysoviridae|g__Alphachrysovirus|s__Alphachrysovirus_colletotrichi	No	No	na
GCA_004790535.1	KT581958.1	2869	No	NA	1	0	0	Low-quality	Genome-fragment	22.94	AAI-based (medium-confidence)	0	1	no viral genes detected	k__Viruses|p__Duplornaviricota|c__Chrymotiviricetes|o__Ghabrivirales|f__Chrysoviridae|g__Alphachrysovirus|s__Alphachrysovirus_colletotrichi	k__Viruses|p__Duplornaviricota|c__Chrymotiviricetes|o__Ghabrivirales|f__Chrysoviridae|g__Alphachrysovirus|s__Alphachrysovirus_colletotrichi	No	No	na
GCA_004790535.1	KT581959.1	2630	No	NA	2	1	0	Low-quality	Genome-fragment	21.07	AAI-based (medium-confidence)	0	1		k__Viruses|p__Duplornaviricota|c__Chrymotiviricetes|o__Ghabrivirales|f__Chrysoviridae|g__Alphachrysovirus|s__Alphachrysovirus_colletotrichi	k__Viruses|p__Duplornaviricota|c__Chrymotiviricetes|o__Ghabrivirales|f__Chrysoviridae|g__Alphachrysovirus|s__Alphachrysovirus_colletotrichi	No	No	na
GCA_027936655.1	MN792995.1	153666	No	NA	103	55	0	High-quality	High-quality	100	AAI-based (high-confidence)	0	1.13		k__Viruses|p__Peploviricota|c__Herviviricetes|o__Herpesvirales|f__Herpesviridae|g__Iltovirus|s__Gallid_alphaherpesvirus_1	k__Viruses|p__Peploviricota|c__Herviviricetes|o__Herpesvirales|f__Herpesviridae|g__Iltovirus|s__Gallid_alphaherpesvirus_1	No	No	na
GCA_014883615.1	MF416403.1	7986	No	NA	1	1	0	High-quality	High-quality	100	AAI-based (high-confidence)	0	1		k__Viruses|p__Pisuviricota|c__Pisoniviricetes|o__Picornavirales|f__Picornaviridae|g__Cardiovirus|s__Cardiovirus_B	k__Viruses|p__Pisuviricota|c__Pisoniviricetes|o__Picornavirales|f__Picornaviridae|g__Cardiovirus|s__Cardiovirus_B__clade_1	No	Yes	na
GCA_025738875.1	OP392537.1	197190	No	NA	199	168	0	High-quality	High-quality	93.73	AAI-based (high-confidence)	0	1.04		k__Viruses|p__Nucleocytoviricota|c__Pokkesviricetes|o__Chitovirales|f__Poxviridae|g__Orthopoxvirus|s__Monkeypox_virus	k__Viruses|p__Nucleocytoviricota|c__Pokkesviricetes|o__Chitovirales|f__Poxviridae|g__Orthopoxvirus|s__Monkeypox_virus	No	No	na
GCA_027125705.1	OP722501.1	195591	No	NA	196	166	0	High-quality	High-quality	92.97	AAI-based (high-confidence)	0	1.03		k__Viruses|p__Nucleocytoviricota|c__Pokkesviricetes|o__Chitovirales|f__Poxviridae|g__Orthopoxvirus|s__Monkeypox_virus	k__Viruses|p__Nucleocytoviricota|c__Pokkesviricetes|o__Chitovirales|f__Poxviridae|g__Orthopoxvirus|s__Monkeypox_virus	No	No	na
GCA_027926755.1	KP745672.1	236364	No	NA	189	115	0	Complete	High-quality	100	DTR (high-confidence)	0	1.02		k__Viruses|p__Peploviricota|c__Herviviricetes|o__Herpesvirales|f__Herpesviridae|g__Cytomegalovirus|s__Human_betaherpesvirus_5	k__Viruses|p__Peploviricota|c__Herviviricetes|o__Herpesvirales|f__Herpesviridae|g__Cytomegalovirus|s__Human_betaherpesvirus_5__clade_0	No	Yes	na
GCA_002540175.1	KX266446.1	5577	No	NA	5	5	0	High-quality	High-quality	96.34	AAI-based (high-confidence)	0	1		k__Viruses|p__Phixviricota|c__Malgrandaviricetes|o__Petitvirales|f__Microviridae|g__Gequatrovirus|s__Gequatrovirus_G4	k__Viruses|p__Phixviricota|c__Malgrandaviricetes|o__Petitvirales|f__Microviridae|g__Gequatrovirus|s__Gequatrovirus_G4__clade_0	No	Yes	na
GCA_024344855.1	OP018607.1	197140	No	NA	200	168	0	Complete	High-quality	100	ITR (high-confidence)	0	1.04		k__Viruses|p__Nucleocytoviricota|c__Pokkesviricetes|o__Chitovirales|f__Poxviridae|g__Orthopoxvirus|s__Monkeypox_virus	k__Viruses|p__Nucleocytoviricota|c__Pokkesviricetes|o__Chitovirales|f__Poxviridae|g__Orthopoxvirus|s__Monkeypox_virus	No	No	na
GCA_025231775.2	OP442555.2	193077	No	NA	197	168	0	High-quality	High-quality	91.8	AAI-based (high-confidence)	0	1.02		k__Viruses|p__Nucleocytoviricota|c__Pokkesviricetes|o__Chitovirales|f__Poxviridae|g__Orthopoxvirus|s__Monkeypox_virus	k__Viruses|p__Nucleocytoviricota|c__Pokkesviricetes|o__Chitovirales|f__Poxviridae|g__Orthopoxvirus|s__Monkeypox_virus	No	No	na
GCA_015161255.1	MT774407.1	98095	No	NA	103	19	1	Complete	High-quality	100	DTR (high-confidence)	0	1		k__Viruses|p__Uroviricota|c__Caudoviricetes|o__Crassvirales|f__Suoliviridae|g__Aurodevirus|s__Aurodevirus_hominis	k__Viruses|p__Uroviricota|c__Caudoviricetes|o__Crassvirales|f__Suoliviridae|g__Aurodevirus|s__Aurodevirus_hominis	No	No	na
GCA_024112575.1	ON880539.1	197195	No	NA	199	168	0	Complete	High-quality	100	ITR (high-confidence)	0	1.04		k__Viruses|p__Nucleocytoviricota|c__Pokkesviricetes|o__Chitovirales|f__Poxviridae|g__Orthopoxvirus|s__Monkeypox_virus	k__Viruses|p__Nucleocytoviricota|c__Pokkesviricetes|o__Chitovirales|f__Poxviridae|g__Orthopoxvirus|s__Monkeypox_virus	No	No	na
GCA_002822465.1	AB079765.1	2758	No	NA	5	4	0	Medium-quality	Genome-fragment	79.7	AAI-based (high-confidence)	0	1		k__Viruses|p__Cressdnaviricota|c__Repensiviricetes|o__Geplafuvirales|f__Geminiviridae|g__Begomovirus|s__Honeysuckle_yellow_vein_virus	k__Viruses|p__Cressdnaviricota|c__Repensiviricetes|o__Geplafuvirales|f__Geminiviridae|g__Begomovirus|s__Honeysuckle_yellow_vein_virus__clade_1	No	Yes	na
GCA_003850325.1	KM598383.1	2166	No	NA	2	2	0	High-quality	High-quality	98.77	AAI-based (high-confidence)	0	1		k__Viruses|p__Cressdnaviricota|c__Repensiviricetes|o__Geplafuvirales|f__Genomoviridae|g__Gemycircularvirus|s__Gemycircularvirus_sclero1	k__Viruses|p__Cressdnaviricota|c__Repensiviricetes|o__Geplafuvirales|f__Genomoviridae|g__Gemycircularvirus|s__Gemycircularvirus_sclero1	No	No	na
GCA_025740365.1	OP440549.1	196355	No	NA	189	160	0	High-quality	High-quality	93.32	AAI-based (high-confidence)	0	1.03		k__Viruses|p__Nucleocytoviricota|c__Pokkesviricetes|o__Chitovirales|f__Poxviridae|g__Orthopoxvirus|s__Monkeypox_virus	k__Viruses|p__Nucleocytoviricota|c__Pokkesviricetes|o__Chitovirales|f__Poxviridae|g__Orthopoxvirus|s__Monkeypox_virus	No	No	na
GCA_029302345.1	OQ468903.1	195658	No	NA	200	168	0	Complete	High-quality	100	ITR (high-confidence)	0	1.03		k__Viruses|p__Nucleocytoviricota|c__Pokkesviricetes|o__Chitovirales|f__Poxviridae|g__Orthopoxvirus|s__Monkeypox_virus	k__Viruses|p__Nucleocytoviricota|c__Pokkesviricetes|o__Chitovirales|f__Poxviridae|g__Orthopoxvirus|s__Monkeypox_virus	No	No	na
GCA_004076915.1	KC473168.1	1767	No	NA	2	2	0	High-quality	High-quality	99.92	AAI-based (high-confidence)	0	1		k__Viruses|p__Cressdnaviricota|c__Arfiviricetes|o__Cirlivirales|f__Circoviridae|g__Circovirus|s__Porcine_circovirus_2	k__Viruses|p__Cressdnaviricota|c__Arfiviricetes|o__Cirlivirales|f__Circoviridae|g__Circovirus|s__Porcine_circovirus_2__clade_0	No	Yes	na
GCA_027931325.1	OL982749.1	175250	No	NA	138	65	0	High-quality	High-quality	97.01	AAI-based (high-confidence)	0	1		k__Viruses|p__Peploviricota|c__Herviviricetes|o__Herpesvirales|f__Herpesviridae|g__Proboscivirus|s__Elephant_endotheliotropic_herpesvirus_5	k__Viruses|p__Peploviricota|c__Herviviricetes|o__Herpesvirales|f__Herpesviridae|g__Proboscivirus|s__Elephant_endotheliotropic_herpesvirus_5__clade_0	No	Yes	na
GCA_004064455.1	KP231159.1	1767	No	NA	2	2	0	High-quality	High-quality	99.92	AAI-based (high-confidence)	0	1		k__Viruses|p__Cressdnaviricota|c__Arfiviricetes|o__Cirlivirales|f__Circoviridae|g__Circovirus|s__Porcine_circovirus_2	k__Viruses|p__Cressdnaviricota|c__Arfiviricetes|o__Cirlivirales|f__Circoviridae|g__Circovirus|s__Porcine_circovirus_2__clade_0	No	Yes	na
GCA_004077115.1	KC447455.1	1759	No	NA	2	2	0	High-quality	High-quality	99.45	AAI-based (high-confidence)	0	1		k__Viruses|p__Cressdnaviricota|c__Arfiviricetes|o__Cirlivirales|f__Circoviridae|g__Circovirus|s__Porcine_circovirus_1	k__Viruses|p__Cressdnaviricota|c__Arfiviricetes|o__Cirlivirales|f__Circoviridae|g__Circovirus|s__Porcine_circovirus_1	No	No	na
GCA_006451975.1	MH381810.1	147959	No	NA	156	138	0	High-quality	High-quality	93.21	AAI-based (high-confidence)	0	1		k__Viruses|p__Nucleocytoviricota|c__Pokkesviricetes|o__Chitovirales|f__Poxviridae|g__Capripoxvirus|s__Goatpox_virus	k__Viruses|p__Nucleocytoviricota|c__Pokkesviricetes|o__Chitovirales|f__Poxviridae|g__Capripoxvirus|s__Lumpy_skin_disease_virus__clade_0	Yes	No	na
GCA_002634655.1	KU550265.1	3302	No	NA	1	1	0	Low-quality	Genome-fragment	18.32	AAI-based (high-confidence)	0	1		k__Viruses|p__Duplornaviricota|c__Resentoviricetes|o__Reovirales|f__Sedoreoviridae|g__Rotavirus|s__Rotavirus_A	k__Viruses|p__Duplornaviricota|c__Resentoviricetes|o__Reovirales|f__Sedoreoviridae|g__Rotavirus|s__Rotavirus_A__clade_5	No	Yes	na
GCA_002634655.1	KU550271.1	2684	No	NA	1	1	0	Low-quality	Genome-fragment	15.09	AAI-based (high-confidence)	0	1		k__Viruses|p__Duplornaviricota|c__Resentoviricetes|o__Reovirales|f__Sedoreoviridae|g__Rotavirus|s__Rotavirus_A	k__Viruses|p__Duplornaviricota|c__Resentoviricetes|o__Reovirales|f__Sedoreoviridae|g__Rotavirus|s__Rotavirus_A__clade_5	No	Yes	na
GCA_002634655.1	KU550277.1	2591	No	NA	1	1	0	Low-quality	Genome-fragment	14.31	AAI-based (high-confidence)	0	1		k__Viruses|p__Duplornaviricota|c__Resentoviricetes|o__Reovirales|f__Sedoreoviridae|g__Rotavirus|s__Rotavirus_A	k__Viruses|p__Duplornaviricota|c__Resentoviricetes|o__Reovirales|f__Sedoreoviridae|g__Rotavirus|s__Rotavirus_A__clade_5	No	Yes	na
GCA_002634655.1	KU550283.1	2359	No	NA	1	1	0	Low-quality	Genome-fragment	12.99	AAI-based (high-confidence)	0	1		k__Viruses|p__Duplornaviricota|c__Resentoviricetes|o__Reovirales|f__Sedoreoviridae|g__Rotavirus|s__Rotavirus_A	k__Viruses|p__Duplornaviricota|c__Resentoviricetes|o__Reovirales|f__Sedoreoviridae|g__Rotavirus|s__Rotavirus_A__clade_5	No	Yes	na
GCA_002634655.1	KU550301.1	1566	No	NA	1	1	0	Low-quality	Genome-fragment	9.14	AAI-based (high-confidence)	0	1		k__Viruses|p__Duplornaviricota|c__Resentoviricetes|o__Reovirales|f__Sedoreoviridae|g__Rotavirus|s__Rotavirus_A	k__Viruses|p__Duplornaviricota|c__Resentoviricetes|o__Reovirales|f__Sedoreoviridae|g__Rotavirus|s__Rotavirus_A__clade_5	No	Yes	na
GCA_002634655.1	KU550289.1	1356	No	NA	1	1	0	Low-quality	Genome-fragment	7.84	AAI-based (high-confidence)	0	1		k__Viruses|p__Duplornaviricota|c__Resentoviricetes|o__Reovirales|f__Sedoreoviridae|g__Rotavirus|s__Rotavirus_A	k__Viruses|p__Duplornaviricota|c__Resentoviricetes|o__Reovirales|f__Sedoreoviridae|g__Rotavirus|s__Rotavirus_A__clade_5	No	Yes	na
GCA_002634655.1	KU550313.1	1066	No	NA	1	1	0	Low-quality	Genome-fragment	6.23	AAI-based (high-confidence)	0	1		k__Viruses|p__Duplornaviricota|c__Resentoviricetes|o__Reovirales|f__Sedoreoviridae|g__Rotavirus|s__Rotavirus_A	k__Viruses|p__Duplornaviricota|c__Resentoviricetes|o__Reovirales|f__Sedoreoviridae|g__Rotavirus|s__Rotavirus_A__clade_5	No	Yes	na
GCA_002634655.1	KU550307.1	1059	No	NA	1	1	0	Low-quality	Genome-fragment	6.2	AAI-based (high-confidence)	0	1		k__Viruses|p__Duplornaviricota|c__Resentoviricetes|o__Reovirales|f__Sedoreoviridae|g__Rotavirus|s__Rotavirus_A	k__Viruses|p__Duplornaviricota|c__Resentoviricetes|o__Reovirales|f__Sedoreoviridae|g__Rotavirus|s__Rotavirus_A__clade_5	No	Yes	na
GCA_002634655.1	KU550295.1	1062	No	NA	1	1	0	Low-quality	Genome-fragment	6.23	AAI-based (high-confidence)	0	1		k__Viruses|p__Duplornaviricota|c__Resentoviricetes|o__Reovirales|f__Sedoreoviridae|g__Rotavirus|s__Rotavirus_A	k__Viruses|p__Duplornaviricota|c__Resentoviricetes|o__Reovirales|f__Sedoreoviridae|g__Rotavirus|s__Rotavirus_A__clade_5	No	Yes	na
GCA_002634655.1	KU550319.1	751	No	NA	1	1	0	Low-quality	Genome-fragment	4.38	AAI-based (high-confidence)	0	1		k__Viruses|p__Duplornaviricota|c__Resentoviricetes|o__Reovirales|f__Sedoreoviridae|g__Rotavirus|s__Rotavirus_A	k__Viruses|p__Duplornaviricota|c__Resentoviricetes|o__Reovirales|f__Sedoreoviridae|g__Rotavirus|s__Rotavirus_A__clade_5	No	Yes	na
GCA_002634655.1	KU550325.1	816	No	NA	1	1	0	Low-quality	Genome-fragment	4.76	AAI-based (high-confidence)	0	1		k__Viruses|p__Duplornaviricota|c__Resentoviricetes|o__Reovirales|f__Sedoreoviridae|g__Rotavirus|s__Rotavirus_A	k__Viruses|p__Duplornaviricota|c__Resentoviricetes|o__Reovirales|f__Sedoreoviridae|g__Rotavirus|s__Rotavirus_A__clade_5	No	Yes	na
GCA_001020075.1	KP867641.1	6840	No	NA	1	1	0	Medium-quality	Genome-fragment	65.49	AAI-based (high-confidence)	0	1		k__Viruses|p__Negarnaviricota|c__Ellioviricetes|o__Bunyavirales|f__Arenaviridae|g__Mammarenavirus|s__Mariental_mammarenavirus	k__Viruses|p__Negarnaviricota|c__Ellioviricetes|o__Bunyavirales|f__Arenaviridae|g__Mammarenavirus|s__Mariental_mammarenavirus	No	No	na
GCA_001020075.1	KM272987.1	3360	No	NA	2	2	0	Low-quality	Genome-fragment	31.7	AAI-based (high-confidence)	0	1		k__Viruses|p__Negarnaviricota|c__Ellioviricetes|o__Bunyavirales|f__Arenaviridae|g__Mammarenavirus|s__Mariental_mammarenavirus	k__Viruses|p__Negarnaviricota|c__Ellioviricetes|o__Bunyavirales|f__Arenaviridae|g__Mammarenavirus|s__Mariental_mammarenavirus	No	No	na
GCA_000920415.1	KJ437671.1	2858	No	NA	4	1	0	High-quality	High-quality	99.73	AAI-based (high-confidence)	0	1		k__Viruses|p__Cressdnaviricota|c__Repensiviricetes|o__Geplafuvirales|f__Geminiviridae|g__Mastrevirus|s__Axonopus_compressus_streak_virus	k__Viruses|p__Cressdnaviricota|c__Repensiviricetes|o__Geplafuvirales|f__Geminiviridae|g__Mastrevirus|s__Axonopus_compressus_streak_virus	No	No	na
GCA_000930915.1	KJ855307.1	7264	No	NA	3	1	0	Medium-quality	Genome-fragment	68.31	AAI-based (high-confidence)	0	1		k__Viruses|p__Negarnaviricota|c__Ellioviricetes|o__Bunyavirales|f__Arenaviridae|g__Mammarenavirus|s__Gairo_mammarenavirus	k__Viruses|p__Negarnaviricota|c__Ellioviricetes|o__Bunyavirales|f__Arenaviridae|g__Mammarenavirus|s__Gairo_mammarenavirus	No	No	na
GCA_000930915.1	KJ855308.1	3345	No	NA	2	2	0	Low-quality	Genome-fragment	31.54	AAI-based (high-confidence)	0	1		k__Viruses|p__Negarnaviricota|c__Ellioviricetes|o__Bunyavirales|f__Arenaviridae|g__Mammarenavirus|s__Gairo_mammarenavirus	k__Viruses|p__Negarnaviricota|c__Ellioviricetes|o__Bunyavirales|f__Arenaviridae|g__Mammarenavirus|s__Gairo_mammarenavirus	No	No	na
GCA_002822225.1	EU365616.1	2738	No	NA	3	3	0	Medium-quality	Genome-fragment	77.56	AAI-based (high-confidence)	0	1		k__Viruses|p__Cressdnaviricota|c__Repensiviricetes|o__Geplafuvirales|f__Geminiviridae|g__Begomovirus|s__Cotton_leaf_curl_Multan_virus	k__Viruses|p__Cressdnaviricota|c__Repensiviricetes|o__Geplafuvirales|f__Geminiviridae|g__Begomovirus|s__Cotton_leaf_curl_Multan_virus__clade_1	No	Yes	na
GCA_004034795.1	AY484410.1	1767	No	NA	2	2	0	High-quality	High-quality	99.92	AAI-based (high-confidence)	0	1		k__Viruses|p__Cressdnaviricota|c__Arfiviricetes|o__Cirlivirales|f__Circoviridae|g__Circovirus|s__Porcine_circovirus_2	k__Viruses|p__Cressdnaviricota|c__Arfiviricetes|o__Cirlivirales|f__Circoviridae|g__Circovirus|s__Porcine_circovirus_2__clade_0	No	Yes	na
GCA_002644655.1	KJ412830.1	3268	No	NA	1	1	0	Low-quality	Genome-fragment	18.14	AAI-based (high-confidence)	0	1		k__Viruses|p__Duplornaviricota|c__Resentoviricetes|o__Reovirales|f__Sedoreoviridae|g__Rotavirus|s__Rotavirus_A	k__Viruses|p__Duplornaviricota|c__Resentoviricetes|o__Reovirales|f__Sedoreoviridae|g__Rotavirus|s__Rotavirus_A__clade_0	No	Yes	na
GCA_002644655.1	KJ412831.1	2695	No	NA	1	1	0	Low-quality	Genome-fragment	15.19	AAI-based (high-confidence)	0	1		k__Viruses|p__Duplornaviricota|c__Resentoviricetes|o__Reovirales|f__Sedoreoviridae|g__Rotavirus|s__Rotavirus_A	k__Viruses|p__Duplornaviricota|c__Resentoviricetes|o__Reovirales|f__Sedoreoviridae|g__Rotavirus|s__Rotavirus_A__clade_0	No	Yes	na
GCA_002644655.1	KJ412832.1	2531	No	NA	1	1	0	Low-quality	Genome-fragment	13.99	AAI-based (high-confidence)	0	1		k__Viruses|p__Duplornaviricota|c__Resentoviricetes|o__Reovirales|f__Sedoreoviridae|g__Rotavirus|s__Rotavirus_A	k__Viruses|p__Duplornaviricota|c__Resentoviricetes|o__Reovirales|f__Sedoreoviridae|g__Rotavirus|s__Rotavirus_A__clade_0	No	Yes	na
GCA_002644655.1	KJ412833.1	2333	No	NA	1	1	0	Low-quality	Genome-fragment	12.84	AAI-based (high-confidence)	0	1		k__Viruses|p__Duplornaviricota|c__Resentoviricetes|o__Reovirales|f__Sedoreoviridae|g__Rotavirus|s__Rotavirus_A	k__Viruses|p__Duplornaviricota|c__Resentoviricetes|o__Reovirales|f__Sedoreoviridae|g__Rotavirus|s__Rotavirus_A__clade_0	No	Yes	na
GCA_002644655.1	KJ412825.1	1519	No	NA	1	1	0	Low-quality	Genome-fragment	8.92	AAI-based (high-confidence)	0	1		k__Viruses|p__Duplornaviricota|c__Resentoviricetes|o__Reovirales|f__Sedoreoviridae|g__Rotavirus|s__Rotavirus_A	k__Viruses|p__Duplornaviricota|c__Resentoviricetes|o__Reovirales|f__Sedoreoviridae|g__Rotavirus|s__Rotavirus_A__clade_0	No	Yes	na
GCA_002644655.1	KJ412834.1	1320	No	NA	1	1	0	Low-quality	Genome-fragment	7.64	AAI-based (high-confidence)	0	1		k__Viruses|p__Duplornaviricota|c__Resentoviricetes|o__Reovirales|f__Sedoreoviridae|g__Rotavirus|s__Rotavirus_A	k__Viruses|p__Duplornaviricota|c__Resentoviricetes|o__Reovirales|f__Sedoreoviridae|g__Rotavirus|s__Rotavirus_A__clade_0	No	Yes	na
GCA_002644655.1	KJ412827.1	1015	No	NA	1	1	0	Low-quality	Genome-fragment	5.95	AAI-based (high-confidence)	0	1		k__Viruses|p__Duplornaviricota|c__Resentoviricetes|o__Reovirales|f__Sedoreoviridae|g__Rotavirus|s__Rotavirus_A	k__Viruses|p__Duplornaviricota|c__Resentoviricetes|o__Reovirales|f__Sedoreoviridae|g__Rotavirus|s__Rotavirus_A__clade_0	No	Yes	na
GCA_002644655.1	KJ412826.1	1003	No	NA	1	1	0	Low-quality	Genome-fragment	5.89	AAI-based (high-confidence)	0	1		k__Viruses|p__Duplornaviricota|c__Resentoviricetes|o__Reovirales|f__Sedoreoviridae|g__Rotavirus|s__Rotavirus_A	k__Viruses|p__Duplornaviricota|c__Resentoviricetes|o__Reovirales|f__Sedoreoviridae|g__Rotavirus|s__Rotavirus_A__clade_0	No	Yes	na
GCA_002644655.1	KJ412835.1	1022	No	NA	1	1	0	Low-quality	Genome-fragment	6	AAI-based (high-confidence)	0	1		k__Viruses|p__Duplornaviricota|c__Resentoviricetes|o__Reovirales|f__Sedoreoviridae|g__Rotavirus|s__Rotavirus_A	k__Viruses|p__Duplornaviricota|c__Resentoviricetes|o__Reovirales|f__Sedoreoviridae|g__Rotavirus|s__Rotavirus_A__clade_0	No	Yes	na
GCA_002644655.1	KJ412828.1	701	No	NA	1	1	0	Low-quality	Genome-fragment	4.11	AAI-based (high-confidence)	0	1		k__Viruses|p__Duplornaviricota|c__Resentoviricetes|o__Reovirales|f__Sedoreoviridae|g__Rotavirus|s__Rotavirus_A	k__Viruses|p__Duplornaviricota|c__Resentoviricetes|o__Reovirales|f__Sedoreoviridae|g__Rotavirus|s__Rotavirus_A__clade_0	No	Yes	na
GCA_002644655.1	KJ412829.1	631	No	NA	1	1	0	Low-quality	Genome-fragment	3.71	AAI-based (high-confidence)	0	1		k__Viruses|p__Duplornaviricota|c__Resentoviricetes|o__Reovirales|f__Sedoreoviridae|g__Rotavirus|s__Rotavirus_A	k__Viruses|p__Duplornaviricota|c__Resentoviricetes|o__Reovirales|f__Sedoreoviridae|g__Rotavirus|s__Rotavirus_A__clade_0	No	Yes	na
GCA_000872985.1	AY632536.4	10815	No	NA	1	1	0	High-quality	High-quality	100	AAI-based (high-confidence)	0	1		k__Viruses|p__Kitrinoviricota|c__Flasuviricetes|o__Amarillovirales|f__Flaviviridae|g__Flavivirus|s__Aroa_virus	k__Viruses|p__Kitrinoviricota|c__Flasuviricetes|o__Amarillovirales|f__Flaviviridae|g__Flavivirus|s__Aroa_virus	No	No	na
GCA_002661475.1	AB975658.1	3252	No	NA	1	1	0	Low-quality	Genome-fragment	18.04	AAI-based (high-confidence)	0	1		k__Viruses|p__Duplornaviricota|c__Resentoviricetes|o__Reovirales|f__Sedoreoviridae|g__Rotavirus|s__Rotavirus_A	k__Viruses|p__Duplornaviricota|c__Resentoviricetes|o__Reovirales|f__Sedoreoviridae|g__Rotavirus|s__Rotavirus_A__clade_5	No	Yes	na
GCA_002661475.1	AB975708.1	2577	No	NA	1	1	0	Low-quality	Genome-fragment	14.49	AAI-based (high-confidence)	0	1		k__Viruses|p__Duplornaviricota|c__Resentoviricetes|o__Reovirales|f__Sedoreoviridae|g__Rotavirus|s__Rotavirus_A	k__Viruses|p__Duplornaviricota|c__Resentoviricetes|o__Reovirales|f__Sedoreoviridae|g__Rotavirus|s__Rotavirus_A__clade_5	No	Yes	na
GCA_002661475.1	AB975758.1	2472	No	NA	1	1	0	Low-quality	Genome-fragment	13.64	AAI-based (high-confidence)	0	1		k__Viruses|p__Duplornaviricota|c__Resentoviricetes|o__Reovirales|f__Sedoreoviridae|g__Rotavirus|s__Rotavirus_A	k__Viruses|p__Duplornaviricota|c__Resentoviricetes|o__Reovirales|f__Sedoreoviridae|g__Rotavirus|s__Rotavirus_A__clade_5	No	Yes	na
GCA_002661475.1	AB975556.1	2313	No	NA	1	1	0	Low-quality	Genome-fragment	12.73	AAI-based (high-confidence)	0	1		k__Viruses|p__Duplornaviricota|c__Resentoviricetes|o__Reovirales|f__Sedoreoviridae|g__Rotavirus|s__Rotavirus_A	k__Viruses|p__Duplornaviricota|c__Resentoviricetes|o__Reovirales|f__Sedoreoviridae|g__Rotavirus|s__Rotavirus_A__clade_5	No	Yes	na
GCA_002661475.1	AB975808.1	1434	No	NA	1	1	0	Low-quality	Genome-fragment	8.37	AAI-based (high-confidence)	0	1		k__Viruses|p__Duplornaviricota|c__Resentoviricetes|o__Reovirales|f__Sedoreoviridae|g__Rotavirus|s__Rotavirus_A	k__Viruses|p__Duplornaviricota|c__Resentoviricetes|o__Reovirales|f__Sedoreoviridae|g__Rotavirus|s__Rotavirus_A__clade_5	No	Yes	na
GCA_002661475.1	AB975608.1	1235	No	NA	1	1	0	Low-quality	Genome-fragment	7.14	AAI-based (high-confidence)	0	1		k__Viruses|p__Duplornaviricota|c__Resentoviricetes|o__Reovirales|f__Sedoreoviridae|g__Rotavirus|s__Rotavirus_A	k__Viruses|p__Duplornaviricota|c__Resentoviricetes|o__Reovirales|f__Sedoreoviridae|g__Rotavirus|s__Rotavirus_A__clade_5	No	Yes	na
GCA_002661475.1	AB975908.1	951	No	NA	1	1	0	Low-quality	Genome-fragment	5.56	AAI-based (high-confidence)	0	1		k__Viruses|p__Duplornaviricota|c__Resentoviricetes|o__Reovirales|f__Sedoreoviridae|g__Rotavirus|s__Rotavirus_A	k__Viruses|p__Duplornaviricota|c__Resentoviricetes|o__Reovirales|f__Sedoreoviridae|g__Rotavirus|s__Rotavirus_A__clade_5	No	Yes	na
GCA_002661475.1	AB975858.1	942	No	NA	1	1	0	Low-quality	Genome-fragment	5.52	AAI-based (high-confidence)	0	1		k__Viruses|p__Duplornaviricota|c__Resentoviricetes|o__Reovirales|f__Sedoreoviridae|g__Rotavirus|s__Rotavirus_A	k__Viruses|p__Duplornaviricota|c__Resentoviricetes|o__Reovirales|f__Sedoreoviridae|g__Rotavirus|s__Rotavirus_A__clade_5	No	Yes	na
GCA_002661475.1	AB975450.1	948	No	NA	1	1	0	Low-quality	Genome-fragment	5.56	AAI-based (high-confidence)	0	1		k__Viruses|p__Duplornaviricota|c__Resentoviricetes|o__Reovirales|f__Sedoreoviridae|g__Rotavirus|s__Rotavirus_A	k__Viruses|p__Duplornaviricota|c__Resentoviricetes|o__Reovirales|f__Sedoreoviridae|g__Rotavirus|s__Rotavirus_A__clade_5	No	Yes	na
GCA_002661475.1	AB975958.1	695	No	NA	1	1	0	Low-quality	Genome-fragment	4.05	AAI-based (high-confidence)	0	1		k__Viruses|p__Duplornaviricota|c__Resentoviricetes|o__Reovirales|f__Sedoreoviridae|g__Rotavirus|s__Rotavirus_A	k__Viruses|p__Duplornaviricota|c__Resentoviricetes|o__Reovirales|f__Sedoreoviridae|g__Rotavirus|s__Rotavirus_A__clade_5	No	Yes	na
GCA_002661475.1	AB976008.1	773	No	NA	1	1	0	Low-quality	Genome-fragment	4.51	AAI-based (high-confidence)	0	1		k__Viruses|p__Duplornaviricota|c__Resentoviricetes|o__Reovirales|f__Sedoreoviridae|g__Rotavirus|s__Rotavirus_A	k__Viruses|p__Duplornaviricota|c__Resentoviricetes|o__Reovirales|f__Sedoreoviridae|g__Rotavirus|s__Rotavirus_A__clade_5	No	Yes	na
GCA_027939095.1	KT824771.1	142298	No	NA	85	65	0	High-quality	High-quality	99.19	AAI-based (high-confidence)	0	1.14		k__Viruses|p__Peploviricota|c__Herviviricetes|o__Herpesvirales|f__Herpesviridae|g__Varicellovirus|s__Suid_alphaherpesvirus_1	k__Viruses|p__Peploviricota|c__Herviviricetes|o__Herpesvirales|f__Herpesviridae|g__Varicellovirus|s__Suid_alphaherpesvirus_1	No	No	na
GCA_026803485.1	OP890415.1	195583	No	NA	194	167	0	High-quality	High-quality	92.97	AAI-based (high-confidence)	0	1.03		k__Viruses|p__Nucleocytoviricota|c__Pokkesviricetes|o__Chitovirales|f__Poxviridae|g__Orthopoxvirus|s__Monkeypox_virus	k__Viruses|p__Nucleocytoviricota|c__Pokkesviricetes|o__Chitovirales|f__Poxviridae|g__Orthopoxvirus|s__Monkeypox_virus	No	No	na
GCA_004083935.1	HQ831527.1	1767	No	NA	2	2	0	High-quality	High-quality	99.92	AAI-based (high-confidence)	0	1		k__Viruses|p__Cressdnaviricota|c__Arfiviricetes|o__Cirlivirales|f__Circoviridae|g__Circovirus|s__Porcine_circovirus_2	k__Viruses|p__Cressdnaviricota|c__Arfiviricetes|o__Cirlivirales|f__Circoviridae|g__Circovirus|s__Porcine_circovirus_2__clade_0	No	Yes	na
GCA_000889895.1	FM206346.1	9489	No	NA	1	1	0	High-quality	High-quality	99.21	AAI-based (high-confidence)	0	1		k__Viruses|p__Pisuviricota|c__Stelpaviricetes|o__Patatavirales|f__Potyviridae|g__Potyvirus|s__Freesia_mosaic_virus	k__Viruses|p__Pisuviricota|c__Stelpaviricetes|o__Patatavirales|f__Potyviridae|g__Potyvirus|s__Freesia_mosaic_virus	No	No	na
GCA_002646855.1	KF447861.1	3302	No	NA	1	1	0	Low-quality	Genome-fragment	18.33	AAI-based (high-confidence)	0	1		k__Viruses|p__Duplornaviricota|c__Resentoviricetes|o__Reovirales|f__Sedoreoviridae|g__Rotavirus|s__Rotavirus_A	k__Viruses|p__Duplornaviricota|c__Resentoviricetes|o__Reovirales|f__Sedoreoviridae|g__Rotavirus|s__Rotavirus_A__clade_8	No	Yes	na
GCA_002646855.1	KF447862.1	2717	No	NA	1	1	0	Low-quality	Genome-fragment	15.31	AAI-based (high-confidence)	0	1		k__Viruses|p__Duplornaviricota|c__Resentoviricetes|o__Reovirales|f__Sedoreoviridae|g__Rotavirus|s__Rotavirus_A	k__Viruses|p__Duplornaviricota|c__Resentoviricetes|o__Reovirales|f__Sedoreoviridae|g__Rotavirus|s__Rotavirus_A__clade_8	No	Yes	na
GCA_002646855.1	KF447863.1	2591	No	NA	1	1	0	Low-quality	Genome-fragment	14.32	AAI-based (high-confidence)	0	1		k__Viruses|p__Duplornaviricota|c__Resentoviricetes|o__Reovirales|f__Sedoreoviridae|g__Rotavirus|s__Rotavirus_A	k__Viruses|p__Duplornaviricota|c__Resentoviricetes|o__Reovirales|f__Sedoreoviridae|g__Rotavirus|s__Rotavirus_A__clade_8	No	Yes	na
GCA_002646855.1	KF447864.1	2359	No	NA	1	1	0	Low-quality	Genome-fragment	12.98	AAI-based (high-confidence)	0	1		k__Viruses|p__Duplornaviricota|c__Resentoviricetes|o__Reovirales|f__Sedoreoviridae|g__Rotavirus|s__Rotavirus_A	k__Viruses|p__Duplornaviricota|c__Resentoviricetes|o__Reovirales|f__Sedoreoviridae|g__Rotavirus|s__Rotavirus_A__clade_8	No	Yes	na
GCA_002646855.1	KF447867.1	1566	No	NA	1	1	0	Low-quality	Genome-fragment	9.19	AAI-based (high-confidence)	0	1		k__Viruses|p__Duplornaviricota|c__Resentoviricetes|o__Reovirales|f__Sedoreoviridae|g__Rotavirus|s__Rotavirus_A	k__Viruses|p__Duplornaviricota|c__Resentoviricetes|o__Reovirales|f__Sedoreoviridae|g__Rotavirus|s__Rotavirus_A__clade_8	No	Yes	na
GCA_002646855.1	KF447865.1	1356	No	NA	1	1	0	Low-quality	Genome-fragment	7.85	AAI-based (high-confidence)	0	1		k__Viruses|p__Duplornaviricota|c__Resentoviricetes|o__Reovirales|f__Sedoreoviridae|g__Rotavirus|s__Rotavirus_A	k__Viruses|p__Duplornaviricota|c__Resentoviricetes|o__Reovirales|f__Sedoreoviridae|g__Rotavirus|s__Rotavirus_A__clade_8	No	Yes	na
GCA_002646855.1	KF447869.1	1076	No	NA	1	1	0	Low-quality	Genome-fragment	6.3	AAI-based (high-confidence)	0	1		k__Viruses|p__Duplornaviricota|c__Resentoviricetes|o__Reovirales|f__Sedoreoviridae|g__Rotavirus|s__Rotavirus_A	k__Viruses|p__Duplornaviricota|c__Resentoviricetes|o__Reovirales|f__Sedoreoviridae|g__Rotavirus|s__Rotavirus_A__clade_8	No	Yes	na
GCA_002646855.1	KF447868.1	1059	No	NA	1	1	0	Low-quality	Genome-fragment	6.22	AAI-based (high-confidence)	0	1		k__Viruses|p__Duplornaviricota|c__Resentoviricetes|o__Reovirales|f__Sedoreoviridae|g__Rotavirus|s__Rotavirus_A	k__Viruses|p__Duplornaviricota|c__Resentoviricetes|o__Reovirales|f__Sedoreoviridae|g__Rotavirus|s__Rotavirus_A__clade_8	No	Yes	na
GCA_002646855.1	KF447866.1	1062	No	NA	1	1	0	Low-quality	Genome-fragment	6.23	AAI-based (high-confidence)	0	1		k__Viruses|p__Duplornaviricota|c__Resentoviricetes|o__Reovirales|f__Sedoreoviridae|g__Rotavirus|s__Rotavirus_A	k__Viruses|p__Duplornaviricota|c__Resentoviricetes|o__Reovirales|f__Sedoreoviridae|g__Rotavirus|s__Rotavirus_A__clade_8	No	Yes	na
GCA_002646855.1	KF447870.1	750	No	NA	1	1	0	Low-quality	Genome-fragment	4.4	AAI-based (high-confidence)	0	1		k__Viruses|p__Duplornaviricota|c__Resentoviricetes|o__Reovirales|f__Sedoreoviridae|g__Rotavirus|s__Rotavirus_A	k__Viruses|p__Duplornaviricota|c__Resentoviricetes|o__Reovirales|f__Sedoreoviridae|g__Rotavirus|s__Rotavirus_A__clade_8	No	Yes	na
GCA_002646855.1	KF447871.1	664	No	NA	1	1	0	Low-quality	Genome-fragment	3.91	AAI-based (high-confidence)	0	1		k__Viruses|p__Duplornaviricota|c__Resentoviricetes|o__Reovirales|f__Sedoreoviridae|g__Rotavirus|s__Rotavirus_A	k__Viruses|p__Duplornaviricota|c__Resentoviricetes|o__Reovirales|f__Sedoreoviridae|g__Rotavirus|s__Rotavirus_A__clade_8	No	Yes	na
GCA_004787155.1	KF703446.1	127320	No	NA	87	67	0	High-quality	High-quality	97.17	AAI-based (high-confidence)	0	1.01		k__Viruses|p__Peploviricota|c__Herviviricetes|o__Herpesvirales|f__Herpesviridae|g__Rhadinovirus|s__Macacine_gammaherpesvirus_8	k__Viruses|p__Peploviricota|c__Herviviricetes|o__Herpesvirales|f__Herpesviridae|g__Rhadinovirus|s__Macacine_gammaherpesvirus_8	No	No	na
GCA_002643055.1	JF693147.1	3267	No	NA	1	1	0	Low-quality	Genome-fragment	18.13	AAI-based (high-confidence)	0	1		k__Viruses|p__Duplornaviricota|c__Resentoviricetes|o__Reovirales|f__Sedoreoviridae|g__Rotavirus|s__Rotavirus_A	k__Viruses|p__Duplornaviricota|c__Resentoviricetes|o__Reovirales|f__Sedoreoviridae|g__Rotavirus|s__Rotavirus_A__clade_9	No	Yes	na
GCA_002643055.1	JF693148.1	2643	No	NA	1	1	0	Low-quality	Genome-fragment	14.86	AAI-based (high-confidence)	0	1		k__Viruses|p__Duplornaviricota|c__Resentoviricetes|o__Reovirales|f__Sedoreoviridae|g__Rotavirus|s__Rotavirus_A	k__Viruses|p__Duplornaviricota|c__Resentoviricetes|o__Reovirales|f__Sedoreoviridae|g__Rotavirus|s__Rotavirus_A__clade_9	No	Yes	na
GCA_002643055.1	JF693149.1	2508	No	NA	1	1	0	Low-quality	Genome-fragment	13.86	AAI-based (high-confidence)	0	1		k__Viruses|p__Duplornaviricota|c__Resentoviricetes|o__Reovirales|f__Sedoreoviridae|g__Rotavirus|s__Rotavirus_A	k__Viruses|p__Duplornaviricota|c__Resentoviricetes|o__Reovirales|f__Sedoreoviridae|g__Rotavirus|s__Rotavirus_A__clade_9	No	Yes	na
GCA_002643055.1	JF693150.1	2331	No	NA	1	1	0	Low-quality	Genome-fragment	12.82	AAI-based (high-confidence)	0	1		k__Viruses|p__Duplornaviricota|c__Resentoviricetes|o__Reovirales|f__Sedoreoviridae|g__Rotavirus|s__Rotavirus_A	k__Viruses|p__Duplornaviricota|c__Resentoviricetes|o__Reovirales|f__Sedoreoviridae|g__Rotavirus|s__Rotavirus_A__clade_9	No	Yes	na
GCA_002643055.1	JF693151.1	1476	No	NA	1	1	0	Low-quality	Genome-fragment	8.58	AAI-based (high-confidence)	0	1		k__Viruses|p__Duplornaviricota|c__Resentoviricetes|o__Reovirales|f__Sedoreoviridae|g__Rotavirus|s__Rotavirus_A	k__Viruses|p__Duplornaviricota|c__Resentoviricetes|o__Reovirales|f__Sedoreoviridae|g__Rotavirus|s__Rotavirus_A__clade_9	No	Yes	na
GCA_002643055.1	JF693152.1	1194	No	NA	1	1	0	Low-quality	Genome-fragment	6.9	AAI-based (high-confidence)	0	1		k__Viruses|p__Duplornaviricota|c__Resentoviricetes|o__Reovirales|f__Sedoreoviridae|g__Rotavirus|s__Rotavirus_A	k__Viruses|p__Duplornaviricota|c__Resentoviricetes|o__Reovirales|f__Sedoreoviridae|g__Rotavirus|s__Rotavirus_A__clade_9	No	Yes	na
GCA_002643055.1	JF693154.1	942	No	NA	1	1	0	Low-quality	Genome-fragment	5.53	AAI-based (high-confidence)	0	1		k__Viruses|p__Duplornaviricota|c__Resentoviricetes|o__Reovirales|f__Sedoreoviridae|g__Rotavirus|s__Rotavirus_A	k__Viruses|p__Duplornaviricota|c__Resentoviricetes|o__Reovirales|f__Sedoreoviridae|g__Rotavirus|s__Rotavirus_A__clade_9	No	Yes	na
GCA_002643055.1	JF693153.1	954	No	NA	1	1	0	Low-quality	Genome-fragment	5.59	AAI-based (high-confidence)	0	1		k__Viruses|p__Duplornaviricota|c__Resentoviricetes|o__Reovirales|f__Sedoreoviridae|g__Rotavirus|s__Rotavirus_A	k__Viruses|p__Duplornaviricota|c__Resentoviricetes|o__Reovirales|f__Sedoreoviridae|g__Rotavirus|s__Rotavirus_A__clade_9	No	Yes	na
GCA_002643055.1	JF693155.1	981	No	NA	1	1	0	Low-quality	Genome-fragment	5.75	AAI-based (high-confidence)	0	1		k__Viruses|p__Duplornaviricota|c__Resentoviricetes|o__Reovirales|f__Sedoreoviridae|g__Rotavirus|s__Rotavirus_A	k__Viruses|p__Duplornaviricota|c__Resentoviricetes|o__Reovirales|f__Sedoreoviridae|g__Rotavirus|s__Rotavirus_A__clade_9	No	Yes	na
GCA_002643055.1	JF693156.1	528	No	NA	1	1	0	Low-quality	Genome-fragment	3.08	AAI-based (high-confidence)	0	1		k__Viruses|p__Duplornaviricota|c__Resentoviricetes|o__Reovirales|f__Sedoreoviridae|g__Rotavirus|s__Rotavirus_A	k__Viruses|p__Duplornaviricota|c__Resentoviricetes|o__Reovirales|f__Sedoreoviridae|g__Rotavirus|s__Rotavirus_A__clade_9	No	Yes	na
GCA_002643055.1	JF693157.1	597	No	NA	1	1	0	Low-quality	Genome-fragment	3.49	AAI-based (high-confidence)	0	1		k__Viruses|p__Duplornaviricota|c__Resentoviricetes|o__Reovirales|f__Sedoreoviridae|g__Rotavirus|s__Rotavirus_A	k__Viruses|p__Duplornaviricota|c__Resentoviricetes|o__Reovirales|f__Sedoreoviridae|g__Rotavirus|s__Rotavirus_A__clade_9	No	Yes	na
GCA_023565745.1	ON532820.1	34032	No	NA	33	27	0	Complete	High-quality	100	ITR (high-confidence)	0	1		k__Viruses|p__Preplasmiviricota|c__Tectiliviricetes|o__Rowavirales|f__Adenoviridae|g__Mastadenovirus|s__Human_mastadenovirus_F	k__Viruses|p__Preplasmiviricota|c__Tectiliviricetes|o__Rowavirales|f__Adenoviridae|g__Mastadenovirus|s__Human_mastadenovirus_F__clade_1	No	Yes	na
GCA_004788355.1	MF175072.1	7112	No	NA	1	1	0	High-quality	High-quality	95.65	AAI-based (high-confidence)	0	1		k__Viruses|p__Pisuviricota|c__Pisoniviricetes|o__Picornavirales|f__Picornaviridae|g__Rabovirus|s__Rabovirus_D	k__Viruses|p__Pisuviricota|c__Pisoniviricetes|o__Picornavirales|f__Picornaviridae|g__Rabovirus|s__Rabovirus_D	No	No	na
GCA_020498595.1	MZ334512.1	77537	No	NA	114	14	1	Complete	High-quality	100	DTR (high-confidence)	0	1		k__Viruses|p__Uroviricota|c__Caudoviricetes|o__Thumleimavirales|f__Hafunaviridae|g__Haloferacalesvirus|s__Halorubrum_virus_HRTV_24	k__Viruses|p__Uroviricota|c__Caudoviricetes|o__Thumleimavirales|f__Hafunaviridae|g__Haloferacalesvirus|s__Haloarcula_virus_HJTV_3	Yes	No	na
GCA_004077875.1	JX948784.1	1767	No	NA	2	2	0	High-quality	High-quality	99.91	AAI-based (high-confidence)	0	1		k__Viruses|p__Cressdnaviricota|c__Arfiviricetes|o__Cirlivirales|f__Circoviridae|g__Circovirus|s__Porcine_circovirus_2	k__Viruses|p__Cressdnaviricota|c__Arfiviricetes|o__Cirlivirales|f__Circoviridae|g__Circovirus|s__Porcine_circovirus_2__clade_0	No	Yes	na
GCA_000850125.1	AF188515.1	9799	No	NA	1	1	0	High-quality	High-quality	99.68	AAI-based (high-confidence)	0	1		k__Viruses|p__Pisuviricota|c__Duplopiviricetes|o__Durnavirales|f__Hypoviridae|g__Betahypovirus|s__Betahypovirus_cryphonectriae	k__Viruses|p__Pisuviricota|c__Duplopiviricetes|o__Durnavirales|f__Hypoviridae|g__Betahypovirus|s__Betahypovirus_cryphonectriae	No	No	na
GCA_027926155.1	OQ159048.1	190601	No	NA	193	162	0	High-quality	High-quality	90.66	AAI-based (high-confidence)	0	1		k__Viruses|p__Nucleocytoviricota|c__Pokkesviricetes|o__Chitovirales|f__Poxviridae|g__Orthopoxvirus|s__Monkeypox_virus	k__Viruses|p__Nucleocytoviricota|c__Pokkesviricetes|o__Chitovirales|f__Poxviridae|g__Orthopoxvirus|s__Monkeypox_virus	No	No	na
GCA_002664135.1	JF790299.1	3269	No	NA	1	1	0	Low-quality	Genome-fragment	18.15	AAI-based (high-confidence)	0	1		k__Viruses|p__Duplornaviricota|c__Resentoviricetes|o__Reovirales|f__Sedoreoviridae|g__Rotavirus|s__Rotavirus_A	k__Viruses|p__Duplornaviricota|c__Resentoviricetes|o__Reovirales|f__Sedoreoviridae|g__Rotavirus|s__Rotavirus_A__clade_0	No	Yes	na
GCA_002664135.1	JF790306.1	2712	No	NA	1	1	0	Low-quality	Genome-fragment	15.28	AAI-based (high-confidence)	0	1		k__Viruses|p__Duplornaviricota|c__Resentoviricetes|o__Reovirales|f__Sedoreoviridae|g__Rotavirus|s__Rotavirus_A	k__Viruses|p__Duplornaviricota|c__Resentoviricetes|o__Reovirales|f__Sedoreoviridae|g__Rotavirus|s__Rotavirus_A__clade_0	No	Yes	na
GCA_002664135.1	JF790305.1	2530	No	NA	1	1	0	Low-quality	Genome-fragment	13.99	AAI-based (high-confidence)	0	1		k__Viruses|p__Duplornaviricota|c__Resentoviricetes|o__Reovirales|f__Sedoreoviridae|g__Rotavirus|s__Rotavirus_A	k__Viruses|p__Duplornaviricota|c__Resentoviricetes|o__Reovirales|f__Sedoreoviridae|g__Rotavirus|s__Rotavirus_A__clade_0	No	Yes	na
GCA_002664135.1	JF790309.1	2340	No	NA	1	1	0	Low-quality	Genome-fragment	12.88	AAI-based (high-confidence)	0	1		k__Viruses|p__Duplornaviricota|c__Resentoviricetes|o__Reovirales|f__Sedoreoviridae|g__Rotavirus|s__Rotavirus_A	k__Viruses|p__Duplornaviricota|c__Resentoviricetes|o__Reovirales|f__Sedoreoviridae|g__Rotavirus|s__Rotavirus_A__clade_0	No	Yes	na
GCA_002664135.1	JF790308.1	1519	No	NA	1	1	0	Low-quality	Genome-fragment	8.92	AAI-based (high-confidence)	0	1		k__Viruses|p__Duplornaviricota|c__Resentoviricetes|o__Reovirales|f__Sedoreoviridae|g__Rotavirus|s__Rotavirus_A	k__Viruses|p__Duplornaviricota|c__Resentoviricetes|o__Reovirales|f__Sedoreoviridae|g__Rotavirus|s__Rotavirus_A__clade_0	No	Yes	na
GCA_002664135.1	JF790304.1	1320	No	NA	1	1	0	Low-quality	Genome-fragment	7.64	AAI-based (high-confidence)	0	1		k__Viruses|p__Duplornaviricota|c__Resentoviricetes|o__Reovirales|f__Sedoreoviridae|g__Rotavirus|s__Rotavirus_A	k__Viruses|p__Duplornaviricota|c__Resentoviricetes|o__Reovirales|f__Sedoreoviridae|g__Rotavirus|s__Rotavirus_A__clade_0	No	Yes	na
GCA_002664135.1	JF790303.1	1023	No	NA	1	1	0	Low-quality	Genome-fragment	6	AAI-based (high-confidence)	0	1		k__Viruses|p__Duplornaviricota|c__Resentoviricetes|o__Reovirales|f__Sedoreoviridae|g__Rotavirus|s__Rotavirus_A	k__Viruses|p__Duplornaviricota|c__Resentoviricetes|o__Reovirales|f__Sedoreoviridae|g__Rotavirus|s__Rotavirus_A__clade_0	No	Yes	na
GCA_002664135.1	JF790300.1	1019	No	NA	1	1	0	Low-quality	Genome-fragment	5.98	AAI-based (high-confidence)	0	1		k__Viruses|p__Duplornaviricota|c__Resentoviricetes|o__Reovirales|f__Sedoreoviridae|g__Rotavirus|s__Rotavirus_A	k__Viruses|p__Duplornaviricota|c__Resentoviricetes|o__Reovirales|f__Sedoreoviridae|g__Rotavirus|s__Rotavirus_A__clade_0	No	Yes	na
GCA_002664135.1	JF790307.1	1021	No	NA	1	1	0	Low-quality	Genome-fragment	5.99	AAI-based (high-confidence)	0	1		k__Viruses|p__Duplornaviricota|c__Resentoviricetes|o__Reovirales|f__Sedoreoviridae|g__Rotavirus|s__Rotavirus_A	k__Viruses|p__Duplornaviricota|c__Resentoviricetes|o__Reovirales|f__Sedoreoviridae|g__Rotavirus|s__Rotavirus_A__clade_0	No	Yes	na
GCA_002664135.1	JF790302.1	706	No	NA	1	1	0	Low-quality	Genome-fragment	4.14	AAI-based (high-confidence)	0	1		k__Viruses|p__Duplornaviricota|c__Resentoviricetes|o__Reovirales|f__Sedoreoviridae|g__Rotavirus|s__Rotavirus_A	k__Viruses|p__Duplornaviricota|c__Resentoviricetes|o__Reovirales|f__Sedoreoviridae|g__Rotavirus|s__Rotavirus_A__clade_0	No	Yes	na
GCA_002664135.1	JF790301.1	631	No	NA	1	1	0	Low-quality	Genome-fragment	3.71	AAI-based (high-confidence)	0	1		k__Viruses|p__Duplornaviricota|c__Resentoviricetes|o__Reovirales|f__Sedoreoviridae|g__Rotavirus|s__Rotavirus_A	k__Viruses|p__Duplornaviricota|c__Resentoviricetes|o__Reovirales|f__Sedoreoviridae|g__Rotavirus|s__Rotavirus_A__clade_0	No	Yes	na
GCA_000903235.1	HM066936.1	3762	No	NA	3	1	0	High-quality	High-quality	100	AAI-based (high-confidence)	0	1		k__Viruses|p__Lenarviricota|c__Leviviricetes|o__Timlovirales|f__Steitzviridae|g__Cebevirus|s__Cebevirus_halophobicum	k__Viruses|p__Lenarviricota|c__Leviviricetes|o__Timlovirales|f__Steitzviridae|g__Cebevirus|s__Cebevirus_halophobicum	No	No	na
GCA_029305915.1	OQ469087.1	195648	No	NA	197	168	0	Complete	High-quality	100	ITR (high-confidence)	0	1.03		k__Viruses|p__Nucleocytoviricota|c__Pokkesviricetes|o__Chitovirales|f__Poxviridae|g__Orthopoxvirus|s__Monkeypox_virus	k__Viruses|p__Nucleocytoviricota|c__Pokkesviricetes|o__Chitovirales|f__Poxviridae|g__Orthopoxvirus|s__Monkeypox_virus	No	No	na
GCA_025743185.2	OP536732.2	197083	No	NA	200	168	0	High-quality	High-quality	93.68	AAI-based (high-confidence)	0	1.04		k__Viruses|p__Nucleocytoviricota|c__Pokkesviricetes|o__Chitovirales|f__Poxviridae|g__Orthopoxvirus|s__Monkeypox_virus	k__Viruses|p__Nucleocytoviricota|c__Pokkesviricetes|o__Chitovirales|f__Poxviridae|g__Orthopoxvirus|s__Monkeypox_virus	No	No	na
GCA_027125915.1	OP819951.1	192045	No	NA	153	120	0	High-quality	High-quality	91.32	AAI-based (high-confidence)	0	1		k__Viruses|p__Nucleocytoviricota|c__Pokkesviricetes|o__Chitovirales|f__Poxviridae|g__Orthopoxvirus|s__Monkeypox_virus	k__Viruses|p__Nucleocytoviricota|c__Pokkesviricetes|o__Chitovirales|f__Poxviridae|g__Orthopoxvirus|s__Monkeypox_virus	No	No	na
GCA_002817165.1	KC935379.1	7272	No	NA	2	1	0	High-quality	High-quality	100	AAI-based (high-confidence)	0	1		k__Viruses|p__Pisuviricota|c__Pisoniviricetes|o__Picornavirales|f__Picornaviridae|g__Kunsagivirus|s__Kunsagivirus_A	k__Viruses|p__Pisuviricota|c__Pisoniviricetes|o__Picornavirales|f__Picornaviridae|g__Kunsagivirus|s__Kunsagivirus_A	No	No	na
GCA_029318215.1	OQ469105.1	195659	No	NA	186	154	0	Complete	High-quality	100	ITR (high-confidence)	0	1.03		k__Viruses|p__Nucleocytoviricota|c__Pokkesviricetes|o__Chitovirales|f__Poxviridae|g__Orthopoxvirus|s__Monkeypox_virus	k__Viruses|p__Nucleocytoviricota|c__Pokkesviricetes|o__Chitovirales|f__Poxviridae|g__Orthopoxvirus|s__Monkeypox_virus	No	No	na
GCA_002543935.1	KX266570.1	5577	No	NA	5	5	0	High-quality	High-quality	96.35	AAI-based (high-confidence)	0	1		k__Viruses|p__Phixviricota|c__Malgrandaviricetes|o__Petitvirales|f__Microviridae|g__Gequatrovirus|s__Gequatrovirus_G4	k__Viruses|p__Phixviricota|c__Malgrandaviricetes|o__Petitvirales|f__Microviridae|g__Gequatrovirus|s__Gequatrovirus_G4__clade_0	No	Yes	na
GCA_002636475.1	FN665688.1	3302	No	NA	1	1	0	Low-quality	Genome-fragment	18.32	AAI-based (high-confidence)	0	1		k__Viruses|p__Duplornaviricota|c__Resentoviricetes|o__Reovirales|f__Sedoreoviridae|g__Rotavirus|s__Rotavirus_A	k__Viruses|p__Duplornaviricota|c__Resentoviricetes|o__Reovirales|f__Sedoreoviridae|g__Rotavirus|s__Rotavirus_A__clade_10	No	Yes	na
GCA_002636475.1	FN665689.1	2687	No	NA	1	1	0	Low-quality	Genome-fragment	15.1	AAI-based (high-confidence)	0	1		k__Viruses|p__Duplornaviricota|c__Resentoviricetes|o__Reovirales|f__Sedoreoviridae|g__Rotavirus|s__Rotavirus_A	k__Viruses|p__Duplornaviricota|c__Resentoviricetes|o__Reovirales|f__Sedoreoviridae|g__Rotavirus|s__Rotavirus_A__clade_10	No	Yes	na
GCA_002636475.1	FN665690.1	2591	No	NA	1	1	0	Low-quality	Genome-fragment	14.31	AAI-based (high-confidence)	0	1		k__Viruses|p__Duplornaviricota|c__Resentoviricetes|o__Reovirales|f__Sedoreoviridae|g__Rotavirus|s__Rotavirus_A	k__Viruses|p__Duplornaviricota|c__Resentoviricetes|o__Reovirales|f__Sedoreoviridae|g__Rotavirus|s__Rotavirus_A__clade_10	No	Yes	na
GCA_002636475.1	FN665691.1	2362	No	NA	1	1	0	Low-quality	Genome-fragment	12.98	AAI-based (high-confidence)	0	1		k__Viruses|p__Duplornaviricota|c__Resentoviricetes|o__Reovirales|f__Sedoreoviridae|g__Rotavirus|s__Rotavirus_A	k__Viruses|p__Duplornaviricota|c__Resentoviricetes|o__Reovirales|f__Sedoreoviridae|g__Rotavirus|s__Rotavirus_A__clade_10	No	Yes	na
GCA_002636475.1	FN665692.1	1586	No	NA	1	1	0	Low-quality	Genome-fragment	9.2	AAI-based (high-confidence)	0	1		k__Viruses|p__Duplornaviricota|c__Resentoviricetes|o__Reovirales|f__Sedoreoviridae|g__Rotavirus|s__Rotavirus_A	k__Viruses|p__Duplornaviricota|c__Resentoviricetes|o__Reovirales|f__Sedoreoviridae|g__Rotavirus|s__Rotavirus_A__clade_10	No	Yes	na
GCA_002636475.1	FN665693.1	1356	No	NA	1	1	0	Low-quality	Genome-fragment	7.84	AAI-based (high-confidence)	0	1		k__Viruses|p__Duplornaviricota|c__Resentoviricetes|o__Reovirales|f__Sedoreoviridae|g__Rotavirus|s__Rotavirus_A	k__Viruses|p__Duplornaviricota|c__Resentoviricetes|o__Reovirales|f__Sedoreoviridae|g__Rotavirus|s__Rotavirus_A__clade_10	No	Yes	na
GCA_002636475.1	FN665695.1	1075	No	NA	1	1	0	Low-quality	Genome-fragment	6.29	AAI-based (high-confidence)	0	1		k__Viruses|p__Duplornaviricota|c__Resentoviricetes|o__Reovirales|f__Sedoreoviridae|g__Rotavirus|s__Rotavirus_A	k__Viruses|p__Duplornaviricota|c__Resentoviricetes|o__Reovirales|f__Sedoreoviridae|g__Rotavirus|s__Rotavirus_A__clade_10	No	Yes	na
GCA_002636475.1	FN665694.1	1059	No	NA	1	1	0	Low-quality	Genome-fragment	6.2	AAI-based (high-confidence)	0	1		k__Viruses|p__Duplornaviricota|c__Resentoviricetes|o__Reovirales|f__Sedoreoviridae|g__Rotavirus|s__Rotavirus_A	k__Viruses|p__Duplornaviricota|c__Resentoviricetes|o__Reovirales|f__Sedoreoviridae|g__Rotavirus|s__Rotavirus_A__clade_10	No	Yes	na
GCA_002636475.1	FN665696.1	1062	No	NA	1	1	0	Low-quality	Genome-fragment	6.22	AAI-based (high-confidence)	0	1		k__Viruses|p__Duplornaviricota|c__Resentoviricetes|o__Reovirales|f__Sedoreoviridae|g__Rotavirus|s__Rotavirus_A	k__Viruses|p__Duplornaviricota|c__Resentoviricetes|o__Reovirales|f__Sedoreoviridae|g__Rotavirus|s__Rotavirus_A__clade_10	No	Yes	na
GCA_002636475.1	FN665697.1	751	No	NA	1	1	0	Low-quality	Genome-fragment	4.38	AAI-based (high-confidence)	0	1		k__Viruses|p__Duplornaviricota|c__Resentoviricetes|o__Reovirales|f__Sedoreoviridae|g__Rotavirus|s__Rotavirus_A	k__Viruses|p__Duplornaviricota|c__Resentoviricetes|o__Reovirales|f__Sedoreoviridae|g__Rotavirus|s__Rotavirus_A__clade_10	No	Yes	na
GCA_002636475.1	FN665698.1	667	No	NA	1	1	0	Low-quality	Genome-fragment	3.89	AAI-based (high-confidence)	0	1		k__Viruses|p__Duplornaviricota|c__Resentoviricetes|o__Reovirales|f__Sedoreoviridae|g__Rotavirus|s__Rotavirus_A	k__Viruses|p__Duplornaviricota|c__Resentoviricetes|o__Reovirales|f__Sedoreoviridae|g__Rotavirus|s__Rotavirus_A__clade_10	No	Yes	na
GCA_024723235.1	OP205139.1	197205	No	NA	200	168	0	Complete	High-quality	100	ITR (high-confidence)	0	1.04		k__Viruses|p__Nucleocytoviricota|c__Pokkesviricetes|o__Chitovirales|f__Poxviridae|g__Orthopoxvirus|s__Monkeypox_virus	k__Viruses|p__Nucleocytoviricota|c__Pokkesviricetes|o__Chitovirales|f__Poxviridae|g__Orthopoxvirus|s__Monkeypox_virus	No	No	na
GCA_011604315.1	MN270978.1	181699	No	NA	166	65	1	High-quality	High-quality	97	AAI-based (high-confidence)	0	1		k__Viruses|p__Nucleocytoviricota|c__Pokkesviricetes|o__Asfuvirales|f__Asfarviridae|g__Asfivirus|s__African_swine_fever_virus	k__Viruses|p__Nucleocytoviricota|c__Pokkesviricetes|o__Asfuvirales|f__Asfarviridae|g__Asfivirus|s__African_swine_fever_virus__clade_0	No	Yes	na
GCA_027926795.1	KX101024.1	236269	No	NA	192	117	0	Complete	High-quality	100	DTR (high-confidence)	0	1.02		k__Viruses|p__Peploviricota|c__Herviviricetes|o__Herpesvirales|f__Herpesviridae|g__Cytomegalovirus|s__Human_betaherpesvirus_5	k__Viruses|p__Peploviricota|c__Herviviricetes|o__Herpesvirales|f__Herpesviridae|g__Cytomegalovirus|s__Human_betaherpesvirus_5__clade_0	No	Yes	na
GCA_002667895.1	KC815680.1	3285	No	NA	1	1	0	Low-quality	Genome-fragment	18.23	AAI-based (high-confidence)	0	1		k__Viruses|p__Duplornaviricota|c__Resentoviricetes|o__Reovirales|f__Sedoreoviridae|g__Rotavirus|s__Rotavirus_A	k__Viruses|p__Duplornaviricota|c__Resentoviricetes|o__Reovirales|f__Sedoreoviridae|g__Rotavirus|s__Rotavirus_A__clade_11	No	Yes	na
GCA_002667895.1	KC815681.1	2667	No	NA	1	1	0	Low-quality	Genome-fragment	15.01	AAI-based (high-confidence)	0	1		k__Viruses|p__Duplornaviricota|c__Resentoviricetes|o__Reovirales|f__Sedoreoviridae|g__Rotavirus|s__Rotavirus_A	k__Viruses|p__Duplornaviricota|c__Resentoviricetes|o__Reovirales|f__Sedoreoviridae|g__Rotavirus|s__Rotavirus_A__clade_11	No	Yes	na
GCA_002667895.1	KC815682.1	2555	No	NA	1	1	0	Low-quality	Genome-fragment	14.12	AAI-based (high-confidence)	0	1		k__Viruses|p__Duplornaviricota|c__Resentoviricetes|o__Reovirales|f__Sedoreoviridae|g__Rotavirus|s__Rotavirus_A	k__Viruses|p__Duplornaviricota|c__Resentoviricetes|o__Reovirales|f__Sedoreoviridae|g__Rotavirus|s__Rotavirus_A__clade_11	No	Yes	na
GCA_002667895.1	KC815683.1	2360	No	NA	1	1	0	Low-quality	Genome-fragment	12.98	AAI-based (high-confidence)	0	1		k__Viruses|p__Duplornaviricota|c__Resentoviricetes|o__Reovirales|f__Sedoreoviridae|g__Rotavirus|s__Rotavirus_A	k__Viruses|p__Duplornaviricota|c__Resentoviricetes|o__Reovirales|f__Sedoreoviridae|g__Rotavirus|s__Rotavirus_A__clade_11	No	Yes	na
GCA_002667895.1	KC815686.1	1556	No	NA	1	1	0	Low-quality	Genome-fragment	8.89	AAI-based (high-confidence)	0	1		k__Viruses|p__Duplornaviricota|c__Resentoviricetes|o__Reovirales|f__Sedoreoviridae|g__Rotavirus|s__Rotavirus_A	k__Viruses|p__Duplornaviricota|c__Resentoviricetes|o__Reovirales|f__Sedoreoviridae|g__Rotavirus|s__Rotavirus_A__clade_11	No	Yes	na
GCA_002667895.1	KC815684.1	1334	No	NA	1	1	0	Low-quality	Genome-fragment	7.71	AAI-based (high-confidence)	0	1		k__Viruses|p__Duplornaviricota|c__Resentoviricetes|o__Reovirales|f__Sedoreoviridae|g__Rotavirus|s__Rotavirus_A	k__Viruses|p__Duplornaviricota|c__Resentoviricetes|o__Reovirales|f__Sedoreoviridae|g__Rotavirus|s__Rotavirus_A__clade_11	No	Yes	na
GCA_002667895.1	KC815688.1	1040	No	NA	1	1	0	Low-quality	Genome-fragment	6.08	AAI-based (high-confidence)	0	1		k__Viruses|p__Duplornaviricota|c__Resentoviricetes|o__Reovirales|f__Sedoreoviridae|g__Rotavirus|s__Rotavirus_A	k__Viruses|p__Duplornaviricota|c__Resentoviricetes|o__Reovirales|f__Sedoreoviridae|g__Rotavirus|s__Rotavirus_A__clade_11	No	Yes	na
GCA_002667895.1	KC815687.1	1045	No	NA	1	1	0	Low-quality	Genome-fragment	6.12	AAI-based (high-confidence)	0	1		k__Viruses|p__Duplornaviricota|c__Resentoviricetes|o__Reovirales|f__Sedoreoviridae|g__Rotavirus|s__Rotavirus_A	k__Viruses|p__Duplornaviricota|c__Resentoviricetes|o__Reovirales|f__Sedoreoviridae|g__Rotavirus|s__Rotavirus_A__clade_11	No	Yes	na
GCA_002667895.1	KC815685.1	1038	No	NA	1	1	0	Low-quality	Genome-fragment	6.09	AAI-based (high-confidence)	0	1		k__Viruses|p__Duplornaviricota|c__Resentoviricetes|o__Reovirales|f__Sedoreoviridae|g__Rotavirus|s__Rotavirus_A	k__Viruses|p__Duplornaviricota|c__Resentoviricetes|o__Reovirales|f__Sedoreoviridae|g__Rotavirus|s__Rotavirus_A__clade_11	No	Yes	na
GCA_002667895.1	KC815689.1	751	No	NA	1	1	0	Low-quality	Genome-fragment	4.38	AAI-based (high-confidence)	0	1		k__Viruses|p__Duplornaviricota|c__Resentoviricetes|o__Reovirales|f__Sedoreoviridae|g__Rotavirus|s__Rotavirus_A	k__Viruses|p__Duplornaviricota|c__Resentoviricetes|o__Reovirales|f__Sedoreoviridae|g__Rotavirus|s__Rotavirus_A__clade_11	No	Yes	na
GCA_002667895.1	KC815690.1	667	No	NA	1	1	0	Low-quality	Genome-fragment	3.89	AAI-based (high-confidence)	0	1		k__Viruses|p__Duplornaviricota|c__Resentoviricetes|o__Reovirales|f__Sedoreoviridae|g__Rotavirus|s__Rotavirus_A	k__Viruses|p__Duplornaviricota|c__Resentoviricetes|o__Reovirales|f__Sedoreoviridae|g__Rotavirus|s__Rotavirus_A__clade_11	No	Yes	na
GCA_002867325.1	GQ290649.2	2978	No	NA	1	1	0	Low-quality	Genome-fragment	24.33	AAI-based (medium-confidence)	0	1		k__Viruses|p__Duplornaviricota|c__Chrymotiviricetes|o__Ghabrivirales|f__Chrysoviridae|g__Alphachrysovirus|s__Alphachrysovirus_cryphonectriae	k__Viruses|p__Duplornaviricota|c__Chrymotiviricetes|o__Ghabrivirales|f__Chrysoviridae|g__Alphachrysovirus|s__Alphachrysovirus_cryphonectriae	No	No	na
GCA_002867325.1	GQ290645.2	2980	No	NA	1	0	0	Not-determined	Genome-fragment	NA	NA	0	1.01	no viral genes detected	k__Viruses|p__Duplornaviricota|c__Chrymotiviricetes|o__Ghabrivirales|f__Chrysoviridae|g__Alphachrysovirus|s__Alphachrysovirus_cryphonectriae	k__Viruses|p__Duplornaviricota|c__Chrymotiviricetes|o__Ghabrivirales|f__Chrysoviridae|g__Alphachrysovirus|s__Alphachrysovirus_cryphonectriae	No	No	na
GCA_002867325.1	HM013825.1	2552	No	NA	1	1	0	Low-quality	Genome-fragment	20.1	AAI-based (medium-confidence)	0	1		k__Viruses|p__Duplornaviricota|c__Chrymotiviricetes|o__Ghabrivirales|f__Chrysoviridae|g__Alphachrysovirus|s__Alphachrysovirus_cryphonectriae	k__Viruses|p__Duplornaviricota|c__Chrymotiviricetes|o__Ghabrivirales|f__Chrysoviridae|g__Alphachrysovirus|s__Alphachrysovirus_cryphonectriae	No	No	na
GCA_002867325.1	HM013826.1	2960	No	NA	2	1	0	Low-quality	Genome-fragment	32.5	HMM-based (lower-bound)	0	1		k__Viruses|p__Duplornaviricota|c__Chrymotiviricetes|o__Ghabrivirales|f__Chrysoviridae|g__Alphachrysovirus|s__Alphachrysovirus_cryphonectriae	k__Viruses|p__Duplornaviricota|c__Chrymotiviricetes|o__Ghabrivirales|f__Chrysoviridae|g__Alphachrysovirus|s__Alphachrysovirus_cryphonectriae	No	No	na
GCA_009732075.1	KY013487.1	6979	No	NA	1	1	0	Medium-quality	Genome-fragment	56.37	AAI-based (high-confidence)	0	1		k__Viruses|p__Negarnaviricota|c__Ellioviricetes|o__Bunyavirales|f__Peribunyaviridae|g__Orthobunyavirus|s__Bertioga_orthobunyavirus	k__Viruses|p__Negarnaviricota|c__Ellioviricetes|o__Bunyavirales|f__Peribunyaviridae|g__Orthobunyavirus|s__Bertioga_orthobunyavirus	No	No	na
GCA_009732075.1	KY013488.1	4534	No	NA	1	1	0	Low-quality	Genome-fragment	36.21	AAI-based (high-confidence)	0	1		k__Viruses|p__Negarnaviricota|c__Ellioviricetes|o__Bunyavirales|f__Peribunyaviridae|g__Orthobunyavirus|s__Bertioga_orthobunyavirus	k__Viruses|p__Negarnaviricota|c__Ellioviricetes|o__Bunyavirales|f__Peribunyaviridae|g__Orthobunyavirus|s__Bertioga_orthobunyavirus	No	No	na
GCA_009732075.1	KY013489.1	1094	No	NA	1	1	0	Low-quality	Genome-fragment	8.91	AAI-based (high-confidence)	0	1		k__Viruses|p__Negarnaviricota|c__Ellioviricetes|o__Bunyavirales|f__Peribunyaviridae|g__Orthobunyavirus|s__Bertioga_orthobunyavirus	k__Viruses|p__Negarnaviricota|c__Ellioviricetes|o__Bunyavirales|f__Peribunyaviridae|g__Orthobunyavirus|s__Bertioga_orthobunyavirus	No	No	na
GCA_004052755.1	KX247808.1	1767	No	NA	2	2	0	High-quality	High-quality	99.92	AAI-based (high-confidence)	0	1		k__Viruses|p__Cressdnaviricota|c__Arfiviricetes|o__Cirlivirales|f__Circoviridae|g__Circovirus|s__Porcine_circovirus_2	k__Viruses|p__Cressdnaviricota|c__Arfiviricetes|o__Cirlivirales|f__Circoviridae|g__Circovirus|s__Porcine_circovirus_2__clade_0	No	Yes	na
GCA_025231745.1	OP442552.1	196345	No	NA	189	161	0	High-quality	High-quality	93.32	AAI-based (high-confidence)	0	1.03		k__Viruses|p__Nucleocytoviricota|c__Pokkesviricetes|o__Chitovirales|f__Poxviridae|g__Orthopoxvirus|s__Monkeypox_virus	k__Viruses|p__Nucleocytoviricota|c__Pokkesviricetes|o__Chitovirales|f__Poxviridae|g__Orthopoxvirus|s__Monkeypox_virus	No	No	na
GCA_006401495.1	AP014841.1	36155	No	NA	36	31	0	Complete	High-quality	100	ITR (high-confidence)	0	1.01		k__Viruses|p__Preplasmiviricota|c__Tectiliviricetes|o__Rowavirales|f__Adenoviridae|g__Mastadenovirus|s__Human_mastadenovirus_E	k__Viruses|p__Preplasmiviricota|c__Tectiliviricetes|o__Rowavirales|f__Adenoviridae|g__Mastadenovirus|s__Human_mastadenovirus_E__clade_0	No	Yes	na
GCA_018585335.1	MK483076.1	2099	No	NA	3	3	0	High-quality	High-quality	95.65	AAI-based (high-confidence)	0	1		k__Viruses|p__Cressdnaviricota|c__Repensiviricetes|o__Geplafuvirales|f__Genomoviridae|g__Gemykibivirus|s__Gemykibivirus_hydro1	k__Viruses|p__Cressdnaviricota|c__Repensiviricetes|o__Geplafuvirales|f__Genomoviridae|g__Gemykibivirus|s__Gemykibivirus_hydro1	No	No	na
GCA_004052835.1	KX247804.1	1767	No	NA	2	2	0	High-quality	High-quality	99.92	AAI-based (high-confidence)	0	1		k__Viruses|p__Cressdnaviricota|c__Arfiviricetes|o__Cirlivirales|f__Circoviridae|g__Circovirus|s__Porcine_circovirus_2	k__Viruses|p__Cressdnaviricota|c__Arfiviricetes|o__Cirlivirales|f__Circoviridae|g__Circovirus|s__Porcine_circovirus_2__clade_0	No	Yes	na
GCA_004072315.1	KC851807.1	1994	No	NA	2	2	0	High-quality	High-quality	100	AAI-based (high-confidence)	0	1.04		k__Viruses|p__Cressdnaviricota|c__Arfiviricetes|o__Cirlivirales|f__Circoviridae|g__Circovirus|s__Duck_circovirus	k__Viruses|p__Cressdnaviricota|c__Arfiviricetes|o__Cirlivirales|f__Circoviridae|g__Circovirus|s__Duck_circovirus__clade_0	No	Yes	na
GCA_002635915.1	KP882585.1	3249	No	NA	1	1	0	Low-quality	Genome-fragment	18.03	AAI-based (high-confidence)	0	1		k__Viruses|p__Duplornaviricota|c__Resentoviricetes|o__Reovirales|f__Sedoreoviridae|g__Rotavirus|s__Rotavirus_A	k__Viruses|p__Duplornaviricota|c__Resentoviricetes|o__Reovirales|f__Sedoreoviridae|g__Rotavirus|s__Rotavirus_A__clade_7	No	Yes	na
GCA_002635915.1	KP882586.1	2628	No	NA	1	1	0	Low-quality	Genome-fragment	14.78	AAI-based (high-confidence)	0	1		k__Viruses|p__Duplornaviricota|c__Resentoviricetes|o__Reovirales|f__Sedoreoviridae|g__Rotavirus|s__Rotavirus_A	k__Viruses|p__Duplornaviricota|c__Resentoviricetes|o__Reovirales|f__Sedoreoviridae|g__Rotavirus|s__Rotavirus_A__clade_7	No	Yes	na
GCA_002635915.1	KP882587.1	2508	No	NA	1	1	0	Low-quality	Genome-fragment	13.86	AAI-based (high-confidence)	0	1		k__Viruses|p__Duplornaviricota|c__Resentoviricetes|o__Reovirales|f__Sedoreoviridae|g__Rotavirus|s__Rotavirus_A	k__Viruses|p__Duplornaviricota|c__Resentoviricetes|o__Reovirales|f__Sedoreoviridae|g__Rotavirus|s__Rotavirus_A__clade_7	No	Yes	na
GCA_002635915.1	KP882583.1	2316	No	NA	1	1	0	Low-quality	Genome-fragment	12.74	AAI-based (high-confidence)	0	1		k__Viruses|p__Duplornaviricota|c__Resentoviricetes|o__Reovirales|f__Sedoreoviridae|g__Rotavirus|s__Rotavirus_A	k__Viruses|p__Duplornaviricota|c__Resentoviricetes|o__Reovirales|f__Sedoreoviridae|g__Rotavirus|s__Rotavirus_A__clade_7	No	Yes	na
GCA_002635915.1	KP882588.1	1461	No	NA	1	1	0	Low-quality	Genome-fragment	8.52	AAI-based (high-confidence)	0	1		k__Viruses|p__Duplornaviricota|c__Resentoviricetes|o__Reovirales|f__Sedoreoviridae|g__Rotavirus|s__Rotavirus_A	k__Viruses|p__Duplornaviricota|c__Resentoviricetes|o__Reovirales|f__Sedoreoviridae|g__Rotavirus|s__Rotavirus_A__clade_7	No	Yes	na
GCA_002635915.1	KP882584.1	1194	No	NA	1	1	0	Low-quality	Genome-fragment	6.9	AAI-based (high-confidence)	0	1		k__Viruses|p__Duplornaviricota|c__Resentoviricetes|o__Reovirales|f__Sedoreoviridae|g__Rotavirus|s__Rotavirus_A	k__Viruses|p__Duplornaviricota|c__Resentoviricetes|o__Reovirales|f__Sedoreoviridae|g__Rotavirus|s__Rotavirus_A__clade_7	No	Yes	na
GCA_002635915.1	KP882590.1	933	No	NA	1	1	0	Low-quality	Genome-fragment	5.45	AAI-based (high-confidence)	0	1		k__Viruses|p__Duplornaviricota|c__Resentoviricetes|o__Reovirales|f__Sedoreoviridae|g__Rotavirus|s__Rotavirus_A	k__Viruses|p__Duplornaviricota|c__Resentoviricetes|o__Reovirales|f__Sedoreoviridae|g__Rotavirus|s__Rotavirus_A__clade_7	No	Yes	na
GCA_002635915.1	KP882589.1	954	No	NA	1	1	0	Low-quality	Genome-fragment	5.59	AAI-based (high-confidence)	0	1		k__Viruses|p__Duplornaviricota|c__Resentoviricetes|o__Reovirales|f__Sedoreoviridae|g__Rotavirus|s__Rotavirus_A	k__Viruses|p__Duplornaviricota|c__Resentoviricetes|o__Reovirales|f__Sedoreoviridae|g__Rotavirus|s__Rotavirus_A__clade_7	No	Yes	na
[truncated: 59,544 more rows]

## Sheet: NCBI GenBank MAGs
MetaSBT Update – Viruses 20250118															Taxonomy
[truncated: 1,380 more rows]

## Sheet: MGV
MetaSBT Update – Viruses 20250320														Taxonomy
[truncated: 189,681 more rows]
